# Supplementary material for: The EU-Emotion Voice Database
Source: Behav Res Methods. 2018 Apr 30;51(2):493–506. doi: 10.3758/s13428-018-1048-1 (PMC6478635; doi:10.3758/s13428-018-1048-1)
Supplement: Supplementary file 3 — Item level summary table of validation data in the UK. Stimuli are ordered from the least to the best recognized for each emotional category. In yellow, we indicate the sentences that were semantically congruent with the emotion of interest. (XLSX 157 kb) [file 13428_2018_1048_MOESM3_ESM.xlsx]

## Sheet: U.K.
UNDERLYING DATA								RECOGNITION SCORES																		EMOTION SCORES				TARGET AND CONTROL EMOTIONS
								TOT		Raw recognition scores %							Binomial test		Chance-corrected recognition scores %
Expressed emotion	Emotion intensity	Stimulus identity ("code actor - code sentence")	Sentences (English, spoken language)	Semantically neutral?	Sentences (English, for reference)	Number of surveys per item		SUM		Target emotion	Control emotion 1	Control emotion 2	Control emotion 3	Control emotion 4	Control 5 - None of the above		p value (significance indicated in bold)		Target emotion	Control emotion 1	Control emotion 2	Control emotion 3	Control emotion 4	Control 5 - None of the above		Valence	Intensity	Arousal		Target emotion	Control emotion 1	Control emotion 2	Control emotion 3	Control emotion 4	Control 5 - None of the above
Afraid	High	O-V3E	I knew it would happen	yes	-	21		100		4.7619	4.7619	9.52381	76.1905	4.7619	0		0.886969		0	0	0	71.3138	0	0		2.33333	3.7619	3.57143		Afraid	Ashamed	Unfriendly	Disappointed	Kind	None of the above
Afraid	High	H-V3G	Is this for me?	yes	-	21		100		4.7619	4.7619	4.7619	14.2857	28.5714	42.8571		0.886969		0	0	0	0	13.9415	31.1532		3.38095	3.14286	2.90476		Afraid	Ashamed	Unfriendly	Disappointed	Kind	None of the above
Afraid	High	N-V3C1	It was always like that	yes	-	21		100		4.7619	4.7619	9.52381	80.9524	0	0		0.886969		0	0	0	77.0511	0	0		1.66667	3.2381	3.04762		Afraid	Ashamed	Unfriendly	Disappointed	Kind	None of the above
Afraid	High	C-V3C	It was always like that	yes	-	20		100		5	10	0	70	5	10		0.86958		0	0	0	63.8554	0	0		2	3.1	3.15		Afraid	Ashamed	Unfriendly	Disappointed	Kind	None of the above
Afraid	High	H-V3H	What’s all this?	yes	-	21		100		9.52381	14.2857	19.0476	38.0952	9.52381	9.52381		0.704381		0	0	2.46701	25.4159	0	0		2.55	2.95	2.95		Afraid	Ashamed	Unfriendly	Disappointed	Kind	None of the above
Afraid	High	K-V3H	What’s all this?	yes	-	20		100		10	5	15	65	0	5		0.671341		0	0	0	57.8313	0	0		2.1	3.1	2.95		Afraid	Ashamed	Unfriendly	Disappointed	Kind	None of the above
Afraid	High	K-V3C	It was always like that	yes	-	22		100		13.6364	9.09091	0	54.5455	13.6364	9.09091		0.734812		0	0	0	45.2355	0	0		2.27273	3.45455	3.27273		Afraid	Ashamed	Unfriendly	Disappointed	Kind	None of the above
Afraid	High	E-V3D	I knew it from the start	yes	-	21		100		14.2857	23.8095	9.52381	47.619	0	4.7619		0.473102		0	8.20425	0	36.8904	0	0		1.66667	3.61905	3.47619		Afraid	Ashamed	Unfriendly	Disappointed	Kind	None of the above
Afraid	High	B-V3G	Is this for me?	yes	-	21		100		14.2857	0	9.52381	9.52381	33.3333	33.3333		0.473102		0	0	0	0	19.6787	19.6787		2.42857	4.33333	3.85714		Afraid	Ashamed	Unfriendly	Disappointed	Kind	None of the above
Afraid	High	H-V3E	I knew it would happen	yes	-	20		100		15	5	10	60	0	10		0.433454		0	0	0	51.8072	0	0		2.25	2.95	2.95		Afraid	Ashamed	Unfriendly	Disappointed	Kind	None of the above
Afraid	High	E-V3E	I knew it would happen	yes	-	22		100		22.7273	9.09091	0	63.6364	0	4.54545		0.146999		6.90033	0	0	56.1884	0	0		1.95455	3.09091	3		Afraid	Ashamed	Unfriendly	Disappointed	Kind	None of the above
Afraid	High	O-V3Hx	What’s all this?	yes	-	21		100		23.8095	4.7619	4.7619	57.1429	9.52381	0		0.264951		8.20425	0	0	48.3649	0	0		2.71429	3.61905	3.14286		Afraid	Ashamed	Unfriendly	Disappointed	Kind	None of the above
Afraid	High	C-V3Hx	What’s all this?	yes	-	21		100		28.5714	14.2857	9.52381	19.0476	9.52381	19.0476		0.0479195		13.9415	0	0	2.46701	0	2.46701		2.52381	2.61905	2.47619		Afraid	Ashamed	Unfriendly	Disappointed	Kind	None of the above
Afraid	High	Q-V3B	When will it be over	no	-	20		100		30	0	10	35	5	20		0.0371353		15.6627	0	0	21.6867	0	3.61446		2.55	3.3	3.3		Afraid	Ashamed	Unfriendly	Disappointed	Kind	None of the above
Afraid	High	O-V3G	Is this for me?	yes	-	21		100		33.3333	9.52381	19.0476	28.5714	0	9.52381		0.0479195		19.6787	0	2.46701	13.9415	0	0		2.5	3.45	3.25		Afraid	Ashamed	Unfriendly	Disappointed	Kind	None of the above
Afraid	High	O-V3Fx	Here we go again	yes	-	21		100		38.0952	14.2857	0	28.5714	9.52381	9.52381		0.00424356		25.4159	0	0	13.9415	0	0		2.33333	3.2381	2.95238		Afraid	Ashamed	Unfriendly	Disappointed	Kind	None of the above
Afraid	High	N-V3A1	I don’t like this	no	-	24		100		41.6667	0	20.8333	20.8333	4.16667	12.5		0.000812757		29.7189	0	4.61847	4.61847	0	0		1.95833	3.625	3.45833		Afraid	Ashamed	Unfriendly	Disappointed	Kind	None of the above
Afraid	High	H-V3Fx	Here we go again	yes	-	21		100		42.8571	9.52381	9.52381	19.0476	9.52381	9.52381		0.00424356		31.1532	0	0	2.46701	0	0		2.33333	3.57143	3.2381		Afraid	Ashamed	Unfriendly	Disappointed	Kind	None of the above
Afraid	High	N-V3H1	What’s all this?	yes	-	20		100		45	5	15	20	0	15		0.000598504		33.7349	0	0	3.61446	0	0		1.7	3.7	2.8		Afraid	Ashamed	Unfriendly	Disappointed	Kind	None of the above
Afraid	High	N-V3F1	Here we go again	yes	-	23		100		47.8261	4.34783	8.69565	34.7826	4.34783	0		0.000100035		37.1399	0	0	21.4248	0	0		2.52174	3.73913	3.52174		Afraid	Ashamed	Unfriendly	Disappointed	Kind	None of the above
Afraid	High	E-V3B	When will it be over	no	-	22		100		50	9.09091	9.09091	18.1818	4.54545	9.09091		5.64186e-05		39.759	0	0	1.42388	0	0		2.31818	3.5	3.45455		Afraid	Ashamed	Unfriendly	Disappointed	Kind	None of the above
Afraid	High	K-V3Dx	I knew it from the start	yes	-	25		100		56	12	4	28	0	0		1.27943e-06		46.988	0	0	13.253	0	0		1.96	3.76	3.28		Afraid	Ashamed	Unfriendly	Disappointed	Kind	None of the above
Afraid	High	C-V3A	I don’t like this	no	-	20		100		60	0	0	30	10	0		1.83622e-06		51.8072	0	0	15.6627	0	0		2.15	3.35	3.2		Afraid	Ashamed	Unfriendly	Disappointed	Kind	None of the above
Afraid	High	B-V3Bx	When will it be over	no	-	25		100		64	4	4	8	0	20		1.6285e-08		56.6265	0	0	0	0	3.61446		2.28	3.28	2.96		Afraid	Ashamed	Unfriendly	Disappointed	Kind	None of the above
Afraid	High	K-V3F	Here we go again	yes	-	23		100		65.2174	0	0	21.7391	8.69565	4.34783		2.63902e-08		58.0932	0	0	5.7098	0	0		2.3913	3.13043	3.13043		Afraid	Ashamed	Unfriendly	Disappointed	Kind	None of the above
Afraid	High	C-V3F	Here we go again	yes	-	21		100		76.1905	9.52381	0	14.2857	0	0		1.7834e-10		71.3138	0	0	0	0	0		2.33333	3.47619	3.33333		Afraid	Ashamed	Unfriendly	Disappointed	Kind	None of the above
Afraid	High	E-V3G	Is this for me?	yes	-	21		100		76.1905	4.7619	0	9.52381	0	9.52381		1.7834e-10		71.3138	0	0	0	0	0		2.14286	3.71429	3.42857		Afraid	Ashamed	Unfriendly	Disappointed	Kind	None of the above
Afraid	High	O-V3A	I don’t like this	no	-	20		100		80	0	0	20	0	0		4.03022e-11		75.9036	0	0	3.61446	0	0		2	3.9	3.4		Afraid	Ashamed	Unfriendly	Disappointed	Kind	None of the above
Afraid	High	K-V3A	I don’t like this	no	-	22		100		90.9091	9.09091	0	0	0	0		0		89.0471	0	0	0	0	0		1.27273	4.27273	3.81818		Afraid	Ashamed	Unfriendly	Disappointed	Kind	None of the above
Afraid	High	K-V3B	When will it be over	no	-	21		100		95.2381	0	0	0	4.7619	0		4.88498e-15		94.2628	0	0	0	0	0		1.7619	3.71429	3.66667		Afraid	Ashamed	Unfriendly	Disappointed	Kind	None of the above
Angry	High	F-V17C	I knew it from the start	yes	-	20		100		5	10	70	0	5	10		0.86958		0	0	63.8554	0	0	0		2.75	2.75	2.85		Angry	Jealous	Disgusted	Surprised	Happy	None of the above
Angry	High	J-V17H	Is this for me?	yes	-	20		100		5	5	25	45	5	15		0.86958		0	0	9.63855	33.7349	0	0		2.85	3	2.9		Angry	Jealous	Disgusted	Surprised	Happy	None of the above
Angry	High	J-V17G	Here we go again	yes	-	21		100		9.52381	9.52381	47.619	4.7619	19.0476	9.52381		0.704381		0	0	36.8904	0	2.46701	0		2.71429	3.14286	3.09524		Angry	Jealous	Disgusted	Surprised	Happy	None of the above
Angry	High	F-V17G	Here we go again	yes	-	22		100		18.1818	0	59.0909	4.54545	0	18.1818		0.299643		1.42388	0	50.7119	0	0	1.42388		2.27273	2.81818	3.13636		Angry	Jealous	Disgusted	Surprised	Happy	None of the above
Angry	High	J-V17E	I knew it would happen	yes	-	22		100		18.1818	18.1818	45.4545	0	0	18.1818		0.299643		1.42388	1.42388	34.2826	0	0	1.42388		2.13636	3.09091	2.81818		Angry	Jealous	Disgusted	Surprised	Happy	None of the above
Angry	High	G-V17Gx	Here we go again	yes	-	21		100		19.0476	9.52381	19.0476	23.8095	14.2857	14.2857		0.264951		2.46701	0	2.46701	8.20425	0	0		2.61905	3.7619	3.38095		Angry	Jealous	Disgusted	Surprised	Happy	None of the above
Angry	High	G-V17Ex	I knew it would happen	yes	-	21		100		19.0476	4.7619	14.2857	19.0476	33.3333	9.52381		0.264951		2.46701	0	0	2.46701	19.6787	0		2.66667	3.47619	3.28571		Angry	Jealous	Disgusted	Surprised	Happy	None of the above
Angry	High	D-V17Gx	Here we go again	yes	-	25		100		24	4	52	12	8	0		0.109231		8.43373	0	42.1687	0	0	0		2.32	3.8	3.6		Angry	Jealous	Disgusted	Surprised	Happy	None of the above
Angry	High	B-V17E	I knew it would happen	yes	-	23		100		26.087	8.69565	39.1304	4.34783	0	21.7391		0.0749175		10.9481	0	26.6632	0	0	5.7098		2.43478	2.86957	2.6087		Angry	Jealous	Disgusted	Surprised	Happy	None of the above
Angry	High	J-V17Cx	I knew it from the start	yes	-	25		100		28	24	32	0	0	16		0.0447319		13.253	8.43373	18.0723	0	0	0		2.4	3.24	3.08		Angry	Jealous	Disgusted	Surprised	Happy	None of the above
Angry	High	B-V17F	It was always like that	yes	-	21		100		28.5714	14.2857	42.8571	0	0	14.2857		0.0479195		13.9415	0	31.1532	0	0	0		2.04762	3.04762	2.85714		Angry	Jealous	Disgusted	Surprised	Happy	None of the above
Angry	High	M-V17C	I knew it from the start	yes	-	22		100		40.9091	22.7273	4.54545	9.09091	0	22.7273		0.00151756		28.8061	6.90033	0	0	0	6.90033		2.5	3.59091	3.09091		Angry	Jealous	Disgusted	Surprised	Happy	None of the above
Angry	High	P-V17Cx	I knew it from the start	yes	-	21		100		42.8571	14.2857	23.8095	4.7619	14.2857	0		0.00424356		31.1532	0	8.20425	0	0	0		2.19048	3.85714	3.61905		Angry	Jealous	Disgusted	Surprised	Happy	None of the above
Angry	High	D-V17A	What do you think you’re doing?	no	-	22		100		45.4545	4.54545	13.6364	36.3636	0	0		0.000318115		34.2826	0	0	23.3297	0	0		2.22727	3.27273	3.04545		Angry	Jealous	Disgusted	Surprised	Happy	None of the above
Angry	High	L-V17D	What's all this?	yes	-	22		100		45.4545	4.54545	13.6364	36.3636	0	0		0.000318115		34.2826	0	0	23.3297	0	0		2.36364	3.86364	3.09091		Angry	Jealous	Disgusted	Surprised	Happy	None of the above
Angry	High	I-V17B1	Look what you’ve done	no	-	24		100		45.8333	4.16667	20.8333	8.33333	8.33333	12.5		0.000169699		34.739	0	4.61847	0	0	0		2.04167	3	3.16667		Angry	Jealous	Disgusted	Surprised	Happy	None of the above
Angry	High	D-V17H	Is this for me?	yes	-	22		100		50	9.09091	18.1818	22.7273	0	0		5.64186e-05		39.759	0	1.42388	6.90033	0	0		2.40909	3.63636	3.36364		Angry	Jealous	Disgusted	Surprised	Happy	None of the above
Angry	High	P-V17Fx	It was always like that	yes	-	21		100		52.381	4.7619	19.0476	0	14.2857	9.52381		3.0249e-05		42.6277	0	2.46701	0	0	0		2.38095	3.66667	3.19048		Angry	Jealous	Disgusted	Surprised	Happy	None of the above
Angry	High	G-V17F	It was always like that	yes	-	22		100		54.5455	4.54545	18.1818	4.54545	4.54545	13.6364		5.64186e-05		45.2355	0	1.42388	0	0	0		2.36364	3.72727	3		Angry	Jealous	Disgusted	Surprised	Happy	None of the above
Angry	High	J-V17A	What do you think you’re doing?	no	-	22		100		54.5455	4.54545	31.8182	4.54545	0	4.54545		5.64186e-05		45.2355	0	17.8532	0	0	0		2.22727	2.90909	2.68182		Angry	Jealous	Disgusted	Surprised	Happy	None of the above
Angry	High	M-V17H	Is this for me?	yes	-	20		100		55	10	20	10	5	0		1.52949e-05		45.7831	0	3.61446	0	0	0		2.6	4.3	4.05		Angry	Jealous	Disgusted	Surprised	Happy	None of the above
Angry	High	L-V17F	It was always like that	yes	-	20		100		60	0	5	0	0	35		1.83622e-06		51.8072	0	0	0	0	21.6867		1.85	3.55	2.6		Angry	Jealous	Disgusted	Surprised	Happy	None of the above
Angry	High	M-V17Ex	I knew it would happen	yes	-	21		100		61.9048	4.7619	14.2857	9.52381	0	9.52381		4.55841e-07		54.1021	0	0	0	0	0		2.28571	4	3.61905		Angry	Jealous	Disgusted	Surprised	Happy	None of the above
Angry	High	S-V17C	I knew it from the start	yes	-	21		100		66.6667	14.2857	0	0	14.2857	4.7619		4.55841e-07		59.8394	0	0	0	0	0		2.09524	3.61905	2.90476		Angry	Jealous	Disgusted	Surprised	Happy	None of the above
Angry	High	D-V17Dx	What's all this?	yes	-	21		100		66.6667	0	9.52381	4.7619	14.2857	4.7619		4.55841e-07		59.8394	0	0	0	0	0		2.90476	3.38095	3.33333		Angry	Jealous	Disgusted	Surprised	Happy	None of the above
Angry	High	G-V17D	What's all this?	yes	-	21		100		66.6667	19.0476	0	4.7619	4.7619	4.7619		4.55841e-07		59.8394	2.46701	0	0	0	0		2.09524	4.04762	3.57143		Angry	Jealous	Disgusted	Surprised	Happy	None of the above
Angry	High	D-V17F	It was always like that	yes	-	20		100		70	0	15	5	5	5		1.41201e-08		63.8554	0	0	0	0	0		2.45	3.55	3.4		Angry	Jealous	Disgusted	Surprised	Happy	None of the above
Angry	High	L-V17A	What do you think you’re doing?	no	-	20		100		75	5	10	10	0	0		8.68528e-10		69.8795	0	0	0	0	0		1.95	3.95	3.9		Angry	Jealous	Disgusted	Surprised	Happy	None of the above
Angry	High	D-V17B	Look what you’ve done	no	-	21		100		76.1905	0	19.0476	0	4.7619	0		1.7834e-10		71.3138	0	2.46701	0	0	0		2.09524	3.66667	3.42857		Angry	Jealous	Disgusted	Surprised	Happy	None of the above
Angry	High	P-V17D	What's all this?	yes	-	22		100		77.2727	0	22.7273	0	0	0		6.61472e-10		72.6177	0	6.90033	0	0	0		1.86364	4.18182	3.40909		Angry	Jealous	Disgusted	Surprised	Happy	None of the above
Angry	High	B-V17I	Who has just taken the chocolate I put down here	no	-	20		100		80	0	0	5	0	15		4.03022e-11		75.9036	0	0	0	0	0		2.2	2.9	2.4		Angry	Jealous	Disgusted	Surprised	Happy	None of the above
Angry	High	G-V17A	What do you think you’re doing?	no	-	21		100		80.9524	0	14.2857	4.7619	0	0		7.82263e-12		77.0511	0	0	0	0	0		1.80952	4.19048	3.85714		Angry	Jealous	Disgusted	Surprised	Happy	None of the above
Angry	High	P-V17A	What do you think you’re doing?	no	-	21		100		80.9524	9.52381	0	4.7619	4.7619	0		7.82263e-12		77.0511	0	0	0	0	0		2.6	4.65	4.05		Angry	Jealous	Disgusted	Surprised	Happy	None of the above
Angry	High	S-V17G	Here we go again	yes	-	20		100		90	0	5	0	0	5		2.76446e-14		87.9518	0	0	0	0	0		1.85	3.9	3.3		Angry	Jealous	Disgusted	Surprised	Happy	None of the above
Angry	High	M-V17A	What do you think you’re doing?	no	-	22		100		95.4545	0	0	4.54545	0	0		0		94.5235	0	0	0	0	0		1.54545	4.27273	3.68182		Angry	Jealous	Disgusted	Surprised	Happy	None of the above
Ashamed	High	O-V13D	Is it almost over?	yes	-	20		100		0	45	50	5	0	0		0.973916		0	33.7349	39.759	0	0	0		2.5	2.85	2.6		Ashamed	Disappointed	Worried	Unfriendly	Proud	None of the above
Ashamed	High	Q-V13D	Is it almost over?	yes	-	22		100		0	31.8182	54.5455	0	0	13.6364		0.981886		0	17.8532	45.2355	0	0	0		2.27273	3.72727	3.36364		Ashamed	Disappointed	Worried	Unfriendly	Proud	None of the above
Ashamed	High	E-V13C	What are you going to do?	yes	-	21		100		0	0	100	0	0	0		0.978263		0	0	100	0	0	0		2	3.28571	3.04762		Ashamed	Disappointed	Worried	Unfriendly	Proud	None of the above
Ashamed	High	H-V13C	What are you going to do?	yes	-	22		100		4.54545	9.09091	68.1818	4.54545	0	13.6364		0.902185		0	0	61.6648	0	0	0		2.36364	2.90909	3		Ashamed	Disappointed	Worried	Unfriendly	Proud	None of the above
Ashamed	High	H-V13F	Bet you weren't expecting that	yes	-	20		100		5	45	5	35	5	5		0.86958		0	33.7349	0	21.6867	0	0		2.45	3	3.15		Ashamed	Disappointed	Worried	Unfriendly	Proud	None of the above
Ashamed	High	H-V13E	This doesn't look good	yes	-	20		100		5	40	45	0	0	10		0.86958		0	27.7108	33.7349	0	0	0		1.9	2.65	2.4		Ashamed	Disappointed	Worried	Unfriendly	Proud	None of the above
Ashamed	High	O-V13F	Bet you weren't expecting that	yes	-	23		100		8.69565	4.34783	4.34783	39.1304	13.0435	30.4348		0.762708		0	0	0	26.6632	0	16.1865		2.6087	2.78261	2.65217		Ashamed	Disappointed	Worried	Unfriendly	Proud	None of the above
Ashamed	High	A-V13D	Is it almost over?	yes	-	21		100		9.52381	19.0476	52.381	0	4.7619	14.2857		0.704381		0	2.46701	42.6277	0	0	0		2.66667	3.09524	3.19048		Ashamed	Disappointed	Worried	Unfriendly	Proud	None of the above
Ashamed	High	N-V13G1	This doesn't look good	yes	-	20		100		10	35	50	0	0	5		0.671341		0	21.6867	39.759	0	0	0		2.2	3.05	2.6		Ashamed	Disappointed	Worried	Unfriendly	Proud	None of the above
Ashamed	High	O-V13G	This doesn't look good	yes	-	20		100		10	20	60	5	0	5		0.671341		0	3.61446	51.8072	0	0	0		2.8	3.2	3.2		Ashamed	Disappointed	Worried	Unfriendly	Proud	None of the above
Ashamed	High	Q-V13C	What are you going to do?	yes	-	24		100		12.5	33.3333	41.6667	4.16667	8.33333	0		0.584487		0	19.6787	29.7189	0	0	0		2.08333	3.41667	3.08333		Ashamed	Disappointed	Worried	Unfriendly	Proud	None of the above
Ashamed	High	K-V13Dx	Is it almost over?	yes	-	21		100		14.2857	19.0476	42.8571	4.7619	9.52381	9.52381		0.473102		0	2.46701	31.1532	0	0	0		2.33333	2.7619	2.66667		Ashamed	Disappointed	Worried	Unfriendly	Proud	None of the above
Ashamed	High	Q-V13Ex	This doesn't look good	yes	-	21		100		14.2857	33.3333	42.8571	0	9.52381	0		0.473102		0	19.6787	31.1532	0	0	0		1.90476	3.42857	3.28571		Ashamed	Disappointed	Worried	Unfriendly	Proud	None of the above
Ashamed	High	E-V13E	This doesn't look good	yes	-	20		100		15	5	80	0	0	0		0.433454		0	0	75.9036	0	0	0		1.95	3.3	3.3		Ashamed	Disappointed	Worried	Unfriendly	Proud	None of the above
Ashamed	High	K-V13E	This doesn't look good	yes	-	24		100		16.6667	8.33333	66.6667	0	4.16667	4.16667		0.584487		-0.401606	0	59.8394	0	0	0		2.08333	2.625	2.625		Ashamed	Disappointed	Worried	Unfriendly	Proud	None of the above
Ashamed	High	C-V13F	Bet you weren't expecting that	yes	-	21		100		19.0476	28.5714	38.0952	4.7619	0	9.52381		0.264951		2.46701	13.9415	25.4159	0	0	0		2.38095	2.42857	2.52381		Ashamed	Disappointed	Worried	Unfriendly	Proud	None of the above
Ashamed	High	N-V13E1	This doesn't look good	yes	-	20		100		20	15	65	0	0	0		0.231251		3.61446	0	57.8313	0	0	0		2.8	3.1	3.4		Ashamed	Disappointed	Worried	Unfriendly	Proud	None of the above
Ashamed	High	A-V13I	I don’t know what to say	no	-	22		100		22.7273	31.8182	31.8182	0	4.54545	9.09091		0.146999		6.90033	17.8532	17.8532	0	0	0		2.27273	3.27273	3.04545		Ashamed	Disappointed	Worried	Unfriendly	Proud	None of the above
Ashamed	High	N-V13F1	Bet you weren't expecting that	yes	-	22		100		31.8182	27.2727	22.7273	18.1818	0	0		0.0209591		17.8532	12.3768	6.90033	1.42388	0	0		2.22727	3.27273	3		Ashamed	Disappointed	Worried	Unfriendly	Proud	None of the above
Ashamed	High	Q-V13F	Bet you weren't expecting that	yes	-	20		100		40	25	20	5	0	10		0.00284162		27.7108	9.63855	3.61446	0	0	0		2.4	2.8	2.75		Ashamed	Disappointed	Worried	Unfriendly	Proud	None of the above
Ashamed	High	Q-V13A	I shouldn’t have done that	no	-	21		100		52.381	23.8095	9.52381	4.7619	4.7619	4.7619		3.0249e-05		42.6277	8.20425	0	0	0	0		2.7	3.45	3.3		Ashamed	Disappointed	Worried	Unfriendly	Proud	None of the above
Ashamed	High	A-V13H	I didn’t mean to hurt anybody’s feelings	no	-	20		100		55	10	15	10	5	5		1.52949e-05		45.7831	0	0	0	0	0		2.55	2.6	3.1		Ashamed	Disappointed	Worried	Unfriendly	Proud	None of the above
Ashamed	High	K-V13B	That wasn’t very nice of me	no	-	21		100		61.9048	9.52381	14.2857	4.7619	4.7619	4.7619		4.55841e-07		54.1021	0	0	0	0	0		2	3.47619	3.2381		Ashamed	Disappointed	Worried	Unfriendly	Proud	None of the above
Ashamed	High	K-V13A	I shouldn’t have done that	no	-	21		100		66.6667	14.2857	19.0476	0	0	0		4.55841e-07		59.8394	0	2.46701	0	0	0		2	3.7619	3.09524		Ashamed	Disappointed	Worried	Unfriendly	Proud	None of the above
Ashamed	High	C-V13Bx	That wasn’t very nice of me	no	-	25		100		68	20	8	0	4	0		1.4244e-09		61.4458	3.61446	0	0	0	0		1.92	2.96	3.16		Ashamed	Disappointed	Worried	Unfriendly	Proud	None of the above
Ashamed	High	E-V13A	I shouldn’t have done that	no	-	20		100		70	0	25	0	5	0		1.41201e-08		63.8554	0	9.63855	0	0	0		1.8	4.05	3.4		Ashamed	Disappointed	Worried	Unfriendly	Proud	None of the above
Ashamed	High	O-V13A	I shouldn’t have done that	no	-	20		100		80	5	5	0	5	5		4.03022e-11		75.9036	0	0	0	0	0		2.33333	3.09524	2.47619		Ashamed	Disappointed	Worried	Unfriendly	Proud	None of the above
Ashamed	High	N-V13B1	That wasn’t very nice of me	no	-	20		100		90	0	5	0	0	5		2.76446e-14		87.9518	0	0	0	0	0		1.95	3.15	3.45		Ashamed	Disappointed	Worried	Unfriendly	Proud	None of the above
Ashamed	High	O-V13B	That wasn’t very nice of me	no	-	20		100		90	5	5	0	0	0		2.76446e-14		87.9518	0	0	0	0	0		2.25	3.3	3.05		Ashamed	Disappointed	Worried	Unfriendly	Proud	None of the above
Bored	High	S-V8C	What will we do now?	yes	-	20		100		0	50	15	15	10	10		0.973916		0	39.759	0	0	0	0		2	3.6	2.8		Bored	Frustrated	Sad	Hurt	Excited	None of the above
Bored	High	K-V8E	Yes, it happened again	yes	-	20		100		0	50	0	35	0	15		0.973916		0	39.759	0	21.6867	0	0		1.55	3.7	2.95		Bored	Frustrated	Sad	Hurt	Excited	None of the above
Bored	High	B-V8E	Yes, it happened again	yes	-	22		100		9.09091	31.8182	36.3636	18.1818	0	4.54545		0.734812		0	17.8532	23.3297	1.42388	0	0		2.09091	2.68182	2.72727		Bored	Frustrated	Sad	Hurt	Excited	None of the above
Bored	High	E-V8Cx	What will we do now?	yes	-	21		100		14.2857	9.52381	57.1429	19.0476	0	0		0.473102		0	0	48.3649	2.46701	0	0		3.14286	3.38095	3.09524		Bored	Frustrated	Sad	Hurt	Excited	None of the above
Bored	High	C-V8E	Yes, it happened again	yes	-	21		100		14.2857	47.619	14.2857	14.2857	9.52381	0		0.473102		0	36.8904	0	0	0	0		2.33333	2.90476	3.04762		Bored	Frustrated	Sad	Hurt	Excited	None of the above
Bored	High	K-V8C	What will we do now?	yes	-	23		100		17.3913	52.1739	26.087	0	4.34783	0		0.334977		0.471451	42.3782	10.9481	0	0	0		2.65217	3.34783	2.95652		Bored	Frustrated	Sad	Hurt	Excited	None of the above
Bored	High	O-V8E	Yes, it happened again	yes	-	22		100		27.2727	40.9091	9.09091	4.54545	9.09091	9.09091		0.146999		12.3768	28.8061	0	0	0	0		2.54545	3.04545	2.90909		Bored	Frustrated	Sad	Hurt	Excited	None of the above
Bored	High	Q-V8E	Yes, it happened again	yes	-	22		100		27.2727	45.4545	0	13.6364	9.09091	4.54545		0.146999		12.3768	34.2826	0	0	0	0		2.40909	2.95455	2.59091		Bored	Frustrated	Sad	Hurt	Excited	None of the above
Bored	High	H-V8C1	What will we do now?	yes	-	21		100		28.5714	38.0952	4.7619	9.52381	9.52381	9.52381		0.0479195		13.9415	25.4159	0	0	0	0		2.85	2.9	2.75		Bored	Frustrated	Sad	Hurt	Excited	None of the above
Bored	High	H-V8B	How much longer!	no	-	20		100		30	60	0	5	0	5		0.0371353		15.6627	51.8072	0	0	0	0		2.1	3.1	2.65		Bored	Frustrated	Sad	Hurt	Excited	None of the above
Bored	High	N-V8E1x	Yes, it happened again	yes	-	25		100		32	32	20	0	4	12		0.0157074		18.0723	18.0723	3.61446	0	0	0		2.4	3.16	2.92		Bored	Frustrated	Sad	Hurt	Excited	None of the above
Bored	High	O-V8C	What will we do now?	yes	-	21		100		33.3333	33.3333	9.52381	4.7619	14.2857	4.7619		0.0479195		19.6787	19.6787	0	0	0	0		2.7619	3.38095	3.38095		Bored	Frustrated	Sad	Hurt	Excited	None of the above
Bored	High	Q-V8C	What will we do now?	yes	-	21		100		33.3333	42.8571	19.0476	4.7619	0	0		0.0479195		19.6787	31.1532	2.46701	0	0	0		2.09524	3.47619	2.95238		Bored	Frustrated	Sad	Hurt	Excited	None of the above
Bored	High	C-V8C	What will we do now?	yes	-	20		100		35	30	35	0	0	0		0.0112533		21.6867	15.6627	21.6867	0	0	0		2.05	3.25	3.15		Bored	Frustrated	Sad	Hurt	Excited	None of the above
Bored	High	E-V8E	Yes, it happened again	yes	-	22		100		36.3636	13.6364	40.9091	9.09091	0	0		0.00613079		23.3297	0	28.8061	0	0	0		2.04545	3.13636	2.86364		Bored	Frustrated	Sad	Hurt	Excited	None of the above
Bored	High	B-V8F	Let’s go	yes	-	22		100		45.4545	18.1818	13.6364	4.54545	9.09091	9.09091		0.000318115		34.2826	1.42388	0	0	0	0		2.68182	2.54545	2.68182		Bored	Frustrated	Sad	Hurt	Excited	None of the above
Bored	High	K-V8D	Is it almost over?	yes	-	20		100		50	25	10	5	10	0		0.000105019		39.759	9.63855	0	0	0	0		2.75	3.7	3.55		Bored	Frustrated	Sad	Hurt	Excited	None of the above
Bored	High	Q-V8D	Is it almost over?	yes	-	20		100		55	0	25	5	0	15		1.52949e-05		45.7831	0	9.63855	0	0	0		2.1	3.6	3.05		Bored	Frustrated	Sad	Hurt	Excited	None of the above
Bored	High	N-V8D	Is it almost over?	yes	-	21		100		57.1429	33.3333	4.7619	4.7619	0	0		4.07933e-06		48.3649	19.6787	0	0	0	0		2.55	2.95	3.2		Bored	Frustrated	Sad	Hurt	Excited	None of the above
Bored	High	N-V8B1	How much longer!	no	-	20		100		60	30	0	5	5	0		1.83622e-06		51.8072	15.6627	0	0	0	0		2	3.5	3.35		Bored	Frustrated	Sad	Hurt	Excited	None of the above
Bored	High	C-V8A	There is nothing to do	no	-	21		100		61.9048	14.2857	19.0476	4.7619	0	0		4.55841e-07		54.1021	0	2.46701	0	0	0		2.95238	3.52381	3.19048		Bored	Frustrated	Sad	Hurt	Excited	None of the above
Bored	High	E-V8A	There is nothing to do	no	-	21		100		61.9048	4.7619	14.2857	14.2857	4.7619	0		4.55841e-07		54.1021	0	0	0	0	0		2.57143	3.33333	2.95238		Bored	Frustrated	Sad	Hurt	Excited	None of the above
Bored	High	C-V8B	How much longer!	no	-	20		100		65	25	10	0	0	0		1.79765e-07		57.8313	9.63855	0	0	0	0		2.05	3.1	2.95		Bored	Frustrated	Sad	Hurt	Excited	None of the above
Bored	High	O-V8B	How much longer!	no	-	20		100		65	30	0	0	5	0		1.79765e-07		57.8313	15.6627	0	0	0	0		1.9	3.8	3.3		Bored	Frustrated	Sad	Hurt	Excited	None of the above
Bored	High	Q-V8A	There is nothing to do	no	-	24		100		70.8333	8.33333	4.16667	4.16667	8.33333	4.16667		4.73324e-10		64.8594	0	0	0	0	0		2.58333	3.75	3.375		Bored	Frustrated	Sad	Hurt	Excited	None of the above
Bored	High	L-V8Dx	Is it almost over?	yes	-	21		100		71.4286	9.52381	9.52381	4.7619	0	4.7619		3.07713e-09		65.5766	0	0	0	0	0		2.19048	2.71429	2.47619		Bored	Frustrated	Sad	Hurt	Excited	None of the above
Bored	High	K-V8Ax	There is nothing to do	no	-	25		100		76	4	16	4	0	0		6.12843e-12		71.0843	0	0	0	0	0		2.64	3.36	3.12		Bored	Frustrated	Sad	Hurt	Excited	None of the above
Bored	High	Q-V8B	How much longer!	no	-	21		100		76.1905	9.52381	9.52381	0	4.7619	0		1.7834e-10		71.3138	0	0	0	0	0		2.09524	3.38095	2.80952		Bored	Frustrated	Sad	Hurt	Excited	None of the above
Bored	High	O-V8A	There is nothing to do	no	-	22		100		77.2727	9.09091	0	9.09091	0	4.54545		6.61472e-10		72.6177	0	0	0	0	0		2.22727	3	2.5		Bored	Frustrated	Sad	Hurt	Excited	None of the above
Bored	High	E-V8B	How much longer!	no	-	20		100		80	15	5	0	0	0		4.03022e-11		75.9036	0	0	0	0	0		2.1	2.95	3.35		Bored	Frustrated	Sad	Hurt	Excited	None of the above
Bored	High	K-V8B	How much longer!	no	-	22		100		81.8182	13.6364	0	4.54545	0	0		1.50724e-12		78.0942	0	0	0	0	0		1.81818	4	3.5		Bored	Frustrated	Sad	Hurt	Excited	None of the above
Bored	High	C-V8D	Is it almost over?	yes	-	21		100		85.7143	4.7619	9.52381	0	0	0		7.82263e-12		82.7883	0	0	0	0	0		2.33333	3	2.85714		Bored	Frustrated	Sad	Hurt	Excited	None of the above
Bored	High	O-V8D	Is it almost over?	yes	-	22		100		86.3636	0	0	0	4.54545	9.09091		4.4742e-14		83.5706	0	0	0	0	0		1.81818	3.13636	2.86364		Bored	Frustrated	Sad	Hurt	Excited	None of the above
Disappointed	High	E-V9C	What will we do now?	yes	-	20		100		10	90	0	0	0	0		0.671341		0	87.9518	0	0	0	0		1.9	3.7	3.3		Disappointed	Worried	Bored	Afraid	Joking	None of the above
Disappointed	High	N-V9Cx	What will we do now?	yes	-	25		100		16	76	0	4	0	4		0.406266		0	71.0843	0	0	0	0		2.56	2.8	2.8		Disappointed	Worried	Bored	Afraid	Joking	None of the above
Disappointed	High	O-V9C	What will we do now?	yes	-	22		100		18.1818	81.8182	0	0	0	0		0.299643		1.42388	78.0942	0	0	0	0		2.5	3.27273	3		Disappointed	Worried	Bored	Afraid	Joking	None of the above
Disappointed	High	C-V9C	What will we do now?	yes	-	22		100		22.7273	45.4545	18.1818	13.6364	0	0		0.146999		6.90033	34.2826	1.42388	0	0	0		1.90909	2.59091	2.68182		Disappointed	Worried	Bored	Afraid	Joking	None of the above
Disappointed	High	Q-V9Cx	What will we do now?	yes	-	21		100		23.8095	66.6667	0	0	9.52381	0		0.264951		8.20425	59.8394	0	0	0	0		3.42857	4	3.42857		Disappointed	Worried	Bored	Afraid	Joking	None of the above
Disappointed	High	Q-V9D	Yes, it happened again	yes	-	21		100		33.3333	14.2857	42.8571	4.7619	0	4.7619		0.0479195		19.6787	0	31.1532	0	0	0		2.28571	3.28571	2.7619		Disappointed	Worried	Bored	Afraid	Joking	None of the above
Disappointed	High	E-V9D	Yes, it happened again	yes	-	23		100		43.4783	26.087	17.3913	4.34783	4.34783	4.34783		0.000518022		31.9015	10.9481	0.471451	0	0	0		2.30435	2.65217	2.69565		Disappointed	Worried	Bored	Afraid	Joking	None of the above
Disappointed	High	C-V9A	There aren’t any left	no	-	22		100		45.4545	9.09091	4.54545	22.7273	0	18.1818		0.000318115		34.2826	0	0	6.90033	0	1.42388		2.22727	2.77273	2.63636		Disappointed	Worried	Bored	Afraid	Joking	None of the above
Disappointed	High	N-V9D	Yes, it happened again	yes	-	21		100		52.381	38.0952	9.52381	0	0	0		3.0249e-05		42.6277	25.4159	0	0	0	0		2.75	3.25	3.15		Disappointed	Worried	Bored	Afraid	Joking	None of the above
Disappointed	High	O-V9A	There aren’t any left	no	-	21		100		57.1429	14.2857	23.8095	0	0	4.7619		4.07933e-06		48.3649	0	8.20425	0	0	0		3.15	2.95	3.15		Disappointed	Worried	Bored	Afraid	Joking	None of the above
Disappointed	High	C-V9D	Yes, it happened again	yes	-	21		100		57.1429	19.0476	4.7619	0	9.52381	9.52381		4.07933e-06		48.3649	2.46701	0	0	0	0		2.09524	2.80952	2.95238		Disappointed	Worried	Bored	Afraid	Joking	None of the above
Disappointed	High	O-V9D	Yes, it happened again	yes	-	23		100		60.8696	21.7391	4.34783	4.34783	0	8.69565		2.68915e-07		52.8549	5.7098	0	0	0	0		2.82609	2.73913	2.6087		Disappointed	Worried	Bored	Afraid	Joking	None of the above
Disappointed	High	A-V9E	You’ve done it again	yes	-	20		100		70	15	5	5	5	0		1.41201e-08		63.8554	0	0	0	0	0		2.2	3.7	3.3		Disappointed	Worried	Bored	Afraid	Joking	None of the above
Disappointed	High	N-V9B1	I tried so hard	no	-	21		100		71.4286	19.0476	9.52381	0	0	0		3.07713e-09		65.5766	2.46701	0	0	0	0		2.52381	3.61905	3.57143		Disappointed	Worried	Bored	Afraid	Joking	None of the above
Disappointed	High	E-V9A	There aren’t any left	no	-	21		100		76.1905	14.2857	4.7619	0	0	4.7619		1.7834e-10		71.3138	0	0	0	0	0		2.14286	2.7619	2.80952		Disappointed	Worried	Bored	Afraid	Joking	None of the above
Disappointed	High	H-V9A	There aren’t any left	no	-	22		100		77.2727	9.09091	13.6364	0	0	0		6.61472e-10		72.6177	0	0	0	0	0		2.40909	3.09091	3.09091		Disappointed	Worried	Bored	Afraid	Joking	None of the above
Disappointed	High	N-V9A1	There aren’t any left	no	-	22		100		77.2727	13.6364	0	4.54545	4.54545	0		6.61472e-10		72.6177	0	0	0	0	0		2.09091	3	2.63636		Disappointed	Worried	Bored	Afraid	Joking	None of the above
Disappointed	High	A-V9A	There aren’t any left	no	-	22		100		81.8182	13.6364	4.54545	0	0	0		1.50724e-12		78.0942	0	0	0	0	0		2.09091	2.95455	2.72727		Disappointed	Worried	Bored	Afraid	Joking	None of the above
Disappointed	High	Q-V9Bx	I tried so hard	no	-	25		100		88	12	0	0	0	0		0		85.5422	0	0	0	0	0		2.12	3.6	3.52		Disappointed	Worried	Bored	Afraid	Joking	None of the above
Disappointed	High	C-V9B	I tried so hard	no	-	20		100		90	0	10	0	0	0		2.76446e-14		87.9518	0	0	0	0	0		1.95	3.4	3.45		Disappointed	Worried	Bored	Afraid	Joking	None of the above
Disappointed	High	E-V9B	I tried so hard	no	-	20		100		90	5	5	0	0	0		2.76446e-14		87.9518	0	0	0	0	0		2	3.35	3.4		Disappointed	Worried	Bored	Afraid	Joking	None of the above
Disappointed	High	Q-V9A	There aren’t any left	no	-	20		100		95	0	5	0	0	0		0		93.9759	0	0	0	0	0		2.1	3.55	3.05		Disappointed	Worried	Bored	Afraid	Joking	None of the above
Disappointed	High	O-V9B	I tried so hard	no	-	21		100		95.2381	0	0	0	0	4.7619		4.88498e-15		94.2628	0	0	0	0	0		2.19048	3.80952	3.38095		Disappointed	Worried	Bored	Afraid	Joking	None of the above
Disappointed	High	H-V9B	I tried so hard	no	-	22		100		95.4545	4.54545	0	0	0	0		0		94.5235	0	0	0	0	0		2.18182	3.81818	3.22727		Disappointed	Worried	Bored	Afraid	Joking	None of the above
Disgusted	High	O-V5C	It was always like that	yes	-	22		100		4.54545	0	72.7273	13.6364	4.54545	4.54545		0.902185		0	0	67.1413	0	0	0		2.31818	3.31818	3.13636		Disgusted	Afraid	Frustrated	Sad	Interested	None of the above
Disgusted	High	C-V5H	Is this for me?	yes	-	20		100		5	15	10	10	55	5		0.86958		0	0	0	0	45.7831	0		3.8	3.25	3.2		Disgusted	Afraid	Frustrated	Sad	Interested	None of the above
Disgusted	High	K-V5D	I knew it from the start	yes	-	22		100		9.09091	9.09091	9.09091	59.0909	9.09091	4.54545		0.734812		0	0	0	50.7119	0	0		1.54545	3.59091	3.31818		Disgusted	Afraid	Frustrated	Sad	Interested	None of the above
Disgusted	High	K-V5G	Here we go again	yes	-	21		100		9.52381	14.2857	61.9048	9.52381	4.7619	0		0.704381		0	0	54.1021	0	0	0		2.66667	3.57143	3.09524		Disgusted	Afraid	Frustrated	Sad	Interested	None of the above
Disgusted	High	O-V5Gx	Here we go again	yes	-	21		100		9.52381	23.8095	42.8571	19.0476	0	4.7619		0.704381		0	8.20425	31.1532	2.46701	0	0		1.85714	3.33333	3.04762		Disgusted	Afraid	Frustrated	Sad	Interested	None of the above
Disgusted	High	K-V5Ex	I knew it would happen	yes	-	21		100		9.52381	9.52381	33.3333	38.0952	4.7619	4.7619		0.704381		0	0	19.6787	25.4159	0	0		3.42857	3.95238	3.71429		Disgusted	Afraid	Frustrated	Sad	Interested	None of the above
Disgusted	High	E-V5H	Is this for me?	yes	-	21		100		14.2857	23.8095	14.2857	4.7619	33.3333	9.52381		0.473102		0	8.20425	0	0	19.6787	0		3.15	3.45	3.05		Disgusted	Afraid	Frustrated	Sad	Interested	None of the above
Disgusted	High	C-V5D	I knew it from the start	yes	-	22		100		22.7273	0	45.4545	9.09091	9.09091	13.6364		0.146999		6.90033	0	34.2826	0	0	0		2.5	3.31818	3.09091		Disgusted	Afraid	Frustrated	Sad	Interested	None of the above
Disgusted	High	K-V5C	It was always like that	yes	-	20		100		25	0	35	5	5	30		0.10184		9.63855	0	21.6867	0	0	15.6627		2.35	3.3	2.5		Disgusted	Afraid	Frustrated	Sad	Interested	None of the above
Disgusted	High	E-V5D	I knew it from the start	yes	-	21		100		28.5714	0	47.619	19.0476	4.7619	0		0.0479195		13.9415	0	36.8904	2.46701	0	0		2.47619	3.2381	3.04762		Disgusted	Afraid	Frustrated	Sad	Interested	None of the above
Disgusted	High	N-V5F	What's all this?	yes	-	20		100		50	0	25	0	20	5		0.000105019		39.759	0	9.63855	0	3.61446	0		2.25	3.2	2.75		Disgusted	Afraid	Frustrated	Sad	Interested	None of the above
Disgusted	High	O-V5Hx	Is this for me?	yes	-	21		100		52.381	4.7619	9.52381	0	23.8095	9.52381		3.0249e-05		42.6277	0	0	0	8.20425	0		2.47619	3	3.14286		Disgusted	Afraid	Frustrated	Sad	Interested	None of the above
Disgusted	High	C-V5F	What's all this?	yes	-	21		100		52.381	0	38.0952	4.7619	4.7619	0		3.0249e-05		42.6277	0	25.4159	0	0	0		2.14286	3.38095	2.85714		Disgusted	Afraid	Frustrated	Sad	Interested	None of the above
Disgusted	High	O-V5D	I knew it from the start	yes	-	22		100		54.5455	0	36.3636	4.54545	0	4.54545		5.64186e-05		45.2355	0	23.3297	0	0	0		1.90909	3.68182	3.40909		Disgusted	Afraid	Frustrated	Sad	Interested	None of the above
Disgusted	High	E-V5Fx	What's all this?	yes	-	21		100		57.1429	9.52381	23.8095	0	0	9.52381		4.07933e-06		48.3649	0	8.20425	0	0	0		2.57143	3.57143	3.52381		Disgusted	Afraid	Frustrated	Sad	Interested	None of the above
Disgusted	High	O-V5A	Ugh, cover your mouth when you sneeze!	no	-	24		100		58.3333	0	25	12.5	4.16667	0		6.05754e-07		49.7992	0	9.63855	0	0	0		2.04167	3.91667	3.58333		Disgusted	Afraid	Frustrated	Sad	Interested	None of the above
Disgusted	High	B-V5B	Oh how nasty	no	-	21		100		61.9048	4.7619	9.52381	9.52381	9.52381	4.7619		4.55841e-07		54.1021	0	0	0	0	0		2.57143	3.04762	3.14286		Disgusted	Afraid	Frustrated	Sad	Interested	None of the above
Disgusted	High	E-V5A	Ugh, cover your mouth when you sneeze!	no	-	24		100		66.6667	12.5	12.5	0	4.16667	4.16667		6.68109e-08		59.8394	0	0	0	0	0		1.70833	4	4.08333		Disgusted	Afraid	Frustrated	Sad	Interested	None of the above
Disgusted	High	E-V5B	Oh how nasty	no	-	25		100		68	12	8	0	4	8		1.4244e-09		61.4458	0	0	0	0	0		2.24	3.68	3.4		Disgusted	Afraid	Frustrated	Sad	Interested	None of the above
Disgusted	High	H-V5Ax	Ugh, cover your mouth when you sneeze!	no	-	25		100		72	0	16	4	8	0		1.03461e-10		66.2651	0	0	0	0	0		2.24	3.44	3.48		Disgusted	Afraid	Frustrated	Sad	Interested	None of the above
Disgusted	High	K-V5F	What's all this?	yes	-	20		100		75	0	20	0	0	5		8.68528e-10		69.8795	0	3.61446	0	0	0		2.15	3.6	3.05		Disgusted	Afraid	Frustrated	Sad	Interested	None of the above
Disgusted	High	O-V5F	What's all this?	yes	-	21		100		80.9524	0	9.52381	4.7619	4.7619	0		7.82263e-12		77.0511	0	0	0	0	0		1.7619	3.71429	3.2381		Disgusted	Afraid	Frustrated	Sad	Interested	None of the above
Disgusted	High	O-V5B	Oh how nasty	no	-	20		100		85	0	5	0	5	5		1.32683e-12		81.9277	0	0	0	0	0		2.25	3.55	3.6		Disgusted	Afraid	Frustrated	Sad	Interested	None of the above
Disgusted	High	Q-V5B	Oh how nasty	no	-	21		100		85.7143	4.7619	4.7619	0	4.7619	0		7.82263e-12		82.7883	0	0	0	0	0		2.28571	3.19048	3.28571		Disgusted	Afraid	Frustrated	Sad	Interested	None of the above
Disgusted	High	N-V5A1	Ugh, cover your mouth when you sneeze!	no	-	21		100		85.7143	4.7619	4.7619	0	4.7619	0		7.82263e-12		82.7883	0	0	0	0	0		2.14286	4	3.52381		Disgusted	Afraid	Frustrated	Sad	Interested	None of the above
Disgusted	High	N-V5B1	Oh how nasty	no	-	22		100		86.3636	0	9.09091	0	4.54545	0		4.4742e-14		83.5706	0	0	0	0	0		1.72727	4.09091	3.40909		Disgusted	Afraid	Frustrated	Sad	Interested	None of the above
Disgusted	High	B-V5I	Eugh what’s that smell	no	-	20		100		95	0	0	0	5	0		0		93.9759	0	0	0	0	0		2.1	3.25	3.15		Disgusted	Afraid	Frustrated	Sad	Interested	None of the above
Disgusted	High	K-V5B	Oh how nasty	no	-	20		100		95	0	0	5	0	0		0		93.9759	0	0	0	0	0		1.9	3.3	3.1		Disgusted	Afraid	Frustrated	Sad	Interested	None of the above
Disgusted	High	K-V5A	Ugh, cover your mouth when you sneeze!	no	-	20		100		95	0	0	5	0	0		0		93.9759	0	0	0	0	0		1.8	3.75	3.55		Disgusted	Afraid	Frustrated	Sad	Interested	None of the above
Excited	High	O-V7D	Is it almost over?	yes	-	21		100		14.2857	33.3333	0	19.0476	23.8095	9.52381		0.473102		0	19.6787	0	2.46701	8.20425	0		2.85714	3.38095	2.95238		Excited	Interested	Joking	Hurt	Bored	None of the above
Excited	High	B-V7D	Is it almost over?	yes	-	20		100		15	45	0	0	15	25		0.433454		0	33.7349	0	0	0	9.63855		3.15	2.9	2.8		Excited	Interested	Joking	Hurt	Bored	None of the above
Excited	High	C-V7C	What will we do now?	yes	-	21		100		19.0476	23.8095	9.52381	4.7619	14.2857	28.5714		0.264951		2.46701	8.20425	0	0	0	13.9415		3.2	3.4	3.35		Excited	Interested	Joking	Hurt	Bored	None of the above
Excited	High	N-V7F1	Let me do that	yes	-	20		100		20	15	0	20	0	45		0.231251		3.61446	0	0	3.61446	0	33.7349		2.7	3.3	2.65		Excited	Interested	Joking	Hurt	Bored	None of the above
Excited	High	P-V7C	What will we do now?	yes	-	24		100		20.8333	62.5	12.5	4.16667	0	0		0.19953		4.61847	54.8193	0	0	0	0		3.95833	3.75	3.5		Excited	Interested	Joking	Hurt	Bored	None of the above
Excited	High	L-V7D	Is it almost over?	yes	-	21		100		23.8095	33.3333	4.7619	14.2857	23.8095	0		0.264951		8.20425	19.6787	0	0	8.20425	0		3.45	3.5	3.25		Excited	Interested	Joking	Hurt	Bored	None of the above
Excited	High	B-V7C	What will we do now?	yes	-	20		100		25	45	0	0	0	30		0.10184		9.63855	33.7349	0	0	0	15.6627		3.1	3.1	2.9		Excited	Interested	Joking	Hurt	Bored	None of the above
Excited	High	N-V7G1	What are you going to do?	yes	-	22		100		31.8182	59.0909	0	0	0	9.09091		0.0209591		17.8532	50.7119	0	0	0	0		3.72727	3.95455	3.59091		Excited	Interested	Joking	Hurt	Bored	None of the above
Excited	High	O-V7Cx	What will we do now?	yes	-	25		100		36	48	4	0	8	4		0.00474255		22.8916	37.3494	0	0	0	0		3.6	3.48	3.24		Excited	Interested	Joking	Hurt	Bored	None of the above
Excited	High	N-V7C1x	What will we do now?	yes	-	21		100		38.0952	28.5714	9.52381	0	4.7619	19.0476		0.00424356		25.4159	13.9415	0	0	0	2.46701		3.33333	3.38095	2.95238		Excited	Interested	Joking	Hurt	Bored	None of the above
Excited	High	E-V7G	What are you going to do?	yes	-	20		100		40	25	0	5	0	30		0.00284162		27.7108	9.63855	0	0	0	15.6627		2.65	3.75	3.5		Excited	Interested	Joking	Hurt	Bored	None of the above
Excited	High	E-V7D	Is it almost over?	yes	-	20		100		50	15	5	15	15	0		0.000105019		39.759	0	0	0	0	0		3.3	3.35	3.45		Excited	Interested	Joking	Hurt	Bored	None of the above
Excited	High	K-V7D	Is it almost over?	yes	-	20		100		55	10	0	25	0	10		1.52949e-05		45.7831	0	0	9.63855	0	0		3.7	3.5	3.1		Excited	Interested	Joking	Hurt	Bored	None of the above
Excited	High	K-V7G	What are you going to do?	yes	-	20		100		55	15	5	10	0	15		1.52949e-05		45.7831	0	0	0	0	0		3	4.1	3.3		Excited	Interested	Joking	Hurt	Bored	None of the above
Excited	High	H-V7C	What will we do now?	yes	-	24		100		58.3333	29.1667	8.33333	4.16667	0	0		6.05754e-07		49.7992	14.6586	0	0	0	0		4.16667	3.45833	3.41667		Excited	Interested	Joking	Hurt	Bored	None of the above
Excited	High	E-V7C	What will we do now?	yes	-	20		100		60	20	5	5	0	10		1.83622e-06		51.8072	3.61446	0	0	0	0		3.5	3.85	3.5		Excited	Interested	Joking	Hurt	Bored	None of the above
Excited	High	O-V7E	Yes, it will happen again	yes	-	20		100		60	10	10	5	0	15		1.83622e-06		51.8072	0	0	0	0	0		3.8	3.25	2.55		Excited	Interested	Joking	Hurt	Bored	None of the above
Excited	High	H-V7A	I’m going to bake a Pirate Cake for the children	no	-	21		100		61.9048	23.8095	0	4.7619	0	9.52381		4.55841e-07		54.1021	8.20425	0	0	0	0		4.19048	3	3.38095		Excited	Interested	Joking	Hurt	Bored	None of the above
Excited	High	N-V7D1	Is it almost over?	yes	-	20		100		65	20	5	0	5	5		1.79765e-07		57.8313	3.61446	0	0	0	0		3.85	3.6	3.45		Excited	Interested	Joking	Hurt	Bored	None of the above
Excited	High	Q-V7C	What will we do now?	yes	-	22		100		68.1818	18.1818	4.54545	4.54545	0	4.54545		1.10746e-07		61.6648	1.42388	0	0	0	0		3.81818	3.81818	3.5		Excited	Interested	Joking	Hurt	Bored	None of the above
Excited	High	O-V7B	I can’t wait	no	-	20		100		70	5	0	0	10	15		1.41201e-08		63.8554	0	0	0	0	0		3.9	3.65	3.45		Excited	Interested	Joking	Hurt	Bored	None of the above
Excited	High	N-V7B1	I can’t wait	no	-	21		100		71.4286	9.52381	9.52381	0	4.7619	4.7619		3.07713e-09		65.5766	0	0	0	0	0		3.57143	3.66667	3.28571		Excited	Interested	Joking	Hurt	Bored	None of the above
Excited	High	P-V7Ex	Yes, it will happen again	yes	-	21		100		71.4286	14.2857	0	0	14.2857	0		3.07713e-09		65.5766	0	0	0	0	0		2.7619	3.19048	3.09524		Excited	Interested	Joking	Hurt	Bored	None of the above
Excited	High	H-V7Bx	I can’t wait	no	-	25		100		72	4	0	12	8	4		1.03461e-10		66.2651	0	0	0	0	0		3.76	3.48	3.32		Excited	Interested	Joking	Hurt	Bored	None of the above
Excited	High	E-V7F	Let me do that	yes	-	22		100		72.7273	13.6364	0	9.09091	0	4.54545		6.61472e-10		67.1413	0	0	0	0	0		4.40909	4.18182	3.59091		Excited	Interested	Joking	Hurt	Bored	None of the above
Excited	High	B-V7A	I’m going to bake a Pirate Cake for the children	no	-	22		100		77.2727	4.54545	0	4.54545	9.09091	4.54545		6.61472e-10		72.6177	0	0	0	0	0		4.31818	3.95455	3.59091		Excited	Interested	Joking	Hurt	Bored	None of the above
Excited	High	C-V7E	Yes, it will happen again	yes	-	22		100		77.2727	9.09091	0	4.54545	4.54545	4.54545		6.61472e-10		72.6177	0	0	0	0	0		4.22727	3.95455	3.54545		Excited	Interested	Joking	Hurt	Bored	None of the above
Excited	High	K-V7A	I’m going to bake a Pirate Cake for the children	no	-	21		100		80.9524	9.52381	4.7619	0	0	4.7619		7.82263e-12		77.0511	0	0	0	0	0		4.28571	3.7619	3.71429		Excited	Interested	Joking	Hurt	Bored	None of the above
Excited	High	Q-V7B	I can’t wait	no	-	21		100		85.7143	0	4.7619	0	4.7619	4.7619		7.82263e-12		82.7883	0	0	0	0	0		4.09524	3.90476	3.7619		Excited	Interested	Joking	Hurt	Bored	None of the above
Excited	High	B-V7E	Yes, it will happen again	yes	-	21		100		85.7143	9.52381	0	4.7619	0	0		7.82263e-12		82.7883	0	0	0	0	0		4.19048	3.95238	3.71429		Excited	Interested	Joking	Hurt	Bored	None of the above
Excited	High	K-V7B	I can’t wait	no	-	21		100		90.4762	0	4.7619	0	4.7619	0		4.88498e-15		88.5255	0	0	0	0	0		4.42857	4.04762	3.66667		Excited	Interested	Joking	Hurt	Bored	None of the above
Excited	High	E-V7B	I can’t wait	no	-	23		100		91.3043	4.34783	0	0	4.34783	0		0		89.5233	0	0	0	0	0		4.52174	4	3.69565		Excited	Interested	Joking	Hurt	Bored	None of the above
Excited	High	B-V7H	It’s going to be great	no	-	23		100		91.3043	4.34783	4.34783	0	0	0		0		89.5233	0	0	0	0	0		4.21739	3.86957	3.47826		Excited	Interested	Joking	Hurt	Bored	None of the above
Excited	High	C-V7B	I can’t wait	no	-	20		100		95	0	0	0	0	5		0		93.9759	0	0	0	0	0		4.35	3.9	3.9		Excited	Interested	Joking	Hurt	Bored	None of the above
Excited	High	Q-V7E	Yes, it will happen again	yes	-	22		100		95.4545	0	0	0	0	4.54545		0		94.5235	0	0	0	0	0		4.54545	4.31818	3.68182		Excited	Interested	Joking	Hurt	Bored	None of the above
Frustrated	High	I-V23C1	Is it almost over?	yes	-	21		100		9.52381	42.8571	14.2857	14.2857	4.7619	14.2857		0.704381		0	31.1532	0	0	0	0		2.75	2.85	3.15		Frustrated	Sad	Jealous	Sneaky	Kind	None of the above
Frustrated	High	S-V23D	This doesn't look good	yes	-	21		100		14.2857	9.52381	0	19.0476	4.7619	52.381		0.473102		0	0	0	2.46701	0	42.6277		2.42857	3.38095	2.7619		Frustrated	Sad	Jealous	Sneaky	Kind	None of the above
Frustrated	High	M-V23Cx	Is it almost over?	yes	-	21		100		33.3333	14.2857	9.52381	4.7619	19.0476	19.0476		0.0479195		19.6787	0	0	0	2.46701	2.46701		2.66667	3.57143	3.09524		Frustrated	Sad	Jealous	Sneaky	Kind	None of the above
Frustrated	High	G-V23Dx	This doesn't look good	yes	-	21		100		47.619	0	14.2857	9.52381	9.52381	19.0476		0.000972356		36.8904	0	0	0	0	2.46701		2.42857	2.95238	2.90476		Frustrated	Sad	Jealous	Sneaky	Kind	None of the above
Frustrated	High	L-V23D	This doesn't look good	yes	-	20		100		55	15	0	0	0	30		1.52949e-05		45.7831	0	0	0	0	15.6627		2.1	3.75	2.8		Frustrated	Sad	Jealous	Sneaky	Kind	None of the above
Frustrated	High	G-V23B	What will we do now?	yes	-	20		100		55	0	5	0	0	40		1.52949e-05		45.7831	0	0	0	0	27.7108		2.45	3.35	2.85		Frustrated	Sad	Jealous	Sneaky	Kind	None of the above
Frustrated	High	J-V23B	What will we do now?	yes	-	24		100		58.3333	25	0	8.33333	8.33333	0		6.05754e-07		49.7992	9.63855	0	0	0	0		2.625	3.625	3.25		Frustrated	Sad	Jealous	Sneaky	Kind	None of the above
Frustrated	High	F-V23A	Why won’t this work?!	no	-	24		100		58.3333	16.6667	4.16667	8.33333	8.33333	4.16667		6.05754e-07		49.7992	-0.401606	0	0	0	0		2.25	3.45833	3.375		Frustrated	Sad	Jealous	Sneaky	Kind	None of the above
Frustrated	High	P-V23D	This doesn't look good	yes	-	20		100		60	5	0	20	5	10		1.83622e-06		51.8072	0	0	3.61446	0	0		2.7	4.2	4		Frustrated	Sad	Jealous	Sneaky	Kind	None of the above
Frustrated	High	M-V23Dx	This doesn't look good	yes	-	25		100		64	12	0	8	4	12		1.6285e-08		56.6265	0	0	0	0	0		2.28	3.6	3.12		Frustrated	Sad	Jealous	Sneaky	Kind	None of the above
Frustrated	High	B-V23C	Is it almost over?	yes	-	21		100		66.6667	4.7619	0	0	4.7619	23.8095		4.55841e-07		59.8394	0	0	0	0	8.20425		2.47619	2.47619	2.19048		Frustrated	Sad	Jealous	Sneaky	Kind	None of the above
Frustrated	High	D-V23B	What will we do now?	yes	-	21		100		66.6667	4.7619	9.52381	4.7619	0	14.2857		4.55841e-07		59.8394	0	0	0	0	0		2.14286	3.7619	3.42857		Frustrated	Sad	Jealous	Sneaky	Kind	None of the above
Frustrated	High	L-V23B	What will we do now?	yes	-	21		100		66.6667	19.0476	0	9.52381	0	4.7619		4.55841e-07		59.8394	2.46701	0	0	0	0		2.6	4.05	3.65		Frustrated	Sad	Jealous	Sneaky	Kind	None of the above
Frustrated	High	B-V23A	Why won’t this work?!	no	-	21		100		66.6667	0	0	14.2857	4.7619	14.2857		4.55841e-07		59.8394	0	0	0	0	0		2.47619	3.2381	2.85714		Frustrated	Sad	Jealous	Sneaky	Kind	None of the above
Frustrated	High	M-V23A	Why won’t this work?!	no	-	21		100		66.6667	0	9.52381	14.2857	0	9.52381		4.55841e-07		59.8394	0	0	0	0	0		2.47619	3.42857	3.61905		Frustrated	Sad	Jealous	Sneaky	Kind	None of the above
Frustrated	High	P-V23Cx	Is it almost over?	yes	-	25		100		68	8	12	4	0	8		1.4244e-09		61.4458	0	0	0	0	0		1.88	3.32	2.88		Frustrated	Sad	Jealous	Sneaky	Kind	None of the above
Frustrated	High	M-V23B	What will we do now?	yes	-	22		100		68.1818	9.09091	0	0	4.54545	18.1818		1.10746e-07		61.6648	0	0	0	0	1.42388		2.5	3.59091	3.36364		Frustrated	Sad	Jealous	Sneaky	Kind	None of the above
Frustrated	High	B-V23E	I didn’t think this would be so complicated	no	-	20		100		70	5	5	0	5	15		1.41201e-08		63.8554	0	0	0	0	0		2.15	3.25	3.15		Frustrated	Sad	Jealous	Sneaky	Kind	None of the above
Frustrated	High	P-V23B	What will we do now?	yes	-	20		100		75	0	0	5	5	15		8.68528e-10		69.8795	0	0	0	0	0		2.05	3.4	2.85		Frustrated	Sad	Jealous	Sneaky	Kind	None of the above
Frustrated	High	L-V23A	Why won’t this work?!	no	-	20		100		75	0	20	0	0	5		8.68528e-10		69.8795	0	3.61446	0	0	0		2.75	4.25	3.8		Frustrated	Sad	Jealous	Sneaky	Kind	None of the above
Frustrated	High	G-V23A	Why won’t this work?!	no	-	21		100		80.9524	0	4.7619	9.52381	4.7619	0		7.82263e-12		77.0511	0	0	0	0	0		2.33333	3.66667	3.42857		Frustrated	Sad	Jealous	Sneaky	Kind	None of the above
Frustrated	High	S-V23A	Why won’t this work?!	no	-	22		100		81.8182	13.6364	0	4.54545	0	0		1.50724e-12		78.0942	0	0	0	0	0		1.72727	4.54545	3.77273		Frustrated	Sad	Jealous	Sneaky	Kind	None of the above
Frustrated	High	D-V23D	This doesn't look good	yes	-	21		100		90.4762	0	0	4.7619	0	4.7619		4.88498e-15		88.5255	0	0	0	0	0		1.7619	3.95238	3.33333		Frustrated	Sad	Jealous	Sneaky	Kind	None of the above
Frustrated	High	J-V23C	Is it almost over?	yes	-	20		100		95	0	0	5	0	0		0		93.9759	0	0	0	0	0		2.15	3.9	3.35		Frustrated	Sad	Jealous	Sneaky	Kind	None of the above
Frustrated	High	I-V23A1	Why won’t this work?!	no	-	22		100		95.4545	0	0	4.54545	0	0		0		94.5235	0	0	0	0	0		2.27273	3.45455	2.90909		Frustrated	Sad	Jealous	Sneaky	Kind	None of the above
Frustrated	High	D-V23A	Why won’t this work?!	no	-	21		100		100	0	0	0	0	0		0		100	0	0	0	0	0		2.42857	4.09524	3.38095		Frustrated	Sad	Jealous	Sneaky	Kind	None of the above
Frustrated	High	J-V23A	Why won’t this work?!	no	-	22		100		100	0	0	0	0	0		0		100	0	0	0	0	0		2.18182	3.59091	2.95455		Frustrated	Sad	Jealous	Sneaky	Kind	None of the above
Happy	High	N-V1C1	I knew it from the start	yes	-	20		100		0	15	5	10	45	25		0.973916		0	0	0	0	33.7349	9.63855		2.5	2.65	2.9		Happy	Interested	Surprised	Bored	Angry	None of the above
Happy	High	K-V1H	Is this for me?	yes	-	21		100		0	4.7619	76.1905	4.7619	14.2857	0		0.978263		0	0	71.3138	0	0	0		3.2381	3.61905	3.28571		Happy	Interested	Surprised	Bored	Angry	None of the above
Happy	High	E-V1G	It was always like that	yes	-	22		100		0	4.54545	4.54545	27.2727	4.54545	59.0909		0.981886		0	0	0	12.3768	0	50.7119		2.45455	3.09091	2.81818		Happy	Interested	Surprised	Bored	Angry	None of the above
Happy	High	E-V1B	It’s wonderful to see you	yes	-	21		100		0	9.52381	4.7619	4.7619	9.52381	71.4286		0.978263		0	0	0	0	0	65.5766		3	2.75	2.7		Happy	Interested	Surprised	Bored	Angry	None of the above
Happy	High	B-V1F	What's all this?	yes	-	22		100		0	50	45.4545	0	0	4.54545		0.981886		0	39.759	34.2826	0	0	0		2.90909	2.77273	2.63636		Happy	Interested	Surprised	Bored	Angry	None of the above
Happy	High	C-V1I	What's all this?	yes	-	20		100		0	40	40	0	10	10		0.973916		0	27.7108	27.7108	0	0	0		3.25	3.1	2.5		Happy	Interested	Surprised	Bored	Angry	None of the above
Happy	High	L-V1F	What's all this?	yes	-	20		100		0	25	65	0	0	10		0.973916		0	9.63855	57.8313	0	0	0		3.55	3.45	3.15		Happy	Interested	Surprised	Bored	Angry	None of the above
Happy	High	N-V1E1	I knew it would happen	yes	-	22		100		4.54545	4.54545	4.54545	0	50	36.3636		0.902185		0	0	0	0	39.759	23.3297		2.54545	3.09091	2.59091		Happy	Interested	Surprised	Bored	Angry	None of the above
Happy	High	L-V1E	I knew it would happen	yes	-	21		100		4.7619	4.7619	4.7619	4.7619	33.3333	47.619		0.886969		0	0	0	0	19.6787	36.8904		2.66667	3.09524	2.66667		Happy	Interested	Surprised	Bored	Angry	None of the above
Happy	High	H-V1H	Is this for me?	yes	-	21		100		4.7619	14.2857	80.9524	0	0	0		0.886969		0	0	77.0511	0	0	0		3.90476	3.28571	3.04762		Happy	Interested	Surprised	Bored	Angry	None of the above
Happy	High	C-V1G	It was always like that	yes	-	21		100		4.7619	19.0476	23.8095	14.2857	14.2857	23.8095		0.886969		0	2.46701	8.20425	0	0	8.20425		2.95238	3.04762	2.57143		Happy	Interested	Surprised	Bored	Angry	None of the above
Happy	High	B-V1H	Is this for me?	yes	-	20		100		5	25	60	5	0	5		0.86958		0	9.63855	51.8072	0	0	0		3.4	2.6	2.55		Happy	Interested	Surprised	Bored	Angry	None of the above
Happy	High	L-V1H	Is this for me?	yes	-	20		100		5	35	45	0	10	5		0.86958		0	21.6867	33.7349	0	0	0		3.8	3.7	3.35		Happy	Interested	Surprised	Bored	Angry	None of the above
Happy	High	Q-V1H	Is this for me?	yes	-	20		100		5	5	90	0	0	0		0.86958		0	0	87.9518	0	0.471451	0		4.1	3.65	3		Happy	Interested	Surprised	Bored	Angry	None of the above
Happy	High	N-V1I1	What's all this?	yes	-	20		100		5	0	70	0	25	0		0.86958		0	0	63.8554	0	9.63855	0		3.4	4.05	3.75		Happy	Interested	Surprised	Bored	Angry	None of the above
Happy	High	O-V1G	It was always like that	yes	-	23		100		8.69565	30.4348	4.34783	0	17.3913	39.1304		0.762708		0	16.1865	0	0	0.471451	26.6632		3.30435	3.26087	2.82609		Happy	Interested	Surprised	Bored	Angry	None of the above
Happy	High	L-V1C	I knew it from the start	yes	-	21		100		9.52381	0	4.7619	0	76.1905	9.52381		0.704381		0	0	0	0	71.3138	0		2.19048	3.33333	2.80952		Happy	Interested	Surprised	Bored	Angry	None of the above
Happy	High	O-V1Hx	Is this for me?	yes	-	21		100		9.52381	28.5714	52.381	4.7619	0	4.7619		0.704381		0	13.9415	42.6277	0	0.471451	0		3.57143	3.33333	3.04762		Happy	Interested	Surprised	Bored	Angry	None of the above
Happy	High	C-V1Fx	What's all this?	yes	-	21		100		9.52381	14.2857	66.6667	0	4.7619	4.7619		0.704381		0	0	59.8394	0	0	0		3.47619	3.66667	3.33333		Happy	Interested	Surprised	Bored	Angry	None of the above
Happy	High	Q-V1F	What's all this?	yes	-	20		100		10	45	40	5	0	0		0.671341		0	33.7349	27.7108	0	0.471451	0		3.75	3.45	3.3		Happy	Interested	Surprised	Bored	Angry	None of the above
Happy	High	C-V1Dx	Here we go again	yes	-	25		100		16	20	8	16	12	28		0.406266		0	3.61446	0	0	0	13.253		2.72	2.6	2.64		Happy	Interested	Surprised	Bored	Angry	None of the above
Happy	High	N-V1G1x	It was always like that	yes	-	21		100		19.0476	14.2857	0	23.8095	14.2857	28.5714		0.264951		2.46701	0	0	8.20425	0	13.9415		2.38095	3.71429	3.38095		Happy	Interested	Surprised	Bored	Angry	None of the above
Happy	High	K-V1Cx	I knew it from the start	yes	-	21		100		23.8095	28.5714	19.0476	14.2857	4.7619	9.52381		0.264951		8.20425	13.9415	2.46701	0	0	0		3.42857	3.57143	3.38095		Happy	Interested	Surprised	Bored	Angry	None of the above
Happy	High	O-V1Cx	I knew it from the start	yes	-	21		100		23.8095	19.0476	14.2857	14.2857	14.2857	14.2857		0.264951		8.20425	2.46701	0	0	0	0		4.09524	3.61905	3.38095		Happy	Interested	Surprised	Bored	Angry	None of the above
Happy	High	S-V1Hx	Is this for me?	yes	-	21		100		23.8095	19.0476	57.1429	0	0	0		0.264951		8.20425	2.46701	48.3649	0	0	0		2.57143	3.90476	3.57143		Happy	Interested	Surprised	Bored	Angry	None of the above
Happy	High	S-V1C	I knew it from the start	yes	-	20		100		25	20	10	0	15	30		0.10184		9.63855	3.61446	0	0	0.471451	15.6627		3.2	3.5	3.05		Happy	Interested	Surprised	Bored	Angry	None of the above
Happy	High	H-V1C	I knew it from the start	yes	-	22		100		27.2727	54.5455	4.54545	4.54545	4.54545	4.54545		0.146999		12.3768	45.2355	0	0	0	0		3.77273	2.40909	2.22727		Happy	Interested	Surprised	Bored	Angry	None of the above
Happy	High	K-V1F	What's all this?	yes	-	22		100		27.2727	0	59.0909	0	13.6364	0		0.146999		12.3768	0	50.7119	0	0	0		3.81818	3.5	3.36364		Happy	Interested	Surprised	Bored	Angry	None of the above
Happy	High	E-V1Cx	I knew it from the start	yes	-	25		100		28	12	24	0	20	16		0.0447319		13.253	0	8.43373	0	3.61446	0		3.32	3.44	3.2		Happy	Interested	Surprised	Bored	Angry	None of the above
Happy	High	Q-V1Ex	I knew it would happen	yes	-	21		100		28.5714	28.5714	14.2857	4.7619	4.7619	19.0476		0.0479195		13.9415	13.9415	0	0	0.471451	2.46701		3.57143	3.33333	3		Happy	Interested	Surprised	Bored	Angry	None of the above
Happy	High	O-V1E	I knew it would happen	yes	-	20		100		35	10	15	0	30	10		0.0112533		21.6867	0	0	0	15.6627	0		3.4	3.75	3.55		Happy	Interested	Surprised	Bored	Angry	None of the above
Happy	High	Q-V1Dx	Here we go again	yes	-	21		100		42.8571	9.52381	14.2857	4.7619	0	28.5714		0.00424356		31.1532	0	0	0	0.471451	13.9415		3.09524	2.80952	2.61905		Happy	Interested	Surprised	Bored	Angry	None of the above
Happy	High	S-V1D	Here we go again	yes	-	20		100		45	20	0	0	25	10		0.000598504		33.7349	3.61446	0	0	9.63855	0		3.55	3.65	3.7		Happy	Interested	Surprised	Bored	Angry	None of the above
Happy	High	H-V1A	Hmm, I love chocolate!	no	-	22		100		45.4545	18.1818	0	0	4.54545	31.8182		0.000318115		34.2826	1.42388	0	0	0	17.8532		4.18182	3.5	3.04545		Happy	Interested	Surprised	Bored	Angry	None of the above
Happy	High	K-V1B	It’s wonderful to see you	no	-	22		100		54.5455	13.6364	18.1818	4.54545	9.09091	0		5.64186e-05		45.2355	0	1.42388	0	0	0		3.81818	3.72727	3.36364		Happy	Interested	Surprised	Bored	Angry	None of the above
Happy	High	O-V1D	Here we go again	yes	-	21		100		61.9048	0	4.7619	0	23.8095	9.52381		4.55841e-07		54.1021	0	0	0	8.20425	0		3.85714	3.7619	3.38095		Happy	Interested	Surprised	Bored	Angry	None of the above
Happy	High	H-V1E	I knew it would happen	yes	-	21		100		61.9048	4.7619	14.2857	0	0	19.0476		4.55841e-07		54.1021	0	0	0	0	2.46701		4.09524	3.33333	2.95238		Happy	Interested	Surprised	Bored	Angry	None of the above
Happy	High	C-V1B	It’s wonderful to see you	no	-	24		100		62.5	12.5	16.6667	0	4.16667	4.16667		6.68109e-08		54.8193	0	-0.401606	0	0	0		3.95833	3.29167	3.625		Happy	Interested	Surprised	Bored	Angry	None of the above
Happy	High	B-V1A	Hmm, I love chocolate!	no	-	21		100		71.4286	19.0476	9.52381	0	0	0		3.07713e-09		65.5766	2.46701	0	0	0	0		4.38095	3.61905	3.52381		Happy	Interested	Surprised	Bored	Angry	None of the above
Happy	High	K-V1A	Hmm, I love chocolate!	no	-	21		100		71.4286	0	9.52381	14.2857	4.7619	0		3.07713e-09		65.5766	0	0	0	0	0		4.3	3.9	3.45		Happy	Interested	Surprised	Bored	Angry	None of the above
Happy	High	O-V1B	It’s wonderful to see you	no	-	20		100		80	0	20	0	0	0		4.03022e-11		75.9036	0	3.61446	0	0	0		4.4	3.95	3.95		Happy	Interested	Surprised	Bored	Angry	None of the above
Happy	High	N-V1B1	It’s wonderful to see you	no	-	21		100		90.4762	4.7619	4.7619	0	0	0		4.88498e-15		88.5255	0	0	0	0	0		4.7619	4.33333	3.95238		Happy	Interested	Surprised	Bored	Angry	None of the above
Hurt	High	K-V10Cx	What are you going to do?	yes	-	21		100		4.7619	66.6667	19.0476	0	4.7619	4.7619		0.886969		0	59.8394	2.46701	0	0	0		2.42857	3.2381	3.14286		Hurt	Worried	Unfriendly	Surprised	Happy	None of the above
Hurt	High	Q-V10C	What are you going to do?	yes	-	20		100		5	90	0	0	0	5		0.86958		0	87.9518	0	0	0	0		2.55	3.65	3.45		Hurt	Worried	Unfriendly	Surprised	Happy	None of the above
Hurt	High	N-V10C1	What are you going to do?	yes	-	22		100		9.09091	4.54545	72.7273	4.54545	0	9.09091		0.734812		0	0	67.1413	0	0	0		2.72727	2.5	2.40909		Hurt	Worried	Unfriendly	Surprised	Happy	None of the above
Hurt	High	E-V10C	What are you going to do?	yes	-	20		100		10	90	0	0	0	0		0.671341		0	87.9518	0	0	0	0		2.1	3.3	3.15		Hurt	Worried	Unfriendly	Surprised	Happy	None of the above
Hurt	High	C-V10C	What are you going to do?	yes	-	22		100		13.6364	63.6364	0	4.54545	0	18.1818		0.734812		0	56.1884	0	0	0	1.42388		2.27273	2.86364	3.04545		Hurt	Worried	Unfriendly	Surprised	Happy	None of the above
Hurt	High	O-V10C	What are you going to do?	yes	-	20		100		15	75	5	0	0	5		0.433454		0	69.8795	0	0	0	0		2.45	3.1	2.75		Hurt	Worried	Unfriendly	Surprised	Happy	None of the above
Hurt	High	Q-V10Dx	Who told you that?	yes	-	21		100		19.0476	38.0952	14.2857	0	19.0476	9.52381		0.264951		2.46701	25.4159	0	0	2.46701	0		2.52381	3.19048	2.80952		Hurt	Worried	Unfriendly	Surprised	Happy	None of the above
Hurt	High	K-V10D	Who told you that?	yes	-	21		100		23.8095	19.0476	19.0476	28.5714	4.7619	4.7619		0.264951		8.20425	2.46701	2.46701	13.9415	0	0		2.57143	3.47619	3.47619		Hurt	Worried	Unfriendly	Surprised	Happy	None of the above
Hurt	High	C-V10D	Who told you that?	yes	-	22		100		36.3636	45.4545	4.54545	9.09091	0	4.54545		0.00613079		23.3297	34.2826	0	0	0	0		2	3.59091	3.31818		Hurt	Worried	Unfriendly	Surprised	Happy	None of the above
Hurt	High	Q-V10A	That’s not very nice	yes	-	21		100		47.619	23.8095	4.7619	0	14.2857	9.52381		0.000972356		36.8904	8.20425	0	0	0	0		3.05	3.3	3.45		Hurt	Worried	Unfriendly	Surprised	Happy	None of the above
Hurt	High	O-V10D	Who told you that?	yes	-	22		100		50	4.54545	18.1818	22.7273	0	4.54545		5.64186e-05		39.759	0	1.42388	6.90033	0	0		2.22727	3.13636	2.72727		Hurt	Worried	Unfriendly	Surprised	Happy	None of the above
Hurt	High	N-V10D1	Who told you that?	yes	-	20		100		55	20	10	10	0	5		1.52949e-05		45.7831	3.61446	0	0	0	0		2.1	3.1	3.05		Hurt	Worried	Unfriendly	Surprised	Happy	None of the above
Hurt	High	N-V10E1	Yes, it happened again	yes	-	21		100		57.1429	42.8571	0	0	0	0		4.07933e-06		48.3649	31.1532	0	0	0	0		2.14286	3.19048	3.14286		Hurt	Worried	Unfriendly	Surprised	Happy	None of the above
Hurt	High	E-V10D	Who told you that?	yes	-	22		100		59.0909	18.1818	0	9.09091	0	13.6364		1.05976e-06		50.7119	1.42388	0	0	0	0		2.36364	3.59091	3.31818		Hurt	Worried	Unfriendly	Surprised	Happy	None of the above
Hurt	High	H-V10B	How can you say that to me?	no	-	20		100		65	0	15	5	15	0		1.79765e-07		57.8313	0	0	0	0	0		2.85	3.75	3.9		Hurt	Worried	Unfriendly	Surprised	Happy	None of the above
Hurt	High	Q-V10B	How can you say that to me?	no	-	23		100		65.2174	4.34783	4.34783	26.087	0	0		2.63902e-08		58.0932	0	0	10.9481	0	0		2.47826	3.69565	3.43478		Hurt	Worried	Unfriendly	Surprised	Happy	None of the above
Hurt	High	K-V10B	How can you say that to me?	no	-	21		100		66.6667	0	19.0476	4.7619	4.7619	4.7619		4.55841e-07		59.8394	0	2.46701	0	0	0		2.2381	3.71429	3.61905		Hurt	Worried	Unfriendly	Surprised	Happy	None of the above
Hurt	High	K-V10A	That’s not very nice	no	-	20		100		70	0	10	5	10	5		1.41201e-08		63.8554	0	0	0	0	0		2.75	2.95	2.85		Hurt	Worried	Unfriendly	Surprised	Happy	None of the above
Hurt	High	O-V10A	That’s not very nice	no	-	23		100		73.913	4.34783	8.69565	4.34783	0	8.69565		2.13771e-09		68.5699	0	0	0	0	0		2.3913	3	3		Hurt	Worried	Unfriendly	Surprised	Happy	None of the above
Hurt	High	H-V10E	Yes, it happened again	yes	-	20		100		75	10	5	5	0	5		8.68528e-10		69.8795	0	0	0	0	0		2.1	3.7	3.5		Hurt	Worried	Unfriendly	Surprised	Happy	None of the above
Hurt	High	C-V10A	That’s not very nice	no	-	22		100		77.2727	4.54545	4.54545	0	9.09091	4.54545		6.61472e-10		72.6177	0	0	0	0	0		2.13636	3.22727	3.09091		Hurt	Worried	Unfriendly	Surprised	Happy	None of the above
Hurt	High	O-V10Bx	How can you say that to me?	no	-	25		100		80	0	0	12	8	0		2.88436e-13		75.9036	0	0	0	0	0		2.08	3.52	3.52		Hurt	Worried	Unfriendly	Surprised	Happy	None of the above
Hurt	High	N-V10A1	That’s not very nice	no	-	22		100		81.8182	4.54545	0	4.54545	0	9.09091		1.50724e-12		78.0942	0	0	0	0	0		2.13636	2.95455	2.90909		Hurt	Worried	Unfriendly	Surprised	Happy	None of the above
Hurt	High	C-V10B	How can you say that to me?	no	-	23		100		86.9565	8.69565	4.34783	0	0	0		8.21565e-15		84.285	0	0	0	0	0		1.86957	3.78261	3.82609		Hurt	Worried	Unfriendly	Surprised	Happy	None of the above
Hurt	High	N-V10B1	How can you say that to me?	no	-	20		100		95	5	0	0	0	0		0		93.9759	0	0	0	0	0		2.1	3.4	3.35		Hurt	Worried	Unfriendly	Surprised	Happy	None of the above
Hurt	High	E-V10B	How can you say that to me?	no	-	21		100		95.2381	4.7619	0	0	0	0		4.88498e-15		94.2628	0	0	0	0	0		1.66667	3.66667	3.33333		Hurt	Worried	Unfriendly	Surprised	Happy	None of the above
Interested	High	P-V21G	Bet you weren't expecting that	yes	-	21		100		9.52381	9.52381	23.8095	28.5714	4.7619	23.8095		0.704381		0	0	8.20425	13.9415	0	8.20425		3.85714	3	2.80952		Interested	Excited	Proud	Joking	Disappointed	None of the above
Interested	High	S-V21F	This doesn't look good	yes	-	24		100		12.5	12.5	4.16667	12.5	25	33.3333		0.584487		0	0	0	0	9.63855	19.6787		2.875	3.20833	2.95833		Interested	Excited	Proud	Joking	Disappointed	None of the above
Interested	High	J-V21G	Bet you weren't expecting that	yes	-	20		100		15	0	25	10	30	20		0.433454		0	0	9.63855	0	15.6627	3.61446		2.9	2.75	2.5		Interested	Excited	Proud	Joking	Disappointed	None of the above
Interested	High	M-V21G	Bet you weren't expecting that	yes	-	21		100		19.0476	23.8095	23.8095	19.0476	9.52381	4.7619		0.264951		2.46701	8.20425	8.20425	2.46701	0	0		3.8	3.5	3.25		Interested	Excited	Proud	Joking	Disappointed	None of the above
Interested	High	M-V21D	Let me do that	yes	-	21		100		19.0476	42.8571	4.7619	4.7619	14.2857	14.2857		0.264951		2.46701	31.1532	0	0	0	0		3.38095	3.42857	2.90476		Interested	Excited	Proud	Joking	Disappointed	None of the above
Interested	High	G-V21Dx	Let me do that	yes	-	21		100		23.8095	23.8095	14.2857	19.0476	9.52381	9.52381		0.264951		8.20425	8.20425	0	2.46701	0	0		3.7619	3.57143	3.2381		Interested	Excited	Proud	Joking	Disappointed	None of the above
Interested	High	J-V21F	This doesn't look good	yes	-	20		100		25	0	0	0	50	25		0.10184		9.63855	0	0	0	39.759	9.63855		2.55	2.6	2.6		Interested	Excited	Proud	Joking	Disappointed	None of the above
Interested	High	G-V21C	What will we do now?	yes	-	20		100		25	10	5	5	35	20		0.10184		9.63855	0	0	0	21.6867	3.61446		2.55	3.35	3.05		Interested	Excited	Proud	Joking	Disappointed	None of the above
Interested	High	S-V21G	Bet you weren't expecting that	yes	-	22		100		27.2727	22.7273	13.6364	18.1818	4.54545	13.6364		0.146999		12.3768	6.90033	0	1.42388	0	0		3.31818	3.27273	2.72727		Interested	Excited	Proud	Joking	Disappointed	None of the above
Interested	High	M-V21C	What will we do now?	yes	-	20		100		35	5	0	0	15	45		0.0112533		21.6867	0	0	0	0	33.7349		2.75	2.75	2.05		Interested	Excited	Proud	Joking	Disappointed	None of the above
Interested	High	L-V21B	What happened after that?	no	-	21		100		38.0952	19.0476	4.7619	4.7619	9.52381	23.8095		0.00424356		25.4159	2.46701	0	0	0	8.20425		3.52381	3.2381	3.09524		Interested	Excited	Proud	Joking	Disappointed	None of the above
Interested	High	A-V21D	Let me do that	yes	-	21		100		42.8571	4.7619	0	0	9.52381	42.8571		0.00424356		31.1532	0	0	0	0	31.1532		3.04762	2.14286	2.19048		Interested	Excited	Proud	Joking	Disappointed	None of the above
Interested	High	A-V21H	I wonder, why?!	no	-	20		100		45	5	0	10	20	20		0.000598504		33.7349	0	0	0	3.61446	3.61446		3.5	3.25	3.1		Interested	Excited	Proud	Joking	Disappointed	None of the above
Interested	High	D-V21C	What will we do now?	yes	-	20		100		45	20	10	5	10	10		0.000598504		33.7349	3.61446	0	0	0	0		3.05	3.35	3		Interested	Excited	Proud	Joking	Disappointed	None of the above
Interested	High	I-V21C1x	What will we do now?	yes	-	21		100		47.619	4.7619	4.7619	9.52381	23.8095	9.52381		0.000972356		36.8904	0	0	0	8.20425	0		3.14286	3.19048	2.90476		Interested	Excited	Proud	Joking	Disappointed	None of the above
Interested	High	L-V21D	Let me do that	yes	-	23		100		52.1739	26.087	8.69565	0	8.69565	4.34783		1.64372e-05		42.3782	10.9481	0	0	0	0		4.21739	3.73913	3.26087		Interested	Excited	Proud	Joking	Disappointed	None of the above
Interested	High	F-V21D	Let me do that	yes	-	22		100		54.5455	0	13.6364	0	0	31.8182		5.64186e-05		45.2355	0	0	0	0	17.8532		3.68182	2.63636	2.5		Interested	Excited	Proud	Joking	Disappointed	None of the above
Interested	High	I-V21D1	Let me do that	yes	-	21		100		57.1429	4.7619	14.2857	0	0	23.8095		4.07933e-06		48.3649	0	0	0	0	8.20425		3.52381	2.80952	2.61905		Interested	Excited	Proud	Joking	Disappointed	None of the above
Interested	High	P-V21C	What will we do now?	yes	-	21		100		61.9048	14.2857	0	9.52381	14.2857	0		4.55841e-07		54.1021	0	0	0	0	0		3.75	3.55	3.25		Interested	Excited	Proud	Joking	Disappointed	None of the above
Interested	High	S-V21E	Who told you that?	yes	-	20		100		65	0	0	0	10	25		1.79765e-07		57.8313	0	0	0	0	9.63855		2.8	3.15	2.9		Interested	Excited	Proud	Joking	Disappointed	None of the above
Interested	High	F-V21B	What happened after that?	no	-	24		100		66.6667	4.16667	8.33333	0	12.5	8.33333		6.68109e-08		59.8394	0	0	0	0	0		3.25	3.25	3.125		Interested	Excited	Proud	Joking	Disappointed	None of the above
Interested	High	A-V21Ax	What have you got there?	no	-	25		100		72	20	0	8	0	0		1.03461e-10		66.2651	3.61446	0	0	0	0		3.56	3.48	3.12		Interested	Excited	Proud	Joking	Disappointed	None of the above
Interested	High	J-V21H	I wonder, why?!	no	-	22		100		72.7273	0	4.54545	4.54545	9.09091	9.09091		6.61472e-10		67.1413	0	0	0	0	0		3.36364	2.90909	2.77273		Interested	Excited	Proud	Joking	Disappointed	None of the above
Interested	High	L-V21Ax	What have you got there?	no	-	25		100		76	12	8	0	4	0		6.12843e-12		71.0843	0	0	0	0	0		3.44	3.48	3.12		Interested	Excited	Proud	Joking	Disappointed	None of the above
Interested	High	J-V21E	Who told you that?	yes	-	20		100		80	5	5	0	5	5		4.03022e-11		75.9036	0	0	0	0	0		3.6	2.9	3.1		Interested	Excited	Proud	Joking	Disappointed	None of the above
Interested	High	J-V21B	What happened after that?	no	-	21		100		80.9524	9.52381	0	0	4.7619	4.7619		7.82263e-12		77.0511	0	0	0	0	0		3.7619	3.80952	3.38095		Interested	Excited	Proud	Joking	Disappointed	None of the above
Interested	High	M-V21B	What happened after that?	no	-	21		100		80.9524	9.52381	0	0	0	9.52381		7.82263e-12		77.0511	0	0	0	0	0		3.47619	3.47619	3.19048		Interested	Excited	Proud	Joking	Disappointed	None of the above
Interested	High	I-V21E1	Who told you that?	yes	-	22		100		81.8182	0	4.54545	0	4.54545	9.09091		1.50724e-12		78.0942	0	0	0	0	0		3.18182	2.86364	2.54545		Interested	Excited	Proud	Joking	Disappointed	None of the above
Interested	High	D-V21A	What have you got there?	no	-	20		100		85	10	0	0	5	0		1.32683e-12		81.9277	0	0	0	0	0		3.4	3.45	3.35		Interested	Excited	Proud	Joking	Disappointed	None of the above
Interested	High	P-V21E	Who told you that?	yes	-	20		100		85	5	0	0	10	0		1.32683e-12		81.9277	0	0	0	0	0		3	3.15	2.8		Interested	Excited	Proud	Joking	Disappointed	None of the above
Interested	High	G-V21A	What have you got there?	no	-	21		100		85.7143	4.7619	4.7619	0	4.7619	0		7.82263e-12		82.7883	0	0	0	0	0		3.85714	3.61905	3.04762		Interested	Excited	Proud	Joking	Disappointed	None of the above
Interested	High	M-V21A	What have you got there?	no	-	21		100		85.7143	0	4.7619	0	9.52381	0		7.82263e-12		82.7883	0	0	0	0	0		3.66667	3.42857	3.09524		Interested	Excited	Proud	Joking	Disappointed	None of the above
Interested	High	D-V21B	What happened after that?	no	-	22		100		90.9091	4.54545	0	0	0	4.54545		0		89.0471	0	0	0	0	0		3.95455	3.77273	3.22727		Interested	Excited	Proud	Joking	Disappointed	None of the above
Interested	High	J-V21A	What have you got there?	no	-	20		100		100	0	0	0	0	0		0		100	0	0	0	0	0		3.85	3.35	2.8		Interested	Excited	Proud	Joking	Disappointed	None of the above
Jealous	High	N-V11C1	This doesn't look good	yes	-	21		100		0	28.5714	66.6667	4.7619	0	0		0.978263		0	13.9415	59.8394	0	0	0		1.80952	3.80952	3.2381		Jealous	Disappointed	Disgusted	Interested	Kind	None of the above
Jealous	High	K-V11D	Yes, it happened again	yes	-	20		100		0	20	45	15	0	20		0.973916		0	3.61446	33.7349	0	0	3.61446		2.65	3.7	3.55		Jealous	Disappointed	Disgusted	Interested	Kind	None of the above
Jealous	High	O-V11D	Yes, it happened again	yes	-	24		100		0	29.1667	45.8333	20.8333	0	4.16667		0.987421		0	14.6586	34.739	4.61847	0	0		2.08333	3.54167	3.29167		Jealous	Disappointed	Disgusted	Interested	Kind	None of the above
Jealous	High	E-V11D	Yes, it happened again	yes	-	23		100		4.34783	47.8261	39.1304	0	4.34783	4.34783		0.915468		0	37.1399	26.6632	0	0	0		2.56522	2.95652	3.04348		Jealous	Disappointed	Disgusted	Interested	Kind	None of the above
Jealous	High	Q-V11C	This doesn't look good	yes	-	21		100		4.7619	66.6667	14.2857	4.7619	0	9.52381		0.886969		0	59.8394	0	0	0	0		2.19048	3.19048	2.7619		Jealous	Disappointed	Disgusted	Interested	Kind	None of the above
Jealous	High	O-V11E	Who told you that?	yes	-	20		100		5	15	40	20	5	15		0.86958		0	0	27.7108	3.61446	0	0		2.25	3.45	3.25		Jealous	Disappointed	Disgusted	Interested	Kind	None of the above
Jealous	High	N-V11D1	Yes, it happened again	yes	-	20		100		5	35	40	0	0	20		0.86958		0	21.6867	27.7108	0	0	3.61446		1.85	3.55	2.75		Jealous	Disappointed	Disgusted	Interested	Kind	None of the above
Jealous	High	K-V11E	Who told you that?	yes	-	20		100		10	25	5	30	5	25		0.671341		0	9.63855	0	15.6627	0	9.63855		2.2	3.9	3.4		Jealous	Disappointed	Disgusted	Interested	Kind	None of the above
Jealous	High	Q-V11Ex	Who told you that?	yes	-	25		100		12	8	60	16	0	4		0.618434		0	0	51.8072	0	0	0		2.08	3.52	3.36		Jealous	Disappointed	Disgusted	Interested	Kind	None of the above
Jealous	High	E-V11Cx	This doesn't look good	yes	-	21		100		14.2857	42.8571	19.0476	9.52381	4.7619	9.52381		0.473102		0	31.1532	2.46701	0	0	0		2.2381	3	2.7619		Jealous	Disappointed	Disgusted	Interested	Kind	None of the above
Jealous	High	N-V11E1	Who told you that?	yes	-	20		100		15	25	40	15	5	0		0.433454		0	9.63855	27.7108	0	0	0		2.15	3.1	2.85		Jealous	Disappointed	Disgusted	Interested	Kind	None of the above
Jealous	High	Q-V11Dx	Yes, it happened again	yes	-	21		100		19.0476	19.0476	38.0952	9.52381	4.7619	9.52381		0.264951		2.46701	2.46701	25.4159	0	0	0		2.14286	3.38095	3.28571		Jealous	Disappointed	Disgusted	Interested	Kind	None of the above
Jealous	High	K-V11B	There’s none left for me	no	-	20		100		20	50	25	5	0	0		0.231251		3.61446	39.759	9.63855	0	0	0		1.8	4.1	3.45		Jealous	Disappointed	Disgusted	Interested	Kind	None of the above
Jealous	High	H-V11B	There’s none left for me	no	-	22		100		22.7273	40.9091	31.8182	0	0	4.54545		0.146999		6.90033	28.8061	17.8532	0	0	0		1.95455	3.45455	2.95455		Jealous	Disappointed	Disgusted	Interested	Kind	None of the above
Jealous	High	C-V11B	There’s none left for me	no	-	23		100		26.087	52.1739	8.69565	0	8.69565	4.34783		0.0749175		10.9481	42.3782	0	0	0	0		2.21739	3.04348	2.91304		Jealous	Disappointed	Disgusted	Interested	Kind	None of the above
Jealous	High	N-V11B1	There’s none left for me	no	-	23		100		26.087	34.7826	39.1304	0	0	0		0.0749175		10.9481	21.4248	26.6632	0	0	0		2.56522	4.13043	3.73913		Jealous	Disappointed	Disgusted	Interested	Kind	None of the above
Jealous	High	A-V11A	I deserve it more than her	no	-	21		100		28.5714	23.8095	23.8095	9.52381	9.52381	4.7619		0.0479195		13.9415	8.20425	8.20425	0	0	0		2.8	3.35	3.75		Jealous	Disappointed	Disgusted	Interested	Kind	None of the above
Jealous	High	O-V11B	There’s none left for me	no	-	20		100		30	55	5	0	0	10		0.0371353		15.6627	45.7831	0	0	0	0		1.8	3.7	3.35		Jealous	Disappointed	Disgusted	Interested	Kind	None of the above
Jealous	High	E-V11B	There’s none left for me	no	-	22		100		40.9091	40.9091	13.6364	0	0	4.54545		0.00151756		28.8061	28.8061	0	0	0	0		1.81818	3.40909	2.90909		Jealous	Disappointed	Disgusted	Interested	Kind	None of the above
Jealous	High	Q-V11B	There’s none left for me	no	-	22		100		40.9091	31.8182	27.2727	0	0	0		0.00151756		28.8061	17.8532	12.3768	0	0	0		1.90909	3.45455	3.27273		Jealous	Disappointed	Disgusted	Interested	Kind	None of the above
Jealous	High	Q-V11A	I deserve it more than her	no	-	20		100		55	20	10	5	10	0		1.52949e-05		45.7831	3.61446	0	0	0	0		2.55	3.95	3.7		Jealous	Disappointed	Disgusted	Interested	Kind	None of the above
Jealous	High	K-V11A	I deserve it more than her	no	-	24		100		62.5	8.33333	8.33333	8.33333	8.33333	4.16667		6.68109e-08		54.8193	0	0	0	0	0		1.75	3.25	3.20833		Jealous	Disappointed	Disgusted	Interested	Kind	None of the above
Jealous	High	E-V11A	I deserve it more than her	no	-	21		100		66.6667	23.8095	4.7619	0	0	4.7619		4.55841e-07		59.8394	8.20425	0	0	0	0		2.04762	3.47619	3.2381		Jealous	Disappointed	Disgusted	Interested	Kind	None of the above
Jealous	High	N-V11A1	I deserve it more than her	no	-	22		100		72.7273	13.6364	4.54545	9.09091	0	0		6.61472e-10		67.1413	0	0	0	0	0		1.95455	3.68182	3.13636		Jealous	Disappointed	Disgusted	Interested	Kind	None of the above
Jealous	High	C-V11A	I deserve it more than her	no	-	21		100		76.1905	14.2857	0	9.52381	0	0		1.7834e-10		71.3138	0	0	0	0	0		2.14286	3.42857	2.95238		Jealous	Disappointed	Disgusted	Interested	Kind	None of the above
Joking	High	H-V12H	Yes it happened again	yes	-	22		100		4.54545	13.6364	9.09091	40.9091	4.54545	27.2727		0.902185		0	0	0	28.8061	0	12.3768		3.72727	3	2.63636		Joking	Kind	Interested	Proud	Angry	None of the above
Joking	High	H-V12E	This doesn't look good	yes	-	20		100		5	10	15	0	10	60		0.86958		0	0	0	0	0	51.8072		2.85	2.85	2.55		Joking	Kind	Interested	Proud	Angry	None of the above
Joking	High	C-V12C	What will we do now?	yes	-	23		100		8.69565	8.69565	21.7391	4.34783	8.69565	47.8261		0.762708		0	0	5.7098	0	0	37.1399		2.78261	2.65217	2.43478		Joking	Kind	Interested	Proud	Angry	None of the above
Joking	High	O-V12H	Yes it happened again	yes	-	20		100		10	5	30	25	20	10		0.671341		0	0	15.6627	9.63855	3.61446	0		3.6	3.55	3.35		Joking	Kind	Interested	Proud	Angry	None of the above
Joking	High	N-V12H1	Yes it happened again	yes	-	20		100		15	5	10	40	10	20		0.433454		0	0	0	27.7108	0	3.61446		4.1	4.15	3.2		Joking	Kind	Interested	Proud	Angry	None of the above
Joking	High	N-V12F1	What are you going to do?	yes	-	24		100		16.6667	0	54.1667	0	16.6667	12.5		0.584487		-0.401606	0	44.7791	0	-0.401606	0		3.33333	3.58333	3.29167		Joking	Kind	Interested	Proud	Angry	None of the above
Joking	High	E-V12Hx	Yes it happened again	yes	-	21		100		23.8095	4.7619	4.7619	52.381	4.7619	9.52381		0.264951		8.20425	0	0	42.6277	0	0		3.66667	3.2381	3.04762		Joking	Kind	Interested	Proud	Angry	None of the above
Joking	High	P-V12Gx	Bet you weren't expecting that	yes	-	21		100		28.5714	4.7619	9.52381	33.3333	4.7619	19.0476		0.0479195		13.9415	0	0	19.6787	0	2.46701		3.04762	3	2.7619		Joking	Kind	Interested	Proud	Angry	None of the above
Joking	High	K-V12C	What will we do now?	yes	-	23		100		30.4348	0	30.4348	0	13.0435	26.087		0.0275494		16.1865	0	16.1865	0	0	10.9481		3.43478	3.13043	2.95652		Joking	Kind	Interested	Proud	Angry	None of the above
Joking	High	E-V12C	What will we do now?	yes	-	21		100		38.0952	9.52381	33.3333	0	9.52381	9.52381		0.00424356		25.4159	0	19.6787	0	0	0		3.47619	3.19048	3.19048		Joking	Kind	Interested	Proud	Angry	None of the above
Joking	High	Q-V12F	What are you going to do?	yes	-	23		100		39.1304	0	26.087	0	4.34783	30.4348		0.00228643		26.6632	0	10.9481	0	0	16.1865		3.30435	2.69565	2.43478		Joking	Kind	Interested	Proud	Angry	None of the above
Joking	High	E-V12D	Let me do that	yes	-	21		100		42.8571	23.8095	14.2857	4.7619	0	14.2857		0.00424356		31.1532	8.20425	0	0	0	0		4	3.38095	3.33333		Joking	Kind	Interested	Proud	Angry	None of the above
Joking	High	Q-V12D	Let me do that	yes	-	21		100		42.8571	19.0476	14.2857	4.7619	14.2857	4.7619		0.00424356		31.1532	2.46701	0	0	0	0		3.90476	3.7619	3.52381		Joking	Kind	Interested	Proud	Angry	None of the above
Joking	High	C-V12B	Try and get it back from me	no	-	20		100		45	5	10	10	20	10		0.000598504		33.7349	0	0	0	3.61446	0		3	3.4	3.2		Joking	Kind	Interested	Proud	Angry	None of the above
Joking	High	C-V12F	What are you going to do?	yes	-	20		100		55	10	25	0	0	10		1.52949e-05		45.7831	0	9.63855	0	0	0		3.55	3.2	2.5		Joking	Kind	Interested	Proud	Angry	None of the above
Joking	High	O-V12C	What will we do now?	yes	-	20		100		55	0	0	15	20	10		1.52949e-05		45.7831	0	0	0	3.61446	0		3.6	3.55	3.4		Joking	Kind	Interested	Proud	Angry	None of the above
Joking	High	E-V12E	This doesn't look good	yes	-	20		100		65	5	10	5	10	5		1.79765e-07		57.8313	0	0	0	0	0		3.8	3.55	3.65		Joking	Kind	Interested	Proud	Angry	None of the above
Joking	High	Q-V12G	Bet you weren't expecting that	yes	-	22		100		68.1818	4.54545	4.54545	4.54545	0	18.1818		1.10746e-07		61.6648	0	0	0	0	1.42388		3.5	3.13636	3.04545		Joking	Kind	Interested	Proud	Angry	None of the above
Joking	High	K-V12G	Bet you weren't expecting that	yes	-	23		100		69.5652	4.34783	4.34783	0	8.69565	13.0435		2.13771e-09		63.3316	0	0	0	0	0		4.04348	3.56522	3.08696		Joking	Kind	Interested	Proud	Angry	None of the above
Joking	High	A-V12G	Bet you weren't expecting that	yes	-	20		100		70	0	0	25	5	0		1.41201e-08		63.8554	0	0	9.63855	0	0		4.1	3.25	3.55		Joking	Kind	Interested	Proud	Angry	None of the above
Joking	High	Q-V12E	This doesn't look good	yes	-	20		100		70	5	0	0	0	25		1.41201e-08		63.8554	0	0	0	0	9.63855		3.35	3.1	2.45		Joking	Kind	Interested	Proud	Angry	None of the above
Joking	High	A-V12E	This doesn't look good	yes	-	22		100		72.7273	4.54545	0	4.54545	0	18.1818		6.61472e-10		67.1413	0	0	0	0	1.42388		3.22727	2.95455	2.77273		Joking	Kind	Interested	Proud	Angry	None of the above
Joking	High	K-V12B	Try and get it back from me	no	-	21		100		76.1905	4.7619	0	9.52381	9.52381	0		1.7834e-10		71.3138	0	0	0	0	0		3.95	3.75	3.45		Joking	Kind	Interested	Proud	Angry	None of the above
Joking	High	H-V12A	Made you look!	no	-	20		100		80	0	10	5	0	5		4.03022e-11		75.9036	0	0	0	0	0		3.75	2.65	2.9		Joking	Kind	Interested	Proud	Angry	None of the above
Joking	High	A-V12A	Made you look!	no	-	21		100		80.9524	0	9.52381	0	9.52381	0		7.82263e-12		77.0511	0	0	0	0	0		4.19048	3.52381	3.42857		Joking	Kind	Interested	Proud	Angry	None of the above
Joking	High	Q-V12A	Made you look!	no	-	22		100		81.8182	4.54545	0	4.54545	0	9.09091		1.50724e-12		78.0942	0	0	0	0	0		3.5	2.95455	2.86364		Joking	Kind	Interested	Proud	Angry	None of the above
Joking	High	C-V12G	Bet you weren't expecting that	yes	-	21		100		85.7143	0	0	0	0	14.2857		7.82263e-12		82.7883	0	0	0	0	0		3.71429	3.2381	3		Joking	Kind	Interested	Proud	Angry	None of the above
Joking	High	O-V12A	Made you look!	no	-	20		100		90	0	5	0	5	0		2.76446e-14		87.9518	0	0	0	0	0		3.45	3.4	3.15		Joking	Kind	Interested	Proud	Angry	None of the above
Joking	High	K-V12E	This doesn't look good	yes	-	20		100		90	0	5	5	0	0		2.76446e-14		87.9518	0	0	0	0	0		2.95	3	2.95		Joking	Kind	Interested	Proud	Angry	None of the above
Joking	High	N-V12A	Made you look!	no	-	21		100		90.4762	0	0	9.52381	0	0		4.88498e-15		88.5255	0	0	0	0	0		4.2381	3.71429	3.04762		Joking	Kind	Interested	Proud	Angry	None of the above
Kind	High	S-V24Fx	Is it almost over?	yes	-	25		100		0	56	4	4	20	16		0.989517		0	46.988	0	0	3.61446	0		3.2	2.8	2.72		Kind	Interested	Proud	Excitement	Frustrated	None of the above
Kind	High	S-V24Cx	What are you going to do?	yes	-	21		100		0	61.9048	14.2857	14.2857	0	9.52381		0.978263		0	54.1021	0	0	0	0		3.52381	3.28571	2.71429		Kind	Interested	Proud	Excitement	Frustrated	None of the above
Kind	High	P-V24D	What will we do now?	yes	-	22		100		0	22.7273	4.54545	9.09091	40.9091	22.7273		0.981886		0	6.90033	0	0	28.8061	6.90033		2.72727	3	2.59091		Kind	Interested	Proud	Excitement	Frustrated	None of the above
Kind	High	L-V24E	Yes it happened again	yes	-	23		100		4.34783	21.7391	8.69565	8.69565	17.3913	39.1304		0.915468		0	5.7098	0	0	0.471451	26.6632		3.30435	2.43478	2.34783		Kind	Interested	Proud	Excitement	Frustrated	None of the above
Kind	High	I-V24C	What are you going to do?	yes	-	21		100		4.7619	57.1429	14.2857	9.52381	9.52381	4.7619		0.886969		0	48.3649	0	0	0	0		3.4	2.65	2.8		Kind	Interested	Proud	Excitement	Frustrated	None of the above
Kind	High	F-V24C	What are you going to do?	yes	-	21		100		9.52381	71.4286	0	4.7619	9.52381	4.7619		0.704381		0	65.5766	0	0	0	0		3.7619	2.7619	2.80952		Kind	Interested	Proud	Excitement	Frustrated	None of the above
Kind	High	D-V24B	I thought you would like it	no	-	20		100		10	5	25	10	25	25		0.671341		0	0	9.63855	0	9.63855	9.63855		3.35	3.3	3.35		Kind	Interested	Proud	Excitement	Frustrated	None of the above
Kind	High	L-V24I	What are you going to do?	yes	-	24		100		12.5	50	4.16667	12.5	8.33333	12.5		0.584487		0	39.759	0	0	0	0		3.29167	3.29167	3.16667		Kind	Interested	Proud	Excitement	Frustrated	None of the above
Kind	High	P-V24H	Bet you weren't expecting that	yes	-	22		100		13.6364	4.54545	50	18.1818	4.54545	9.09091		0.734812		0	0	39.759	1.42388	0	0		3.63636	3.22727	2.95455		Kind	Interested	Proud	Excitement	Frustrated	None of the above
Kind	High	M-V24B	I thought you would like it	no	-	21		100		14.2857	0	33.3333	4.7619	28.5714	19.0476		0.473102		0	0	19.6787	0	0	2.46701		3.14286	3	2.85714		Kind	Interested	Proud	Excitement	Frustrated	None of the above
Kind	High	H-V24F	Is it almost over?	yes	-	21		100		14.2857	14.2857	9.52381	9.52381	23.8095	28.5714		0.473102		0	0	0	0	8.20425	13.9415		2.90476	2.85714	2.71429		Kind	Interested	Proud	Excitement	Frustrated	None of the above
Kind	High	J-V24F	Is it almost over?	yes	-	21		100		14.2857	42.8571	0	19.0476	14.2857	9.52381		0.473102		0	31.1532	0	2.46701	0	0		3.28571	2.66667	2.7619		Kind	Interested	Proud	Excitement	Frustrated	None of the above
Kind	High	G-V24H	Bet you weren't expecting that	yes	-	22		100		18.1818	18.1818	31.8182	4.54545	13.6364	13.6364		0.299643		1.42388	1.42388	17.8532	0	0	0		3.36364	2.77273	2.72727		Kind	Interested	Proud	Excitement	Frustrated	None of the above
Kind	High	S-V24B	I thought you would like it	no	-	22		100		18.1818	0	50	18.1818	9.09091	4.54545		0.299643		1.42388	0	39.759	1.42388	0	0		3.81818	3.59091	3.09091		Kind	Interested	Proud	Excitement	Frustrated	None of the above
Kind	High	J-V24H	Bet you weren't expecting that	yes	-	20		100		20	15	40	5	5	15		0.231251		3.61446	0	27.7108	0	0	0		3.5	2.8	2.55		Kind	Interested	Proud	Excitement	Frustrated	None of the above
Kind	High	I-V24D	What will we do now?	yes	-	20		100		20	20	0	0	30	30		0.231251		3.61446	3.61446	0	0	15.6627	15.6627		2.75	2.95	2.95		Kind	Interested	Proud	Excitement	Frustrated	None of the above
Kind	High	M-V24I	What are you going to do?	yes	-	23		100		21.7391	69.5652	0	8.69565	0	0		0.17244		5.7098	63.3316	0	0	0	0		3.78261	2.82609	2.91304		Kind	Interested	Proud	Excitement	Frustrated	None of the above
Kind	High	F-V24E	Yes it happened again	yes	-	22		100		22.7273	13.6364	9.09091	9.09091	18.1818	27.2727		0.146999		6.90033	0	0	0	1.42388	12.3768		3.40909	2.72727	2.59091		Kind	Interested	Proud	Excitement	Frustrated	None of the above
Kind	High	S-V24E	Yes it happened again	yes	-	22		100		22.7273	13.6364	18.1818	36.3636	4.54545	4.54545		0.146999		6.90033	0	1.42388	23.3297	0	0		3.68182	2.63636	2.45455		Kind	Interested	Proud	Excitement	Frustrated	None of the above
Kind	High	I-V24H	Bet you weren't expecting that	yes	-	24		100		25	0	37.5	4.16667	12.5	20.8333		0.0911712		9.63855	0	24.6988	0	0	4.61847		3.33333	2.75	2.625		Kind	Interested	Proud	Excitement	Frustrated	None of the above
Kind	High	A-V24E	Yes it happened again	yes	-	22		100		27.2727	13.6364	13.6364	13.6364	4.54545	27.2727		0.146999		12.3768	0	0	0	0	12.3768		3.31818	2.90909	2.59091		Kind	Interested	Proud	Excitement	Frustrated	None of the above
Kind	High	G-V24B	I thought you would like it	no	-	21		100		28.5714	9.52381	33.3333	9.52381	14.2857	4.7619		0.0479195		13.9415	0	19.6787	0	0	0		3.85	3.25	3.4		Kind	Interested	Proud	Excitement	Frustrated	None of the above
Kind	High	A-V24B	I thought you would like it	no	-	20		100		30	5	40	10	5	10		0.0371353		15.6627	0	27.7108	0	0	0		3.6	2.65	2.95		Kind	Interested	Proud	Excitement	Frustrated	None of the above
Kind	High	M-V24E	Yes it happened again	yes	-	20		100		30	5	25	10	10	20		0.0371353		15.6627	0	9.63855	0	0	3.61446		3.55	2.95	2.9		Kind	Interested	Proud	Excitement	Frustrated	None of the above
Kind	High	M-V24G	Let me do that	yes	-	20		100		35	20	0	5	25	15		0.0112533		21.6867	3.61446	0	0	9.63855	0		3.3	3.25	3.35		Kind	Interested	Proud	Excitement	Frustrated	None of the above
Kind	High	I-V24B11	I thought you would like it	no	-	20		100		50	5	5	0	25	15		0.000105019		39.759	0	0	0	9.63855	0		3.5	2.6	2.8		Kind	Interested	Proud	Excitement	Frustrated	None of the above
Kind	High	J-V24G	Let me do that	yes	-	20		100		55	25	10	0	10	0		1.52949e-05		45.7831	9.63855	0	0	0	0		4.1	3.1	3.4		Kind	Interested	Proud	Excitement	Frustrated	None of the above
Kind	High	D-V24Gx	Let me do that	yes	-	21		100		57.1429	9.52381	14.2857	4.7619	14.2857	0		4.07933e-06		48.3649	0	0	0	0	0		3.80952	3.2381	3.28571		Kind	Interested	Proud	Excitement	Frustrated	None of the above
Kind	High	G-V24G	Let me do that	yes	-	21		100		66.6667	4.7619	0	0	23.8095	4.7619		4.55841e-07		59.8394	0	0	0	8.20425	0		3.47619	2.90476	2.80952		Kind	Interested	Proud	Excitement	Frustrated	None of the above
Kind	High	I-V24A1	Let me help you	no	-	22		100		68.1818	18.1818	4.54545	0	4.54545	4.54545		1.10746e-07		61.6648	1.42388	0	0	0	0		4.04545	3.27273	3.31818		Kind	Interested	Proud	Excitement	Frustrated	None of the above
Kind	High	I-V24G1	Let me do that	yes	-	21		100		71.4286	23.8095	0	0	0	4.7619		3.07713e-09		65.5766	8.20425	0	0	0	0		4	2.7619	3.09524		Kind	Interested	Proud	Excitement	Frustrated	None of the above
Kind	High	F-V24A	Let me help you	no	-	22		100		72.7273	13.6364	0	0	13.6364	0		6.61472e-10		67.1413	0	0	0	0	0		4	3.09091	3.22727		Kind	Interested	Proud	Excitement	Frustrated	None of the above
Kind	High	A-V24A	Let me help you	no	-	21		100		76.1905	14.2857	4.7619	0	4.7619	0		1.7834e-10		71.3138	0	0	0	0	0		3.95238	2.57143	2.66667		Kind	Interested	Proud	Excitement	Frustrated	None of the above
Kind	High	M-V24A	Let me help you	no	-	21		100		76.1905	9.52381	4.7619	0	4.7619	4.7619		1.7834e-10		71.3138	0	0	0	0	0		4.2381	2.7619	3.19048		Kind	Interested	Proud	Excitement	Frustrated	None of the above
Kind	High	J-V24A	Let me help you	no	-	21		100		80.9524	9.52381	4.7619	0	4.7619	0		7.82263e-12		77.0511	0	0	0	0	0		4.14286	2.7619	2.85714		Kind	Interested	Proud	Excitement	Frustrated	None of the above
Kind	High	P-V24G	Let me do that	yes	-	20		100		85	5	0	5	5	0		1.32683e-12		81.9277	0	0	0	0	0		4.3	3.05	3.45		Kind	Interested	Proud	Excitement	Frustrated	None of the above
Neutral	High	J-V14B	I knew it from the start	yes	-	23		100		13.0435	26.087	4.34783	0	43.4783	13.0435		0.548842		0	10.9481	0	0	31.9015	0		2.65217	2.95652	3.13043		Neutral	Bored	Kind	Surprised	Frustrated	None of the above
Neutral	High	D-V24D	What will we do now?	yes	-	22		100		22.7273	0	4.54545	4.54545	63.6364	4.54545		0.146999		6.90033	0	0	0	56.1884	0		2.72727	2.5	2.27273		Neutral	Bored	Kind	Surprised	Frustrated	None of the above
Neutral	High	D-V14E	What's all this?	yes	-	22		100		22.7273	22.7273	0	13.6364	40.9091	0		0.146999		6.90033	6.90033	0	0	28.8061	0		2.36364	2.27273	2.36364		Neutral	Bored	Kind	Surprised	Frustrated	None of the above
Neutral	High	M-V14C	Here we go again	yes	-	20		100		25	20	0	0	55	0		0.10184		9.63855	3.61446	0	0	45.7831	0		2.5	2.2	2.35		Neutral	Bored	Kind	Surprised	Frustrated	None of the above
Neutral	High	I-V14B1	I knew it from the start	yes	-	20		100		25	30	5	0	40	0		0.10184		9.63855	15.6627	0	0	27.7108	0		2.45	3.1	3.05		Neutral	Bored	Kind	Surprised	Frustrated	None of the above
Neutral	High	B-V14D	I knew it would happen	yes	-	20		100		25	5	10	0	60	0		0.10184		9.63855	0	0	0	51.8072	0		2.3	2.9	2.75		Neutral	Bored	Kind	Surprised	Frustrated	None of the above
Neutral	High	P-V14E	What's all this?	yes	-	22		100		27.2727	0	0	27.2727	27.2727	18.1818		0.146999		12.3768	0	0	12.3768	12.3768	1.42388		2.77273	2.77273	2.59091		Neutral	Bored	Kind	Surprised	Frustrated	None of the above
Neutral	High	D-V14G	This doesn't look good	yes	-	21		100		28.5714	4.7619	0	4.7619	47.619	14.2857		0.0479195		13.9415	0	0	0	36.8904	0		2.42857	3	3		Neutral	Bored	Kind	Surprised	Frustrated	None of the above
Neutral	High	G-V14B	I knew it from the start	yes	-	22		100		31.8182	22.7273	4.54545	0	36.3636	4.54545		0.0209591		17.8532	6.90033	0	0	23.3297	0		2.77273	2.54545	2.59091		Neutral	Bored	Kind	Surprised	Frustrated	None of the above
Neutral	High	H-V14F	It was always like that	yes	-	21		100		33.3333	4.7619	9.52381	38.0952	14.2857	0		0.0479195		19.6787	0	0	25.4159	0	0		2.85714	2.19048	2.33333		Neutral	Bored	Kind	Surprised	Frustrated	None of the above
Neutral	High	H-V14A	Is this for me?	yes	-	20		100		35	0	10	5	40	10		0.0112533		21.6867	0	0	0	27.7108	0		2.55	2.35	2.55		Neutral	Bored	Kind	Surprised	Frustrated	None of the above
Neutral	High	B-V14C	Here we go again	yes	-	22		100		36.3636	9.09091	9.09091	0	45.4545	0		0.00613079		23.3297	0	0	0	34.2826	0		2.72727	2.5	2.22727		Neutral	Bored	Kind	Surprised	Frustrated	None of the above
Neutral	High	F-V14F	It was always like that	yes	-	22		100		36.3636	9.09091	0	0	36.3636	18.1818		0.00613079		23.3297	0	0	0	23.3297	1.42388		2.45455	2.54545	2.5		Neutral	Bored	Kind	Surprised	Frustrated	None of the above
Neutral	High	J-V14G	This doesn't look good	yes	-	24		100		37.5	20.8333	4.16667	4.16667	4.16667	29.1667		0.00333905		24.6988	4.61847	0	0	0	14.6586		2.41667	2.29167	2.5		Neutral	Bored	Kind	Surprised	Frustrated	None of the above
Neutral	High	L-V14F	It was always like that	yes	-	21		100		38.0952	28.5714	0	0	23.8095	9.52381		0.00424356		25.4159	13.9415	0	0	8.20425	0		2.47619	2.80952	2.61905		Neutral	Bored	Kind	Surprised	Frustrated	None of the above
Neutral	High	G-V14Cx	Here we go again	yes	-	25		100		40	20	0	8	32	0		0.00123381		27.7108	3.61446	0	0	18.0723	0		2.56	2.52	2.52		Neutral	Bored	Kind	Surprised	Frustrated	None of the above
Neutral	High	D-V14F	It was always like that	yes	-	22		100		40.9091	18.1818	4.54545	0	31.8182	4.54545		0.00151756		28.8061	1.42388	0	0	17.8532	0		2.72727	2.68182	2.22727		Neutral	Bored	Kind	Surprised	Frustrated	None of the above
Neutral	High	P-V14D	I knew it would happen	yes	-	20		100		45	10	5	0	30	10		0.000598504		33.7349	0	0	0	15.6627	0		2.8	2.2	2.2		Neutral	Bored	Kind	Surprised	Frustrated	None of the above
Neutral	High	L-V14C	Here we go again	yes	-	22		100		45.4545	22.7273	4.54545	4.54545	18.1818	4.54545		0.000318115		34.2826	6.90033	0	0	1.42388	0		3.04545	2.54545	2.59091		Neutral	Bored	Kind	Surprised	Frustrated	None of the above
Neutral	High	I-V14D1	I knew it would happen	yes	-	20		100		50	10	0	0	25	15		0.000105019		39.759	0	0	0	9.63855	0		2.35	2.15	2.05		Neutral	Bored	Kind	Surprised	Frustrated	None of the above
Neutral	High	G-V14F	It was always like that	yes	-	21		100		52.381	28.5714	0	4.7619	14.2857	0		3.0249e-05		42.6277	13.9415	0	0	0	0		3.25	2.75	2.75		Neutral	Bored	Kind	Surprised	Frustrated	None of the above
Neutral	High	F-V14G	This doesn't look good	yes	-	21		100		52.381	9.52381	0	0	14.2857	23.8095		3.0249e-05		42.6277	0	0	0	0	8.20425		2.57143	2.61905	2.52381		Neutral	Bored	Kind	Surprised	Frustrated	None of the above
Neutral	High	C-V14F	It was always like that	yes	-	20		100		55	5	10	0	20	10		1.52949e-05		45.7831	0	0	0	3.61446	0		3.05	2.85	3.15		Neutral	Bored	Kind	Surprised	Frustrated	None of the above
Neutral	High	I-V14G	This doesn't look good	yes	-	20		100		55	0	0	0	15	30		1.52949e-05		45.7831	0	0	0	0	15.6627		2.45	2.55	2.05		Neutral	Bored	Kind	Surprised	Frustrated	None of the above
Neutral	High	D-V14B	I knew it from the start	yes	-	21		100		57.1429	9.52381	0	0	33.3333	0		4.07933e-06		48.3649	0	0	0	19.6787	0		2.66667	2.38095	2.19048		Neutral	Bored	Kind	Surprised	Frustrated	None of the above
Neutral	High	M-V14A	Is this for me?	yes	-	21		100		57.1429	33.3333	0	9.52381	0	0		4.07933e-06		48.3649	19.6787	0	0	0	0		2.95238	1.7619	2.04762		Neutral	Bored	Kind	Surprised	Frustrated	None of the above
Neutral	High	F-V14B	I knew it from the start	yes	-	23		100		60.8696	4.34783	0	0	34.7826	0		2.68915e-07		52.8549	0	0	0	21.4248	0		2.69565	2.21739	2.13043		Neutral	Bored	Kind	Surprised	Frustrated	None of the above
Neutral	High	B-V14H	What are you going to do	yes	-	24		100		62.5	20.8333	0	0	8.33333	8.33333		6.68109e-08		54.8193	4.61847	0	0	0	0		2.875	2.29167	2.25		Neutral	Bored	Kind	Surprised	Frustrated	None of the above
Neutral	High	I-V14F1x	It was always like that	yes	-	25		100		68	8	4	4	8	8		1.4244e-09		61.4458	0	0	0	0	0		2.72	2.12	2.2		Neutral	Bored	Kind	Surprised	Frustrated	None of the above
Neutral	High	B-V14A	Is this for me?	yes	-	20		100		70	5	10	15	0	0		1.41201e-08		63.8554	0	0	0	0	0		3.2	2.05	2.2		Neutral	Bored	Kind	Surprised	Frustrated	None of the above
Neutral	High	S-V14A	Is this for me?	yes	-	20		100		70	0	0	30	0	0		1.41201e-08		63.8554	0	0	15.6627	0	0		3.1	1.95	2.05		Neutral	Bored	Kind	Surprised	Frustrated	None of the above
Neutral	High	I-V14A1	Is this for me?	yes	-	22		100		72.7273	13.6364	4.54545	9.09091	0	0		6.61472e-10		67.1413	0	0	0	0	0		3	2.13636	1.81818		Neutral	Bored	Kind	Surprised	Frustrated	None of the above
Neutral	High	G-V14A	Is this for me?	yes	-	20		100		75	10	0	5	10	0		8.68528e-10		69.8795	0	0	0	0	0		3.3	2.2	2.5		Neutral	Bored	Kind	Surprised	Frustrated	None of the above
Proud	High	G-V28D	Let me do that	yes	-	20		100		0	0	35	50	0	15		0.973916		0	0	21.6867	39.759	0	0		3.8	3	2.6		Proud	Excited	Interested	Kind	Afraid	None of the above
Proud	High	G-V27D	What will we do now?	yes	-	21		100		0	4.7619	38.0952	4.7619	19.0476	33.3333		0.978263		0	0	25.4159	0	2.46701	19.6787		3.04762	3.04762	3.2381		Proud	Excited	Interested	Kind	Afraid	None of the above
Proud	High	I-V27D1	What will we do now?	yes	-	22		100		0	4.54545	68.1818	4.54545	4.54545	18.1818		0.981886		0	0	61.6648	0	0	1.42388		3.27273	2.54545	2.40909		Proud	Excited	Interested	Kind	Afraid	None of the above
Proud	High	J-V27D	What will we do now?	yes	-	21		100		0	4.7619	38.0952	4.7619	14.2857	38.0952		0.978263		0	0	25.4159	0	0	25.4159		3.2381	2.61905	2.66667		Proud	Excited	Interested	Kind	Afraid	None of the above
Proud	High	F-V28D	Let me do that	yes	-	20		100		5	0	10	70	0	15		0.86958		0	0	0	63.8554	0	0		3.65	2.85	2.75		Proud	Excited	Interested	Kind	Afraid	None of the above
Proud	High	I-V27C1	Yes it happened again	yes	-	22		100		9.09091	45.4545	18.1818	0	9.09091	18.1818		0.734812		0	34.2826	1.42388	0	0	1.42388		3.54545	3	2.72727		Proud	Excited	Interested	Kind	Afraid	None of the above
Proud	High	S-V27D	What will we do now?	yes	-	21		100		14.2857	19.0476	33.3333	14.2857	9.52381	9.52381		0.473102		0	2.46701	19.6787	0	0	0		3.45	3.1	3.05		Proud	Excited	Interested	Kind	Afraid	None of the above
Proud	High	F-V27C	Yes it happened again	yes	-	20		100		15	10	30	10	0	35		0.433454		0	0	15.6627	0	0	21.6867		3.25	2.65	2.35		Proud	Excited	Interested	Kind	Afraid	None of the above
Proud	High	P-V27C	Yes it happened again	yes	-	22		100		18.1818	18.1818	4.54545	4.54545	9.09091	45.4545		0.299643		1.42388	1.42388	0	0	0	34.2826		3.22727	3.63636	3.22727		Proud	Excited	Interested	Kind	Afraid	None of the above
Proud	High	F-V29D	Bet you weren't expecting that	yes	-	21		100		23.8095	14.2857	19.0476	19.0476	4.7619	19.0476		0.264951		8.20425	0	2.46701	2.46701	0	2.46701		3.2	2.9	2.65		Proud	Excited	Interested	Kind	Afraid	None of the above
Proud	High	D-V27Cx	Yes it happened again	yes	-	21		100		23.8095	57.1429	4.7619	4.7619	4.7619	4.7619		0.264951		8.20425	48.3649	0	0	0	0		3.85714	3.33333	2.95238		Proud	Excited	Interested	Kind	Afraid	None of the above
Proud	High	L-V29D	Bet you weren't expecting that	yes	-	22		100		27.2727	13.6364	18.1818	9.09091	4.54545	27.2727		0.146999		12.3768	0	1.42388	0	0	12.3768		3.36364	3.09091	2.72727		Proud	Excited	Interested	Kind	Afraid	None of the above
Proud	High	J-V28D	Let me do that	yes	-	22		100		27.2727	9.09091	18.1818	9.09091	4.54545	31.8182		0.146999		12.3768	0	1.42388	0	0	17.8532		3.18182	3.04545	3		Proud	Excited	Interested	Kind	Afraid	None of the above
Proud	High	S-V28D	Let me do that	yes	-	22		100		31.8182	22.7273	36.3636	4.54545	0	4.54545		0.0209591		17.8532	6.90033	23.3297	0	0	0		3.86364	3.45455	3.36364		Proud	Excited	Interested	Kind	Afraid	None of the above
Proud	High	A-V28D	Let me do that	yes	-	24		100		37.5	8.33333	29.1667	4.16667	8.33333	12.5		0.00333905		24.6988	0	14.6586	0	0	0		3.29167	3.29167	3.33333		Proud	Excited	Interested	Kind	Afraid	None of the above
Proud	High	A-V27C	Yes it happened again	yes	-	21		100		42.8571	23.8095	0	0	14.2857	19.0476		0.00424356		31.1532	8.20425	0	0	0	2.46701		3.42857	3.61905	3.52381		Proud	Excited	Interested	Kind	Afraid	None of the above
Proud	High	S-V27Cx	Yes it happened again	yes	-	21		100		42.8571	9.52381	14.2857	9.52381	4.7619	19.0476		0.00424356		31.1532	0	0	0	0	2.46701		3.33333	2.71429	2.66667		Proud	Excited	Interested	Kind	Afraid	None of the above
Proud	High	D-V29D	Bet you weren't expecting that	yes	-	20		100		55	0	5	10	5	25		1.52949e-05		45.7831	0	0	0	0	9.63855		3	3.3	3.15		Proud	Excited	Interested	Kind	Afraid	None of the above
Proud	High	D-V27A	I worked hard on this	no	-	20		100		55	0	0	0	0	45		1.52949e-05		45.7831	0	0	0	0	33.7349		3.2	3.2	2.75		Proud	Excited	Interested	Kind	Afraid	None of the above
Proud	High	G-V27A	I worked hard on this	no	-	24		100		58.3333	8.33333	4.16667	8.33333	4.16667	16.6667		6.05754e-07		49.7992	0	0	0	0	-0.401606		3.29167	2.91667	3.125		Proud	Excited	Interested	Kind	Afraid	None of the above
Proud	High	I-V29D1x	Bet you weren't expecting that	yes	-	25		100		60	8	12	4	8	8		1.56635e-07		51.8072	0	0	0	0	0		3.28	2.92	2.72		Proud	Excited	Interested	Kind	Afraid	None of the above
Proud	High	L-V27A	I worked hard on this	no	-	20		100		60	0	10	0	10	20		1.83622e-06		51.8072	0	0	0	0	3.61446		3.5	3.2	2.95		Proud	Excited	Interested	Kind	Afraid	None of the above
Proud	High	A-V27F	You’ve done really well	no	-	20		100		60	0	5	15	5	15		1.83622e-06		51.8072	0	0	0	0	0		4.05	3.4	3.4		Proud	Excited	Interested	Kind	Afraid	None of the above
Proud	High	S-V29Dx	Bet you weren't expecting that	yes	-	21		100		66.6667	19.0476	9.52381	0	4.7619	0		4.55841e-07		59.8394	2.46701	0	0	0	0		3.85714	3.33333	3.04762		Proud	Excited	Interested	Kind	Afraid	None of the above
Proud	High	G-V27C	Yes it happened again	yes	-	21		100		66.6667	4.7619	4.7619	4.7619	0	19.0476		4.55841e-07		59.8394	0	0	0	0	2.46701		3.66667	2.90476	2.47619		Proud	Excited	Interested	Kind	Afraid	None of the above
Proud	High	P-V27A	I worked hard on this	no	-	22		100		72.7273	9.09091	0	4.54545	0	13.6364		6.61472e-10		67.1413	0	0	0	0	0		3.95455	3.5	3.13636		Proud	Excited	Interested	Kind	Afraid	None of the above
Proud	High	F-V27Bx	I knew I could do it	no	-	25		100		76	8	0	4	8	4		6.12843e-12		71.0843	0	0	0	0	0		3.96	3.08	3.28		Proud	Excited	Interested	Kind	Afraid	None of the above
Proud	High	M-V27B	I knew I could do it	no	-	21		100		76.1905	9.52381	0	4.7619	4.7619	4.7619		1.7834e-10		71.3138	0	0	0	0	0		4.15	3.15	3.4		Proud	Excited	Interested	Kind	Afraid	None of the above
Proud	High	S-V27A	I worked hard on this	no	-	21		100		80.9524	14.2857	4.7619	0	0	0		7.82263e-12		77.0511	0	0	0	0	0		4.14286	3.28571	3.52381		Proud	Excited	Interested	Kind	Afraid	None of the above
Proud	High	I-V27B1	I knew I could do it	no	-	20		100		85	0	5	5	0	5		1.32683e-12		81.9277	0	0	0	0	0		3.9	2.9	2.75		Proud	Excited	Interested	Kind	Afraid	None of the above
Proud	High	S-V27B	I knew I could do it	no	-	21		100		85.7143	0	9.52381	4.7619	0	0		7.82263e-12		82.7883	0	0	0	0	0		4.19048	3.47619	3.33333		Proud	Excited	Interested	Kind	Afraid	None of the above
Proud	High	D-V27B	I knew I could do it	no	-	20		100		90	5	5	0	0	0		2.76446e-14		87.9518	0	0	0	0	0		4.55	3.5	3.5		Proud	Excited	Interested	Kind	Afraid	None of the above
Proud	High	L-V27B	I knew I could do it	no	-	20		100		95	0	0	5	0	0		0		93.9759	0	0	0	0	0		4.5	3.65	3.75		Proud	Excited	Interested	Kind	Afraid	None of the above
Proud	High	M-V27A	I worked hard on this	no	-	21		100		95.2381	0	0	0	4.7619	0		4.88498e-15		94.2628	0	0	0	0	0		3.85714	3.09524	2.7619		Proud	Excited	Interested	Kind	Afraid	None of the above
Proud	High	D-V28B	You’ve done really well	no	-	22		100		100	0	0	0	0	0		0		100	0	0	0	0	0		4.5	4.04545	3.68182		Proud	Excited	Interested	Kind	Afraid	None of the above
Sad	High	S-V15E	What's all this?	yes	-	20		100		5	30	10	5	0	50		0.86958		0	15.6627	0	0	0	39.759		2.35	2.6	2.55		Sad	Afraid	Jealous	Disgusted	Proud	None of the above
Sad	High	M-V15D	Is this for me?	yes	-	20		100		15	50	0	5	0	30		0.433454		0	39.759	0	0	0	15.6627		2.8	2.85	2.75		Sad	Afraid	Jealous	Disgusted	Proud	None of the above
Sad	High	F-V15D	Is this for me?	yes	-	22		100		18.1818	40.9091	0	0	0	40.9091		0.299643		1.42388	28.8061	0	0	0	28.8061		2.40909	2.63636	2.54545		Sad	Afraid	Jealous	Disgusted	Proud	None of the above
Sad	High	J-V15D	Is this for me?	yes	-	20		100		20	20	0	10	0	50		0.231251		3.61446	3.61446	0	0	0	39.759		2.65	2.15	2.4		Sad	Afraid	Jealous	Disgusted	Proud	None of the above
Sad	High	B-V15D	Is this for me?	yes	-	21		100		23.8095	23.8095	4.7619	0	0	47.619		0.264951		8.20425	8.20425	0	0	0	36.8904		2.85714	2.7619	2.47619		Sad	Afraid	Jealous	Disgusted	Proud	None of the above
Sad	High	I-V15D1	Is this for me?	yes	-	20		100		25	15	0	5	5	50		0.10184		9.63855	0	0	0	0	39.759		2.75	2.6	2.7		Sad	Afraid	Jealous	Disgusted	Proud	None of the above
Sad	High	S-V15F	It was always like that	yes	-	20		100		30	15	10	10	5	30		0.0371353		15.6627	0	0	0	0	15.6627		2.05	3.3	3.05		Sad	Afraid	Jealous	Disgusted	Proud	None of the above
Sad	High	B-V15E	What's all this?	yes	-	22		100		31.8182	13.6364	0	9.09091	0	45.4545		0.0209591		17.8532	0	0	0	0	34.2826		2.54545	2.31818	2.40909		Sad	Afraid	Jealous	Disgusted	Proud	None of the above
Sad	High	D-V15G	I knew it would happen	yes	-	22		100		36.3636	22.7273	9.09091	13.6364	4.54545	13.6364		0.00613079		23.3297	6.90033	0	0	0	0		2.31818	3.13636	2.90909		Sad	Afraid	Jealous	Disgusted	Proud	None of the above
Sad	High	P-V15B	I’ve lost everything	no	-	23		100		39.1304	8.69565	4.34783	21.7391	13.0435	13.0435		0.00228643		26.6632	0	0	5.7098	0	0		2.47826	3.65217	2.95652		Sad	Afraid	Jealous	Disgusted	Proud	None of the above
Sad	High	G-V15Cx	I knew it from the start	yes	-	21		100		42.8571	23.8095	9.52381	0	14.2857	9.52381		0.00424356		31.1532	8.20425	0	0	0	0		3.19048	3.80952	3.33333		Sad	Afraid	Jealous	Disgusted	Proud	None of the above
Sad	High	J-V15E	What's all this?	yes	-	20		100		45	20	0	5	0	30		0.000598504		33.7349	3.61446	0	0	0	15.6627		2.45	2.7	2.55		Sad	Afraid	Jealous	Disgusted	Proud	None of the above
Sad	High	G-V15G	I knew it would happen	yes	-	22		100		45.4545	18.1818	0	9.09091	0	27.2727		0.000318115		34.2826	1.42388	0	0	0	12.3768		2.31818	2.81818	2.5		Sad	Afraid	Jealous	Disgusted	Proud	None of the above
Sad	High	F-V15Ex	What's all this?	yes	-	21		100		47.619	9.52381	9.52381	9.52381	4.7619	19.0476		0.000972356		36.8904	0	0	0	0	2.46701		2.52381	3.14286	3.14286		Sad	Afraid	Jealous	Disgusted	Proud	None of the above
Sad	High	F-V15Fx	It was always like that	yes	-	21		100		52.381	14.2857	4.7619	4.7619	14.2857	9.52381		3.0249e-05		42.6277	0	0	0	0	0		2.28571	3.14286	3		Sad	Afraid	Jealous	Disgusted	Proud	None of the above
Sad	High	G-V15Ax	I can’t handle this	no	-	25		100		56	36	4	0	0	4		1.27943e-06		46.988	22.8916	0	0	0	0		2.12	3.2	3.12		Sad	Afraid	Jealous	Disgusted	Proud	None of the above
Sad	High	P-V15C	I knew it from the start	yes	-	21		100		61.9048	14.2857	14.2857	0	9.52381	0		4.55841e-07		54.1021	0	0	0	0	0		2.09524	3.52381	3.09524		Sad	Afraid	Jealous	Disgusted	Proud	None of the above
Sad	High	I-V15F1	It was always like that	yes	-	21		100		61.9048	4.7619	0	14.2857	14.2857	4.7619		4.55841e-07		54.1021	0	0	0	0	0		2.71429	3	3.19048		Sad	Afraid	Jealous	Disgusted	Proud	None of the above
Sad	High	J-V15A	I can’t handle this	no	-	22		100		63.6364	18.1818	0	9.09091	0	9.09091		1.10746e-07		56.1884	1.42388	0	0	0	0		2.22727	3.13636	2.95455		Sad	Afraid	Jealous	Disgusted	Proud	None of the above
Sad	High	J-V15Cx	I knew it from the start	yes	-	21		100		66.6667	0	0	23.8095	9.52381	0		4.55841e-07		59.8394	0	0	8.20425	0	0		2.28571	3.61905	3.42857		Sad	Afraid	Jealous	Disgusted	Proud	None of the above
Sad	High	M-V15Gx	I knew it would happen	yes	-	21		100		66.6667	19.0476	4.7619	0	4.7619	4.7619		4.55841e-07		59.8394	2.46701	0	0	0	0		1.80952	2.95238	2.85714		Sad	Afraid	Jealous	Disgusted	Proud	None of the above
Sad	High	B-V15H	I’ll miss you	no	-	21		100		66.6667	4.7619	14.2857	4.7619	0	9.52381		4.55841e-07		59.8394	0	0	0	0	0		3.2	3.25	3.05		Sad	Afraid	Jealous	Disgusted	Proud	None of the above
Sad	High	B-V15Fx	It was always like that	yes	-	21		100		66.6667	4.7619	9.52381	4.7619	14.2857	0		4.55841e-07		59.8394	0	0	0	0	0		2.2381	2.95238	2.85714		Sad	Afraid	Jealous	Disgusted	Proud	None of the above
Sad	High	M-V15Ex	What's all this?	yes	-	21		100		66.6667	9.52381	4.7619	0	14.2857	4.7619		4.55841e-07		59.8394	0	0	0	0	0		3.61905	3.04762	3.19048		Sad	Afraid	Jealous	Disgusted	Proud	None of the above
Sad	High	M-V15C	I knew it from the start	yes	-	20		100		70	5	5	10	5	5		1.41201e-08		63.8554	0	0	0	0	0		1.9	3.15	3.15		Sad	Afraid	Jealous	Disgusted	Proud	None of the above
Sad	High	M-V15F	It was always like that	yes	-	24		100		70.8333	8.33333	4.16667	4.16667	12.5	0		4.73324e-10		64.8594	0	0	0	0	0		2.25	3.41667	3.29167		Sad	Afraid	Jealous	Disgusted	Proud	None of the above
Sad	High	L-V15A	I can’t handle this	no	-	20		100		80	10	10	0	0	0		4.03022e-11		75.9036	0	0	0	0	0		1.9	3.5	3.4		Sad	Afraid	Jealous	Disgusted	Proud	None of the above
Sad	High	J-V15B	I’ve lost everything	no	-	21		100		80.9524	0	9.52381	4.7619	4.7619	0		7.82263e-12		77.0511	0	0	0	0	0		2.65	3.8	3.9		Sad	Afraid	Jealous	Disgusted	Proud	None of the above
Sad	High	I-V15C1	I knew it from the start	yes	-	22		100		81.8182	0	0	4.54545	4.54545	9.09091		1.50724e-12		78.0942	0	0	0	0	0		2.18182	2.54545	2.63636		Sad	Afraid	Jealous	Disgusted	Proud	None of the above
Sad	High	I-V15B1	I’ve lost everything	no	-	21		100		85.7143	4.7619	9.52381	0	0	0		7.82263e-12		82.7883	0	0	0	0	0		1.90476	3.28571	3.61905		Sad	Afraid	Jealous	Disgusted	Proud	None of the above
Sad	High	F-V15Bx	I’ve lost everything	no	-	25		100		92	0	0	0	0	8		0		90.3614	0	0	0	0	0		2.44	3.56	3.48		Sad	Afraid	Jealous	Disgusted	Proud	None of the above
Sneaky	High	L-V26D	Who told you that?	yes	-	20		100		0	5	15	70	0	10		0.973916		0	0	0	63.8554	0	0		1.9	3.5	3.2		Sneaky	Angry	Disappointed	Ashamed	Kind	None of the above
Sneaky	High	F-V26C	What are you going to do?	yes	-	20		100		5	0	35	0	45	15		0.86958		0	0	21.6867	0	33.7349	0		2.7	2.05	2.45		Sneaky	Angry	Disappointed	Ashamed	Kind	None of the above
Sneaky	High	P-V26C	What are you going to do?	yes	-	22		100		9.52381	0	14.2857	0	38.0952	38.0952		0.734812		0	0	0	0	25.4159	25.4159		3.33333	2.7619	2.85714		Sneaky	Angry	Disappointed	Ashamed	Kind	None of the above
Sneaky	High	G-V26F	This doesn't look good	yes	-	20		100		15	0	55	5	0	25		0.433454		0	0	45.7831	0	0	9.63855		2.45	2.3	2.4		Sneaky	Angry	Disappointed	Ashamed	Kind	None of the above
Sneaky	High	L-V26Ex	What will we do now?	yes	-	21		100		19.0476	0	23.8095	19.0476	14.2857	23.8095		0.264951		2.46701	0	8.20425	2.46701	0	8.20425		2.90476	3.09524	2.85714		Sneaky	Angry	Disappointed	Ashamed	Kind	None of the above
Sneaky	High	S-V26F	This doesn't look good	yes	-	20		100		25	5	20	20	5	25		0.10184		9.63855	0	3.61446	3.61446	0	9.63855		2.9	3.45	3.45		Sneaky	Angry	Disappointed	Ashamed	Kind	None of the above
Sneaky	High	J-V26F	This doesn't look good	yes	-	21		100		33.3333	0	38.0952	4.7619	4.7619	19.0476		0.0479195		19.6787	0	25.4159	0	0	2.46701		2.61905	2.38095	2.28571		Sneaky	Angry	Disappointed	Ashamed	Kind	None of the above
Sneaky	High	S-V26D	Who told you that?	yes	-	21		100		38.0952	19.0476	9.52381	0	4.7619	28.5714		0.00424356		25.4159	2.46701	0	0	0	13.9415		2.7619	2.7619	2.33333		Sneaky	Angry	Disappointed	Ashamed	Kind	None of the above
Sneaky	High	P-V26E	What will we do now?	yes	-	20		100		40	0	20	10	0	30		0.00284162		27.7108	0	3.61446	0	0	15.6627		2.65	3.45	3.1		Sneaky	Angry	Disappointed	Ashamed	Kind	None of the above
Sneaky	High	F-V26E	What will we do now?	yes	-	21		100		47.619	0	9.52381	0	9.52381	33.3333		0.000972356		36.8904	0	0	0	0	19.6787		3.09524	2	2		Sneaky	Angry	Disappointed	Ashamed	Kind	None of the above
Sneaky	High	S-V26B	Nobody will ever find it here	no	-	22		100		59.0909	0	9.09091	0	4.54545	27.2727		1.05976e-06		50.7119	0	0	0	0	12.3768		3.18182	2.72727	2.5		Sneaky	Angry	Disappointed	Ashamed	Kind	None of the above
Sneaky	High	D-V26B	Nobody will ever find it here	no	-	20		100		60	15	0	0	0	25		1.83622e-06		51.8072	0	0	0	0	9.63855		2.65	2.65	2.85		Sneaky	Angry	Disappointed	Ashamed	Kind	None of the above
Sneaky	High	M-V26B	Nobody will ever find it here	no	-	20		100		60	5	25	10	0	0		1.83622e-06		51.8072	0	9.63855	0	0	0		3.1	3.35	3.15		Sneaky	Angry	Disappointed	Ashamed	Kind	None of the above
Sneaky	High	A-V26C	What are you going to do?	yes	-	21		100		61.9048	0	4.7619	9.52381	14.2857	9.52381		4.55841e-07		54.1021	0	0	0	0	0		3.19048	3	3		Sneaky	Angry	Disappointed	Ashamed	Kind	None of the above
Sneaky	High	F-V26A	I’ll do it when nobody is watching	no	-	22		100		68.1818	0	9.09091	13.6364	4.54545	4.54545		1.10746e-07		61.6648	0	0	0	0	0		2.5	3.04545	2.95455		Sneaky	Angry	Disappointed	Ashamed	Kind	None of the above
Sneaky	High	J-V26A	I’ll do it when nobody is watching	no	-	22		100		68.1818	0	0	22.7273	4.54545	4.54545		1.10746e-07		61.6648	0	0	6.90033	0	0		2.5	3.5	3.09091		Sneaky	Angry	Disappointed	Ashamed	Kind	None of the above
Sneaky	High	L-V26C	What are you going to do?	yes	-	24		100		70.8333	8.33333	4.16667	8.33333	8.33333	0		4.73324e-10		64.8594	0	0	0	0	0		2.70833	2.95833	2.95833		Sneaky	Angry	Disappointed	Ashamed	Kind	None of the above
Sneaky	High	D-V26Ax	I’ll do it when nobody is watching	no	-	25		100		72	4	4	8	0	12		1.03461e-10		66.2651	0	0	0	0	0		2.48	3	2.72		Sneaky	Angry	Disappointed	Ashamed	Kind	None of the above
Sneaky	High	L-V26A	I’ll do it when nobody is watching	no	-	21		100		76.1905	4.7619	9.52381	0	0	9.52381		1.7834e-10		71.3138	0	0	0	0	0		2.52381	3.2381	3.04762		Sneaky	Angry	Disappointed	Ashamed	Kind	None of the above
Sneaky	High	M-V26A	I’ll do it when nobody is watching	no	-	20		100		80	0	0	0	10	10		4.03022e-11		75.9036	0	0	0	0	0		2.3	2.5	2.9		Sneaky	Angry	Disappointed	Ashamed	Kind	None of the above
Sneaky	High	P-V26B	Nobody will ever find it here	no	-	22		100		90.9091	4.54545	0	0	0	4.54545		0		89.0471	0	0	0	0	0		2.90909	3.45455	2.59091		Sneaky	Angry	Disappointed	Ashamed	Kind	None of the above
Sneaky	High	A-V26A	I’ll do it when nobody is watching	no	-	22		100		95.4545	4.54545	0	0	0	0		0		94.5235	0	0	0	0	0		3.18182	3.22727	2.77273		Sneaky	Angry	Disappointed	Ashamed	Kind	None of the above
Sneaky	High	F-V26B	Nobody will ever find it here	no	-	20		100		100	0	0	0	0	0		0		100	0	0	0	0	0		3.3	2.85	2.25		Sneaky	Angry	Disappointed	Ashamed	Kind	None of the above
Surprised	High	M-V19Dx	It was always like that	yes	-	21		100		4.7619	4.7619	23.8095	28.5714	9.52381	28.5714		0.886969		0	0	8.20425	13.9415	0	13.9415		2.7619	3.52381	2.7619		Surprised	Happy	Joking	Worried	Bored	None of the above
Surprised	High	P-V19C	Here we go again	yes	-	20		100		5	40	5	20	0	30		0.86958		0	27.7108	0	3.61446	0	15.6627		2.8	3.65	3.35		Surprised	Happy	Joking	Worried	Bored	None of the above
Surprised	High	L-V19D	It was always like that	yes	-	20		100		25	5	5	30	0	35		0.10184		9.63855	0	0	15.6627	0	21.6867		2.35	3.9	3.05		Surprised	Happy	Joking	Worried	Bored	None of the above
Surprised	High	M-V19C	Here we go again	yes	-	23		100		26.087	17.3913	4.34783	52.1739	0	0		0.0749175		10.9481	0.471451	0	42.3782	0	0		3.21739	4.34783	3.82609		Surprised	Happy	Joking	Worried	Bored	None of the above
Surprised	High	F-V19B	Did that really happen?	no	-	20		100		40	10	0	30	5	15		0.00284162		27.7108	0	0	15.6627	0	0		3.25	2.8	3.05		Surprised	Happy	Joking	Worried	Bored	None of the above
Surprised	High	B-V19G	I wasn’t expecting that	no	-	20		100		45	15	25	15	0	0		0.000598504		33.7349	0	9.63855	0	0	0		3.6	3.7	3.6		Surprised	Happy	Joking	Worried	Bored	None of the above
Surprised	High	F-V19Fx	Is this for me?	yes	-	21		100		47.619	23.8095	0	9.52381	14.2857	4.7619		0.000972356		36.8904	8.20425	0	0	0	0		3.52381	2.90476	2.80952		Surprised	Happy	Joking	Worried	Bored	None of the above
Surprised	High	G-V19Fx	Is this for me?	yes	-	21		100		47.619	23.8095	4.7619	9.52381	4.7619	9.52381		0.000972356		36.8904	8.20425	0	0	0	0		3.61905	3.19048	3.09524		Surprised	Happy	Joking	Worried	Bored	None of the above
Surprised	High	F-V19E	What's all this?	yes	-	21		100		47.619	9.52381	4.7619	23.8095	0	14.2857		0.000972356		36.8904	0	0	8.20425	0	0		3.14286	3.28571	3.28571		Surprised	Happy	Joking	Worried	Bored	None of the above
Surprised	High	M-V19Ex	What's all this?	yes	-	21		100		52.381	0	14.2857	23.8095	0	9.52381		3.0249e-05		42.6277	0	0	8.20425	0	0		2.42857	3.7619	3.61905		Surprised	Happy	Joking	Worried	Bored	None of the above
Surprised	High	D-V19E	What's all this?	yes	-	24		100		54.1667	12.5	4.16667	16.6667	0	12.5		4.64783e-06		44.7791	0	0	-0.401606	0	0		3.33333	3.70833	3.54167		Surprised	Happy	Joking	Worried	Bored	None of the above
Surprised	High	D-V19F	Is this for me?	yes	-	21		100		57.1429	9.52381	9.52381	4.7619	9.52381	9.52381		4.07933e-06		48.3649	0	0	0	0	0		4.15	3.9	3.65		Surprised	Happy	Joking	Worried	Bored	None of the above
Surprised	High	P-V19A	I didn’t expect to see you here!	no	-	24		100		58.3333	20.8333	4.16667	8.33333	4.16667	4.16667		6.05754e-07		49.7992	4.61847	0	0	0	0		3.79167	4.29167	4.16667		Surprised	Happy	Joking	Worried	Bored	None of the above
Surprised	High	B-V19E	What's all this?	yes	-	22		100		59.0909	0	0	22.7273	4.54545	13.6364		1.05976e-06		50.7119	0	0	6.90033	0	0		2.86364	2.81818	2.36364		Surprised	Happy	Joking	Worried	Bored	None of the above
Surprised	High	D-V19B	Did that really happen?	no	-	22		100		63.6364	13.6364	13.6364	4.54545	0	4.54545		1.10746e-07		56.1884	0	0	0	0	0		3.81818	3.86364	3.40909		Surprised	Happy	Joking	Worried	Bored	None of the above
Surprised	High	B-V19Fx	Is this for me?	yes	-	21		100		66.6667	14.2857	9.52381	9.52381	0	0		4.55841e-07		59.8394	0	0	0	0	0		3.66667	3.42857	2.80952		Surprised	Happy	Joking	Worried	Bored	None of the above
Surprised	High	B-V19H	What are you doing here	no	-	21		100		66.6667	4.7619	4.7619	19.0476	4.7619	0		4.55841e-07		59.8394	0	0	2.46701	0	0		3.35	3.6	3.3		Surprised	Happy	Joking	Worried	Bored	None of the above
Surprised	High	S-V19Ex	What's all this?	yes	-	21		100		66.6667	9.52381	4.7619	9.52381	4.7619	4.7619		4.55841e-07		59.8394	0	0	0	0	0		3.28571	3.28571	3.09524		Surprised	Happy	Joking	Worried	Bored	None of the above
Surprised	High	M-V19B	Did that really happen?	yes	-	20		100		70	5	0	25	0	0		1.41201e-08		63.8554	0	0	9.63855	0	0		3	3.9	3.45		Surprised	Happy	Joking	Worried	Bored	None of the above
Surprised	High	G-V19A	I didn’t expect to see you here!	no	-	20		100		75	20	5	0	0	0		8.68528e-10		69.8795	3.61446	0	0	0	0		3.65	3.8	3.8		Surprised	Happy	Joking	Worried	Bored	None of the above
Surprised	High	M-V19Fx	Is this for me?	yes	-	25		100		76	16	4	0	4	0		6.12843e-12		71.0843	0	0	0	0	0		4.08	3.96	3.76		Surprised	Happy	Joking	Worried	Bored	None of the above
Surprised	High	I-V19F1	Is this for me?	yes	-	21		100		76.1905	4.7619	4.7619	9.52381	0	4.7619		1.7834e-10		71.3138	0	0	0	0	0		4.14286	3.52381	3.38095		Surprised	Happy	Joking	Worried	Bored	None of the above
Surprised	High	L-V19Ex	What's all this?	yes	-	25		100		80	0	4	16	0	0		2.88436e-13		75.9036	0	0	0	0	0		3.24	3.36	3		Surprised	Happy	Joking	Worried	Bored	None of the above
Surprised	High	J-V19B	Did that really happen?	no	-	21		100		90.4762	0	0	0	0	9.52381		4.88498e-15		88.5255	0	0	0	0	0		3.66667	3.52381	2.90476		Surprised	Happy	Joking	Worried	Bored	None of the above
Unfriendly	High	F-V25C	Is it almost over?	yes	-	22		100		0	9.09091	9.09091	81.8182	0	0		0.981886		0	0	0	78.0942	0	0		2.36364	2.59091	2.5		Unfriendly	Frustrated	Hurt	Bored	Surprised	None of the above
Unfriendly	High	M-V25Cx	Is it almost over?	yes	-	21		100		0	14.2857	19.0476	42.8571	9.52381	14.2857		0.978263		0	0	2.46701	31.1532	0	0		4.38095	4.09524	3.85714		Unfriendly	Frustrated	Hurt	Bored	Surprised	None of the above
Unfriendly	High	F-V25F	What will we do now?	yes	-	20		100		0	25	45	15	10	5		0.973916		0	9.63855	33.7349	0	0	0		2.45	2.25	2.4		Unfriendly	Frustrated	Hurt	Bored	Surprised	None of the above
Unfriendly	High	L-V25F	What will we do now?	yes	-	21		100		0	23.8095	14.2857	9.52381	9.52381	42.8571		0.978263		0	8.20425	0	0	0	31.1532		2.57143	2.95238	2.57143		Unfriendly	Frustrated	Hurt	Bored	Surprised	None of the above
Unfriendly	High	L-V25G	This doesn't look good	yes	-	22		100		4.54545	18.1818	22.7273	4.54545	9.09091	40.9091		0.902185		0	1.42388	6.90033	0	0	28.8061		2.13636	3.40909	2.68182		Unfriendly	Frustrated	Hurt	Bored	Surprised	None of the above
Unfriendly	High	B-V25C	Is it almost over?	yes	-	20		100		5	0	5	65	5	20		0.86958		0	0	0	57.8313	0	3.61446		2.2	2.2	2.1		Unfriendly	Frustrated	Hurt	Bored	Surprised	None of the above
Unfriendly	High	S-V25F	What will we do now?	yes	-	24		100		8.33333	29.1667	20.8333	25	0	16.6667		0.927041		0	14.6586	4.61847	9.63855	0	0		2.75	2.91667	2.875		Unfriendly	Frustrated	Hurt	Bored	Surprised	None of the above
Unfriendly	High	L-V25C	Is it almost over?	yes	-	21		100		9.52381	4.7619	0	47.619	33.3333	4.7619		0.704381		0	0	0	36.8904	19.6787	0		2.7619	3.2381	2.80952		Unfriendly	Frustrated	Hurt	Bored	Surprised	None of the above
Unfriendly	High	P-V25D	What are you going to do?	yes	-	20		100		15	25	10	25	15	10		0.433454		0	9.63855	0	9.63855	0	0		2.85	3.25	3.55		Unfriendly	Frustrated	Hurt	Bored	Surprised	None of the above
Unfriendly	High	B-V25D	What are you going to do?	yes	-	22		100		18.1818	4.54545	4.54545	4.54545	4.54545	63.6364		0.299643		1.42388	0	0	0	0	56.1884		2.81818	2.59091	2.31818		Unfriendly	Frustrated	Hurt	Bored	Surprised	None of the above
Unfriendly	High	S-V25B	I can do whatever I want	no	-	20		100		25	45	0	5	20	5		0.10184		9.63855	33.7349	0	0	3.61446	0		2.8	3.65	3.55		Unfriendly	Frustrated	Hurt	Bored	Surprised	None of the above
Unfriendly	High	P-V25G	This doesn't look good	yes	-	20		100		25	40	5	5	5	20		0.10184		9.63855	27.7108	0	0	0	3.61446		2.1	3.4	3.35		Unfriendly	Frustrated	Hurt	Bored	Surprised	None of the above
Unfriendly	High	B-V25J	I don’t want to talk to you	no	-	21		100		28.5714	0	66.6667	0	0	4.7619		0.0479195		13.9415	0	59.8394	0	0	0		1.80952	3.33333	3.33333		Unfriendly	Frustrated	Hurt	Bored	Surprised	None of the above
Unfriendly	High	J-V25D	What are you going to do?	yes	-	21		100		28.5714	23.8095	4.7619	14.2857	4.7619	23.8095		0.0479195		13.9415	8.20425	0	0	0	8.20425		2.66667	2.52381	2.38095		Unfriendly	Frustrated	Hurt	Bored	Surprised	None of the above
Unfriendly	High	F-V25E	Let me do that	yes	-	20		100		35	40	0	5	0	20		0.0112533		21.6867	27.7108	0	0	0	3.61446		2.25	3.25	3.05		Unfriendly	Frustrated	Hurt	Bored	Surprised	None of the above
Unfriendly	High	M-V25B	I can do whatever I want	no	-	21		100		38.0952	28.5714	4.7619	4.7619	4.7619	19.0476		0.00424356		25.4159	13.9415	0	0	0	2.46701		2.52381	3.04762	3.33333		Unfriendly	Frustrated	Hurt	Bored	Surprised	None of the above
Unfriendly	High	I-V25A1	What are you doing here?	no	-	20		100		40	15	5	15	20	5		0.00284162		27.7108	0	0	0	3.61446	0		2.35	2.85	2.85		Unfriendly	Frustrated	Hurt	Bored	Surprised	None of the above
Unfriendly	High	M-V25E	Let me do that	yes	-	22		100		40.9091	9.09091	9.09091	18.1818	0	22.7273		0.00151756		28.8061	0	0	1.42388	0	6.90033		2.68182	2.45455	2.5		Unfriendly	Frustrated	Hurt	Bored	Surprised	None of the above
Unfriendly	High	B-V25E	Let me do that	yes	-	24		100		41.6667	20.8333	4.16667	12.5	8.33333	12.5		0.000812757		29.7189	4.61847	0	0	0	0		2.70833	2.875	2.95833		Unfriendly	Frustrated	Hurt	Bored	Surprised	None of the above
Unfriendly	High	B-V25Hx	I don’t think so	yes	-	25		100		44	0	16	16	8	16		0.000276875		32.5301	0	0	0	0	0		2.36	2.6	2.4		Unfriendly	Frustrated	Hurt	Bored	Surprised	None of the above
Unfriendly	High	L-V25E	Let me do that	yes	-	20		100		45	35	5	5	0	10		0.000598504		33.7349	21.6867	0	0	0	0		1.9	3.55	2.95		Unfriendly	Frustrated	Hurt	Bored	Surprised	None of the above
Unfriendly	High	M-V25A	What are you doing here?	no	-	21		100		47.619	4.7619	19.0476	4.7619	19.0476	4.7619		0.000972356		36.8904	0	2.46701	0	2.46701	0		2.38095	2.85714	3.04762		Unfriendly	Frustrated	Hurt	Bored	Surprised	None of the above
Unfriendly	High	L-V25B	I can do whatever I want	no	-	20		100		50	15	10	0	5	20		0.000105019		39.759	0	0	0	0	3.61446		2.35	3.8	3.9		Unfriendly	Frustrated	Hurt	Bored	Surprised	None of the above
Unfriendly	High	G-V25A	What are you doing here?	no	-	20		100		50	15	10	0	25	0		0.000105019		39.759	0	0	0	9.63855	0		2.25	3.1	3.1		Unfriendly	Frustrated	Hurt	Bored	Surprised	None of the above
Unfriendly	High	D-V25B	I can do whatever I want	no	-	23		100		52.1739	13.0435	13.0435	0	0	21.7391		1.64372e-05		42.3782	0	0	0	0	5.7098		2.30435	2.95652	2.52174		Unfriendly	Frustrated	Hurt	Bored	Surprised	None of the above
Unfriendly	High	G-V25Dx	What are you going to do?	yes	-	21		100		52.381	9.52381	9.52381	9.52381	14.2857	4.7619		3.0249e-05		42.6277	0	0	0	0	0		2.19048	3.33333	3.14286		Unfriendly	Frustrated	Hurt	Bored	Surprised	None of the above
Unfriendly	High	P-V25B	I can do whatever I want	no	-	23		100		56.5217	8.69565	4.34783	0	0	30.4348		2.28995e-06		47.6166	0	0	0	0	16.1865		2.26087	4.26087	4		Unfriendly	Frustrated	Hurt	Bored	Surprised	None of the above
Unfriendly	High	F-V25A	What are you doing here?	no	-	23		100		56.5217	8.69565	4.34783	13.0435	17.3913	0		2.28995e-06		47.6166	0	0	0	0	0		2.26087	3.08696	3		Unfriendly	Frustrated	Hurt	Bored	Surprised	None of the above
Unfriendly	High	G-V25B	I can do whatever I want	no	-	22		100		59.0909	9.09091	9.09091	0	13.6364	9.09091		1.05976e-06		50.7119	0	0	0	0	0		2.45455	3	2.77273		Unfriendly	Frustrated	Hurt	Bored	Surprised	None of the above
Unfriendly	High	P-V25A	What are you doing here?	no	-	20		100		65	20	0	0	15	0		1.79765e-07		57.8313	3.61446	0	0	0	0		1.55	3.4	3.6		Unfriendly	Frustrated	Hurt	Bored	Surprised	None of the above
Unfriendly	High	B-V25I	You’re too slow	no	-	21		100		76.1905	14.2857	0	0	4.7619	4.7619		1.7834e-10		71.3138	0	0	0	0	0		2	2.80952	2.85714		Unfriendly	Frustrated	Hurt	Bored	Surprised	None of the above
Unfriendly	High	S-V25E	Let me do that	yes	-	20		100		80	10	0	0	0	10		4.03022e-11		75.9036	0	0	0	0	0		1.7	3.4	2.75		Unfriendly	Frustrated	Hurt	Bored	Surprised	None of the above
Worried	High	A-V22E	Let’s go!	yes	-	24		100		29.1667	12.5	45.8333	0	8.33333	4.16667		0.0354441		14.6586	0	34.739	0	0	0		2.125	3.5	3.25		Worried	Angry	Disappointed	Disgusted	Happy	None of the above
Worried	High	D-V22B	Oh no, I think its broken!	no	-	20		100		45	0	55	0	0	0		0.000598504		33.7349	0	45.7831	0	0	0		2.2	3.2	3.2		Worried	Angry	Disappointed	Disgusted	Happy	None of the above
Worried	High	D-V22A	I think I’ve lost it	no	-	21		100		52.381	4.7619	38.0952	4.7619	0	0		3.0249e-05		42.6277	0	25.4159	0	0	0		3	3.05	3.15		Worried	Angry	Disappointed	Disgusted	Happy	None of the above
Worried	High	L-V22A	I think I’ve lost it	no	-	21		100		52.381	9.52381	14.2857	4.7619	9.52381	9.52381		3.0249e-05		42.6277	0	0	0	0	0		2.61905	3.28571	3.04762		Worried	Angry	Disappointed	Disgusted	Happy	None of the above
Worried	High	J-V22Bx	Oh no, I think its broken!	no	-	25		100		56	12	28	4	0	0		1.27943e-06		46.988	0	13.253	0	0	0		2.32	3.48	3.08		Worried	Angry	Disappointed	Disgusted	Happy	None of the above
Worried	High	D-V22Cx	This doesn't look good	no	-	21		100		61.9048	9.52381	19.0476	4.7619	4.7619	0		4.55841e-07		54.1021	0	2.46701	0	0	0		2.66667	3.85714	3.42857		Worried	Angry	Disappointed	Disgusted	Happy	None of the above
Worried	High	J-V22C	This doesn't look good	no	-	21		100		61.9048	14.2857	23.8095	0	0	0		4.55841e-07		54.1021	0	8.20425	0	0	0		2.65	3.75	3.6		Worried	Angry	Disappointed	Disgusted	Happy	None of the above
Worried	High	G-V22B	Oh no, I think its broken!	no	-	22		100		63.6364	0	31.8182	0	4.54545	0		1.10746e-07		56.1884	0	17.8532	0	0	0		2	4	3.18182		Worried	Angry	Disappointed	Disgusted	Happy	None of the above
Worried	High	F-V22B	Oh no, I think its broken!	no	-	20		100		65	5	30	0	0	0		1.79765e-07		57.8313	0	15.6627	0	0	0		2.15	3.05	3		Worried	Angry	Disappointed	Disgusted	Happy	None of the above
Worried	High	S-V22Dx	What will we do now?	yes	-	21		100		66.6667	14.2857	4.7619	4.7619	4.7619	4.7619		4.55841e-07		59.8394	0	0	0	0	0		2.57143	3.95238	3.38095		Worried	Angry	Disappointed	Disgusted	Happy	None of the above
Worried	High	M-V22B	Oh no, I think its broken!	no	-	22		100		68.1818	0	31.8182	0	0	0		1.10746e-07		61.6648	0	17.8532	0	0	0		2.13636	2.72727	2.59091		Worried	Angry	Disappointed	Disgusted	Happy	None of the above
Worried	High	L-V22B	Oh no, I think its broken!	no	-	22		100		72.7273	4.54545	18.1818	0	0	4.54545		6.61472e-10		67.1413	0	1.42388	0	0	0		2.5	3.31818	3.04545		Worried	Angry	Disappointed	Disgusted	Happy	None of the above
Worried	High	J-V22A	I think I’ve lost it	no	-	20		100		75	5	20	0	0	0		8.68528e-10		69.8795	0	3.61446	0	0	0		2.35	3.8	3		Worried	Angry	Disappointed	Disgusted	Happy	None of the above
Worried	High	A-V22F	I can’t find it anywhere	no	-	21		100		76.1905	9.52381	4.7619	4.7619	0	4.7619		1.7834e-10		71.3138	0	0	0	0	0		2.33333	3.09524	2.66667		Worried	Angry	Disappointed	Disgusted	Happy	None of the above
Worried	High	G-V22D	What will we do now?	yes	-	21		100		76.1905	0	14.2857	0	4.7619	4.7619		1.7834e-10		71.3138	0	0	0	0	0		2.14286	4.28571	3.85714		Worried	Angry	Disappointed	Disgusted	Happy	None of the above
Worried	High	M-V22A	I think I’ve lost it	no	-	22		100		77.2727	0	22.7273	0	0	0		6.61472e-10		72.6177	0	6.90033	0	0	0		2.22727	3	2.68182		Worried	Angry	Disappointed	Disgusted	Happy	None of the above
Worried	High	A-V22C	This doesn't look good	no	-	22		100		77.2727	4.54545	9.09091	4.54545	4.54545	0		6.61472e-10		72.6177	0	0	0	0	0		2.31818	3.40909	3.13636		Worried	Angry	Disappointed	Disgusted	Happy	None of the above
Worried	High	M-V22C	This doesn't look good	no	-	24		100		79.1667	4.16667	8.33333	0	8.33333	0		2.94882e-11		74.8996	0	0	0	0	0		2.25	3.08333	3.08333		Worried	Angry	Disappointed	Disgusted	Happy	None of the above
Worried	High	P-V22Dx	What will we do now?	yes	-	25		100		80	4	8	4	4	0		2.88436e-13		75.9036	0	0	0	0	0		1.88	4.16	3.8		Worried	Angry	Disappointed	Disgusted	Happy	None of the above
Worried	High	S-V22B	Oh no, I think its broken!	no	-	21		100		80.9524	4.7619	4.7619	4.7619	4.7619	0		7.82263e-12		77.0511	0	0	0	0	0		2.2381	4	3.61905		Worried	Angry	Disappointed	Disgusted	Happy	None of the above
Worried	High	D-V22D	What will we do now?	yes	-	21		100		80.9524	4.7619	9.52381	4.7619	0	0		7.82263e-12		77.0511	0	0	0	0	0		2.2381	3.95238	3.80952		Worried	Angry	Disappointed	Disgusted	Happy	None of the above
Worried	High	P-V22A	I think I’ve lost it	no	-	20		100		85	0	10	0	0	5		1.32683e-12		81.9277	0	0	0	0	0		1.9	3.95	3.3		Worried	Angry	Disappointed	Disgusted	Happy	None of the above
Worried	High	P-V22C	This doesn't look good	no	-	21		100		85.7143	0	9.52381	4.7619	0	0		7.82263e-12		82.7883	0	0	0	0	0		1.95238	3.95238	3.80952		Worried	Angry	Disappointed	Disgusted	Happy	None of the above
Worried	High	F-V22C	This doesn't look good	no	-	21		100		90.4762	0	4.7619	0	4.7619	0		4.88498e-15		88.5255	0	0	0	0	0		2.2381	2.80952	2.42857		Worried	Angry	Disappointed	Disgusted	Happy	None of the above
Worried	High	G-V22A	I think I’ve lost it	no	-	22		100		90.9091	0	9.09091	0	0	0		0		89.0471	0	0	0	0	0		2	3.54545	3.13636		Worried	Angry	Disappointed	Disgusted	Happy	None of the above
Worried	High	P-V22B	Oh no, I think its broken!	no	-	22		100		90.9091	0	9.09091	0	0	0		0		89.0471	0	0	0	0	0		2.18182	4.09091	3.72727		Worried	Angry	Disappointed	Disgusted	Happy	None of the above
Worried	High	A-V22D	What will we do now?	yes	-	22		100		90.9091	0	4.54545	0	4.54545	0		0		89.0471	0	0	0	0	0		2.13636	3.63636	3.5		Worried	Angry	Disappointed	Disgusted	Happy	None of the above
Worried	High	L-V22D	What will we do now?	yes	-	20		100		95	5	0	0	0	0		0		93.9759	0	0	0	0	0		2.45	3.4	3.3		Worried	Angry	Disappointed	Disgusted	Happy	None of the above
Afraid	Low	H-V4D	I knew it from the start	yes	-	22		100		4.54545	9.09091	9.09091	31.8182	13.6364	31.8182		0.902185		0	0	0	17.8532	0	17.8532		2.77273	3.22727	2.72727		Afraid	Ashamed	Unfriendly	Disappointed	Kind	None of the above
Afraid	Low	N-V4D1	I knew it from the start	yes	-	21		100		4.7619	19.0476	9.52381	57.1429	4.7619	4.7619		0.886969		0	2.46701	0	48.3649	0	0		2.2381	3.19048	3.09524		Afraid	Ashamed	Unfriendly	Disappointed	Kind	None of the above
Afraid	Low	C-V4E	I knew it would happen	yes	-	20		100		15	10	0	60	5	10		0.433454		0	0	0	51.8072	0	0		2.2	2.95	2.85		Afraid	Ashamed	Unfriendly	Disappointed	Kind	None of the above
Afraid	Low	K-V4E	I knew it would happen	yes	-	20		100		15	30	0	40	0	15		0.433454		0	15.6627	0	27.7108	0	0		2	3.35	3.05		Afraid	Ashamed	Unfriendly	Disappointed	Kind	None of the above
Afraid	Low	K-V4G	Is this for me?	yes	-	22		100		22.7273	13.6364	13.6364	18.1818	9.09091	22.7273		0.146999		6.90033	0	0	1.42388	0	6.90033		2.45455	2.59091	2.40909		Afraid	Ashamed	Unfriendly	Disappointed	Kind	None of the above
Afraid	Low	Q-V4A	I don’t like this	no	-	20		100		30	5	0	55	5	5		0.0371353		15.6627	0	0	45.7831	0	0		2	3.45	3.15		Afraid	Ashamed	Unfriendly	Disappointed	Kind	None of the above
Afraid	Low	E-V4F	Here we go again	yes	-	20		100		35	0	10	35	10	10		0.0112533		21.6867	0	0	21.6867	0	0		2	3.55	3.05		Afraid	Ashamed	Unfriendly	Disappointed	Kind	None of the above
Afraid	Low	E-V4B	What was that?	yes	-	24		100		58.3333	4.16667	16.6667	0	8.33333	12.5		6.05754e-07		49.7992	0	-0.401606	0	0	0		2.66667	3.54167	3.29167		Afraid	Ashamed	Unfriendly	Disappointed	Kind	None of the above
Afraid	Low	H-V4H	What’s all this?	yes	-	22		100		59.0909	13.6364	0	18.1818	0	9.09091		1.05976e-06		50.7119	0	0	1.42388	0	0		2.13636	3.63636	3.13636		Afraid	Ashamed	Unfriendly	Disappointed	Kind	None of the above
Afraid	Low	E-V4A	I don’t like this	no	-	22		100		90.9091	0	4.54545	0	0	4.54545		0		89.0471	0	0	0	0	0		1.40909	3.68182	3.45455		Afraid	Ashamed	Unfriendly	Disappointed	Kind	None of the above
Angry	Low	P-V18E	I knew it would happen	yes	-	21		100		14.2857	14.2857	61.9048	0	4.7619	4.7619		0.473102		0	0	54.1021	0	0	0		2.09524	3.52381	3.09524		Angry	Jealous	Disgusted	Surprised	Happy	None of the above
Angry	Low	G-V18G	Here we go again	yes	-	20		100		15	0	30	10	10	35		0.433454		0	0	15.6627	0	0	21.6867		2.65	3.3	3.05		Angry	Jealous	Disgusted	Surprised	Happy	None of the above
Angry	Low	F-V18E	I knew it would happen	yes	-	22		100		18.1818	4.54545	18.1818	0	0	59.0909		0.299643		1.42388	0	1.42388	0	0	50.7119		2.54545	2.81818	2.45455		Angry	Jealous	Disgusted	Surprised	Happy	None of the above
Angry	Low	F-V18A	What do you think you’re doing?	no	-	21		100		19.0476	4.7619	38.0952	4.7619	9.52381	23.8095		0.264951		2.46701	0	25.4159	0	0	8.20425		2.35	2.7	2.75		Angry	Jealous	Disgusted	Surprised	Happy	None of the above
Angry	Low	F-V18H	Is this for me?	yes	-	21		100		23.8095	0	14.2857	9.52381	9.52381	42.8571		0.264951		8.20425	0	0	0	0	31.1532		2.38095	2.52381	2.42857		Angry	Jealous	Disgusted	Surprised	Happy	None of the above
Angry	Low	D-V18C	I knew it from the start	yes	-	24		100		25	16.6667	41.6667	12.5	4.16667	0		0.0911712		9.63855	-0.401606	29.7189	0	0	0		2.33333	3.375	3.20833		Angry	Jealous	Disgusted	Surprised	Happy	None of the above
Angry	Low	F-V18B	Look what you’ve done	no	-	20		100		35	5	40	15	0	5		0.0112533		21.6867	0	27.7108	0	0	0		2.8	3.25	3.45		Angry	Jealous	Disgusted	Surprised	Happy	None of the above
Angry	Low	D-V18Ex	I knew it would happen	yes	-	21		100		42.8571	19.0476	19.0476	0	9.52381	9.52381		0.00424356		31.1532	2.46701	2.46701	0	0	0		2.47619	3.28571	3.42857		Angry	Jealous	Disgusted	Surprised	Happy	None of the above
Angry	Low	S-V18D	What's all this?	yes	-	20		100		45	5	15	25	0	10		0.000598504		33.7349	0	0	9.63855	0	0		2.5	3.3	3.35		Angry	Jealous	Disgusted	Surprised	Happy	None of the above
Angry	Low	S-V18B	Look what you’ve done	no	-	21		100		57.1429	0	38.0952	4.7619	0	0		4.07933e-06		48.3649	0	25.4159	0	0	0		2.38095	3	2.95238		Angry	Jealous	Disgusted	Surprised	Happy	None of the above
Disgusted	Low	K-V6G	Here we go again	yes	-	20		100		5	0	95	0	0	0		0.86958		0	0	93.9759	0	0	0		1.7	3.6	2.75		Disgusted	Afraid	Frustrated	Sad	Interested	None of the above
Disgusted	Low	C-V6B	Oh how nasty	no	-	21		100		47.619	0	33.3333	9.52381	4.7619	4.7619		0.000972356		36.8904	0	19.6787	0	0	0		2.9	2.95	3.05		Disgusted	Afraid	Frustrated	Sad	Interested	None of the above
Disgusted	Low	K-V6B	Oh how nasty	no	-	22		100		63.6364	0	18.1818	0	13.6364	4.54545		1.10746e-07		56.1884	0	1.42388	0	0	0		2.31818	3.13636	2.72727		Disgusted	Afraid	Frustrated	Sad	Interested	None of the above
Disgusted	Low	H-V6A	Eugh, I can’t look	no	-	20		100		65	5	20	5	0	5		1.79765e-07		57.8313	0	3.61446	0	0	0		2.65	3.55	3.25		Disgusted	Afraid	Frustrated	Sad	Interested	None of the above
Disgusted	Low	O-V6A	Eugh, I can’t look	no	-	21		100		76.1905	9.52381	14.2857	0	0	0		1.7834e-10		71.3138	0	0	0	0	0		1.85714	3.90476	2.95238		Disgusted	Afraid	Frustrated	Sad	Interested	None of the above
Disgusted	Low	C-V6A	Eugh, I can’t look	no	-	22		100		81.8182	9.09091	0	9.09091	0	0		1.50724e-12		78.0942	0	0	0	0	0		2.04545	3.31818	3.04545		Disgusted	Afraid	Frustrated	Sad	Interested	None of the above
Disgusted	Low	Q-V6A	Eugh, I can’t look	no	-	22		100		81.8182	9.09091	0	0	9.09091	0		1.50724e-12		78.0942	0	0	0	0	0		2.36364	3.59091	3.09091		Disgusted	Afraid	Frustrated	Sad	Interested	None of the above
Disgusted	Low	N-V6A1	Eugh, I can’t look	no	-	20		100		90	10	0	0	0	0		2.76446e-14		87.9518	0	0	0	0	0		1.7	3.75	3.75		Disgusted	Afraid	Frustrated	Sad	Interested	None of the above
Happy	Low	H-V2G	It was always like that	yes	-	24		100		12.5	12.5	8.33333	20.8333	12.5	33.3333		0.584487		0	0	0	4.61847	0	19.6787		3.29167	2.625	2.41667		Happy	Interested	Surprised	Bored	Angry	None of the above
Happy	Low	H-V2E	I knew it would happen	yes	-	23		100		26.087	30.4348	8.69565	0	17.3913	17.3913		0.0749175		10.9481	16.1865	0	0	0	0.471451		3.43478	2.86957	2.69565		Happy	Interested	Surprised	Bored	Angry	None of the above
Happy	Low	E-V2B	This is my favorite game	no	-	20		100		45	25	5	10	0	15		0.000598504		33.7349	9.63855	0	0	0	0		3.9	3.4	2.95		Happy	Interested	Surprised	Bored	Angry	None of the above
Happy	Low	K-V2C	I knew it from the start	yes	-	23		100		60.8696	0	17.3913	0	13.0435	8.69565		2.68915e-07		52.8549	0	0.471451	0	0	0		3.69565	3.08696	3.13043		Happy	Interested	Surprised	Bored	Angry	None of the above
Sad	Low	S-V16D	Is this for me?	yes	-	22		100		4.54545	27.2727	4.54545	4.54545	0	59.0909		0.902185		0	12.3768	0	0	0	50.7119		2.59091	2.68182	2.36364		Sad	Afraid	Jealous	Disgusted	Proud	None of the above
Sad	Low	L-V16F	It was always like that	yes	-	20		100		20	30	0	10	10	30		0.231251		3.61446	15.6627	0	0	0	15.6627		2.8	3.7	3.3		Sad	Afraid	Jealous	Disgusted	Proud	None of the above
Sad	Low	G-V16E	What's all this?	yes	-	24		100		20.8333	25	4.16667	4.16667	4.16667	41.6667		0.19953		4.61847	9.63855	0	0	0	29.7189		3.04167	3.5	3		Sad	Afraid	Jealous	Disgusted	Proud	None of the above
Sad	Low	D-V16C	I knew it from the start	yes	-	20		100		40	15	0	20	10	15		0.00284162		27.7108	0	0	3.61446	0	0		2.5	3.15	3.05		Sad	Afraid	Jealous	Disgusted	Proud	None of the above
Sad	Low	I-V16D1	Is this for me?	yes	-	21		100		42.8571	19.0476	9.52381	9.52381	0	19.0476		0.00424356		31.1532	2.46701	0	0	0	2.46701		2.28571	2.52381	2.52381		Sad	Afraid	Jealous	Disgusted	Proud	None of the above
Sad	Low	I-V16E1	What's all this?	yes	-	20		100		45	25	0	5	10	15		0.000598504		33.7349	9.63855	0	0	0	0		2.8	2.9	3		Sad	Afraid	Jealous	Disgusted	Proud	None of the above
Sad	Low	I-V16B1	I don’t know what I’m going to do now	no	-	23		100		69.5652	17.3913	0	8.69565	0	4.34783		2.13771e-09		63.3316	0.471451	0	0	0	0		2.21739	2.47826	2.43478		Sad	Afraid	Jealous	Disgusted	Proud	None of the above
Sad	Low	M-V16B	I don’t know what I’m going to do now	no	-	20		100		70	25	0	0	0	5		1.41201e-08		63.8554	9.63855	0	0	0	0		1.65	3.25	2.7		Sad	Afraid	Jealous	Disgusted	Proud	None of the above
Sad	Low	S-V16B	I don’t know what I’m going to do now	no	-	22		100		72.7273	13.6364	4.54545	4.54545	4.54545	0		6.61472e-10		67.1413	0	0	0	0	0		2.63636	3.31818	3.22727		Sad	Afraid	Jealous	Disgusted	Proud	None of the above
Sad	Low	J-V16A	I’ve lost everything	no	-	20		100		90	5	0	5	0	0		2.76446e-14		87.9518	0	0	0	0	0		1.55	3.65	3.85		Sad	Afraid	Jealous	Disgusted	Proud	None of the above
Surprised	Low	I-V20A1	Oh my goodness	no	-	22		100		40.9091	4.54545	0	54.5455	0	0		0.00151756		28.8061	0	0	45.2355	0	0		2.27273	2.72727	2.81818		Surprised	Happy	Joking	Worried	Bored	None of the above
Surprised	Low	F-V20A	Oh my goodness	no	-	20		100		50	30	0	10	0	10		0.000105019		39.759	15.6627	0	0	0	0		3.5	2.95	2.6		Surprised	Happy	Joking	Worried	Bored	None of the above
Surprised	Low	I-V20E1	What's all this?	yes	-	21		100		52.381	0	9.52381	19.0476	4.7619	14.2857		3.0249e-05		42.6277	0	0	2.46701	0	0		2.85714	2.33333	2.14286		Surprised	Happy	Joking	Worried	Bored	None of the above
Surprised	Low	L-V20A	Oh my goodness	no	-	22		100		63.6364	13.6364	0	13.6364	4.54545	4.54545		1.10746e-07		56.1884	0	0	0	0	0		3.40909	3.18182	2.90909		Surprised	Happy	Joking	Worried	Bored	None of the above
Surprised	Low	S-V20E	What's all this?	yes	-	23		100		69.5652	13.0435	0	13.0435	0	4.34783		2.13771e-09		63.3316	0	0	0	0	0		3.47826	3.56522	3.30435		Surprised	Happy	Joking	Worried	Bored	None of the above
Surprised	Low	D-V20A	Oh my goodness	no	-	23		100		73.913	4.34783	4.34783	8.69565	0	8.69565		2.13771e-09		68.5699	0	0	0	0	0		3.30435	3.30435	3.17391		Surprised	Happy	Joking	Worried	Bored	None of the above
Surprised	Low	G-V20E	What's all this?	yes	-	21		100		76.1905	4.7619	0	4.7619	9.52381	4.7619		1.7834e-10		71.3138	0	0	0	0	0		3.95238	3.38095	3.28571		Surprised	Happy	Joking	Worried	Bored	None of the above
Surprised	Low	M-V20B	I didn’t expect to see you here!	no	-	20		100		80	10	0	5	0	5		4.03022e-11		75.9036	0	0	0	0	0		3.65	3.4	3.3		Surprised	Happy	Joking	Worried	Bored	None of the above
Surprised	Low	P-V20A	Oh my goodness	no	-	20		100		80	15	0	5	0	0		4.03022e-11		75.9036	0	0	0	0	0		3.7	3.35	3.25		Surprised	Happy	Joking	Worried	Bored	None of the above
Surprised	Low	P-V20F	Is this for me?	yes	-	21		100		80.9524	0	4.7619	9.52381	0	4.7619		7.82263e-12		77.0511	0	0	0	0	0		4.04762	3.61905	3.52381		Surprised	Happy	Joking	Worried	Bored	None of the above
Surprised	Low	L-V20B	I didn’t expect to see you here!	no	-	22		100		81.8182	9.09091	0	4.54545	0	4.54545		1.50724e-12		78.0942	0	0	0	0	0		3.36364	3.09091	2.63636		Surprised	Happy	Joking	Worried	Bored	None of the above
Surprised	Low	S-V20A	Oh my goodness	no	-	20		100		85	0	0	15	0	0		1.32683e-12		81.9277	0	0	0	0	0		3.4	3.75	2.7		Surprised	Happy	Joking	Worried	Bored	None of the above
