# Supplementary material for: The EU-Emotion Voice Database
Source: Behav Res Methods. 2018 Apr 30;51(2):493–506. doi: 10.3758/s13428-018-1048-1 (PMC6478635; doi:10.3758/s13428-018-1048-1)
Supplement: Supplementary file 4 — Item level summary table of validation data in Sweden. Stimuli are ordered from the least to the best recognized for each emotional category. In yellow, we indicate the sentences that were semantically congruent with the emotion of interest. (XLSX 215 kb) [file 13428_2018_1048_MOESM4_ESM.xlsx]

## Sheet: Sweden
						UNDERLYING DATA		RECOGNITION SCORES																		EMOTION SCORES				TARGET AND CONTROL EMOTIONS
								TOT		Raw recognition scores %							Binomial test		Chance-corrected recognition scores %
Expressed emotion	Emotion intensity	Stimulus identity	Sentences (Swedish, spoken language)	Semantically neutral?	Sentences (English, for reference)	Number of surveys per item		SUM		Target emotion	Control emotion 1	Control emotion 2	Control emotion 3	Control emotion 4	Control 5 - None of the above		p value (significance indicated in bold)		Target emotion	Control emotion 1	Control emotion 2	Control emotion 3	Control emotion 4	Control 5 - None of the above		Valence	Intensity	Arousal		Target emotion	Control emotion 1	Control emotion 2	Control emotion 3	Control emotion 4	Control 5 - None of the above
Afraid	High	AF04A1_V3C	Det är alltid så här	yes	It was always like that	20		100		0	5	0	80	5	10		0.973916		0	0	0	76	0	0		2.15	2.7	2.2		Afraid	Ashamed	Unfriendly	Disappointed	Kind	None of the above
Afraid	High	AF03A2_V3E	Jag visste att det skulle bli så här	yes	I knew it from the start	22		100		0	9.1	0	81.8	4.5	4.5		0.981886		0	0	0	78.16	0	0		1.95	2.73	2.73		Afraid	Ashamed	Unfriendly	Disappointed	Kind	None of the above
Afraid	High	YF04A2_V3E	Jag visste att det skulle bli så här	yes	I knew it from the start	22		100		0	0	0	95.5	0	4.5		0.981886		0	0	0	94.6	0	0		2.09	2.73	2.59		Afraid	Ashamed	Unfriendly	Disappointed	Kind	None of the above
Afraid	High	YM03A1_V3D	Jag visste det	yes	I knew it from the start	20		100		0	5	5	75	0	15		0.973916		0	0	0	70	0	0		2.15	2.6	2.55		Afraid	Ashamed	Unfriendly	Disappointed	Kind	None of the above
Afraid	High	YF04A2_V3B	När är det slut?	no	When will it be over	22		100		0	18.2	4.5	68.2	0	9.1		0.981886		0	1.84	0	61.84	0	0		2.68	2.82	2.86		Afraid	Ashamed	Unfriendly	Disappointed	Kind	None of the above
Afraid	High	AF04A1_V3F	Det är samma sak om och om igen	yes	Here we go again	22		100		4.5	0	18.2	77.3	0	0		0.981886		0	0	1.84	72.76	0	0		2	2.95	2.73		Afraid	Ashamed	Unfriendly	Disappointed	Kind	None of the above
Afraid	High	YF04A2_V3F	Det är samma sak om och om igen	yes	Here we go again	22		100		4.5	4.5	0	72.7	4.5	13.6		0.981886		0	0	0	67.24	0	0		2	2.77	2.59		Afraid	Ashamed	Unfriendly	Disappointed	Kind	None of the above
Afraid	High	YM03A1_V3C	Det är alltid så här	yes	It was always like that	20		100		5	5	0	85	0	5		0.86958		0	0	0	82	0	0		1.75	3.55	3.2		Afraid	Ashamed	Unfriendly	Disappointed	Kind	None of the above
Afraid	High	YM03A1_V3E	Jag visste att det skulle bli så här	yes	I knew it from the start	20		100		5	0	0	85	0	10		0.86958		0	0	0	82	0	0		2.4	3.1	2.95		Afraid	Ashamed	Unfriendly	Disappointed	Kind	None of the above
Afraid	High	YM03A1_V3G	Är det här till mig?	yes	Is this for me?	20		100		5	10	5	40	0	40		0.86958		0	0	0	28	0	28		2.65	2.5	2.1		Afraid	Ashamed	Unfriendly	Disappointed	Kind	None of the above
Afraid	High	AM02A1_V3C	Det är alltid så här	yes	It was always like that	25		100		8	20	0	68	4	0		0.811313		0	4	0	61.6	0	0		2	2.6	2.6		Afraid	Ashamed	Unfriendly	Disappointed	Kind	None of the above
Afraid	High	AF01A1_V3C	Det är alltid så här	yes	It was always like that	21		100		9.5	9.5	0	76.2	0	4.8		0.886969		0	0	0	71.44	0	0		1.86	3.29	2.71		Afraid	Ashamed	Unfriendly	Disappointed	Kind	None of the above
Afraid	High	AM02A1_V3F	Det är samma sak om och om igen	yes	Here we go again	21		100		9.5	0	0	90.5	0	0		0.886969		0	0	0	88.6	0	0		2.14	3.24	3.05		Afraid	Ashamed	Unfriendly	Disappointed	Kind	None of the above
Afraid	High	YM03A1_V3F	Det är samma sak om och om igen	yes	Here we go again	21		100		9.5	9.5	0	76.2	0	4.8		0.886969		0	0	0	71.44	0	0		2.14	3.57	3.29		Afraid	Ashamed	Unfriendly	Disappointed	Kind	None of the above
Afraid	High	AF03A2_V3D	Jag visste det	yes	I knew it from the start	21		100		9.5	0	4.8	38.1	23.8	23.8		0.886969		0	0	0	25.72	8.56	8.56		2.62	2.52	2.43		Afraid	Ashamed	Unfriendly	Disappointed	Kind	None of the above
Afraid	High	YM02A2_V3B	När är det slut?	no	When will it be over	21		100		9.5	0	23.8	33.3	0	33.3		0.886969		0	0	8.56	19.96	0	19.96		2.29	2.62	2.52		Afraid	Ashamed	Unfriendly	Disappointed	Kind	None of the above
Afraid	High	YF04A2_V3G	Är det här till mig?	yes	Is this for me?	21		100		9.5	14.3	0	61.9	0	14.3		0.886969		0	0	0	54.28	0	0		2.43	2.62	2.57		Afraid	Ashamed	Unfriendly	Disappointed	Kind	None of the above
Afraid	High	AF01A1_V3F	Det är samma sak om och om igen	yes	Here we go again	20		100		10	0	5	75	0	10		0.671341		0	0	0	70	0	0		2.2	3.15	3.1		Afraid	Ashamed	Unfriendly	Disappointed	Kind	None of the above
Afraid	High	AF04A1_V3D	Jag visste det	yes	I knew it from the start	22		100		13.6	0	0	63.6	0	22.7		0.734812		0	0	0	56.32	0	7.24		2.73	3.14	2.86		Afraid	Ashamed	Unfriendly	Disappointed	Kind	None of the above
Afraid	High	AF04A1_V3B	När är det slut?	no	When will it be over	20		100		15	0	15	35	5	30		0.433454		0	0	0	22	0	16		2	2.6	2.1		Afraid	Ashamed	Unfriendly	Disappointed	Kind	None of the above
Afraid	High	AM02A1_V3B	När är det slut?	no	When will it be over	22		100		18.2	9.1	4.5	18.2	9.1	40.9		0.299643		1.84	0	0	1.84	0	29.08		2.32	2.45	2.32		Afraid	Ashamed	Unfriendly	Disappointed	Kind	None of the above
Afraid	High	AM02A1_V3D	Jag visste det	yes	I knew it from the start	20		100		20	10	0	55	5	10		0.231251		4	0	0	46	0	0		2.05	2.35	1.85		Afraid	Ashamed	Unfriendly	Disappointed	Kind	None of the above
Afraid	High	AF03A2_V3B	När är det slut?	no	When will it be over	20		100		20	5	0	25	5	45		0.231251		4	0	0	10	0	34		2.4	2.5	2.55		Afraid	Ashamed	Unfriendly	Disappointed	Kind	None of the above
Afraid	High	YM03A1_V3H	Vad är det här?	yes	What’s all this?	20		100		20	0	30	35	5	10		0.231251		4	0	16	22	0	0		2.2	3.1	3		Afraid	Ashamed	Unfriendly	Disappointed	Kind	None of the above
Afraid	High	AM02A1_V3G	Är det här till mig?	yes	Is this for me?	20		100		20	25	10	30	5	10		0.231251		4	10	0	16	0	0		2.15	2.5	2.25		Afraid	Ashamed	Unfriendly	Disappointed	Kind	None of the above
Afraid	High	AF03A2_V3C	Det är alltid så här	yes	It was always like that	19		100		21.1	5.3	5.3	63.2	5.3	0		0.198898		5.32	0	0	55.84	0	0		2.16	2.95	3		Afraid	Ashamed	Unfriendly	Disappointed	Kind	None of the above
Afraid	High	YF04A2_V3C	Det är alltid så här	yes	It was always like that	19		100		21.1	10.5	5.3	52.6	5.3	5.3		0.198898		5.32	0	0	43.12	0	0		2.32	2.68	3		Afraid	Ashamed	Unfriendly	Disappointed	Kind	None of the above
Afraid	High	YM02A2_V3A	Jag gillar inte det här	no	I don’t like this	23		100		26.1	8.7	4.3	56.5	0	4.3		0.0749175		11.32	0	0	47.8	0	0		2.52	2.83	2.83		Afraid	Ashamed	Unfriendly	Disappointed	Kind	None of the above
Afraid	High	YF04A2_V3H	Vad är det här?	yes	What’s all this?	20		100		30	10	0	5	10	45		0.0371353		16	0	0	0	0	34		2.85	2.6	2.5		Afraid	Ashamed	Unfriendly	Disappointed	Kind	None of the above
Afraid	High	AF04A1_V3H	Vad är det här?	yes	What’s all this?	20		100		35	5	25	25	0	10		0.0112533		22	0	10	10	0	0		2.25	3	2.75		Afraid	Ashamed	Unfriendly	Disappointed	Kind	None of the above
Afraid	High	AF03A2_V3F	Det är samma sak om och om igen	yes	Here we go again	22		100		36.4	4.5	0	45.5	0	13.6		0.00613079		23.68	0	0	34.6	0	0		2	2.73	2.55		Afraid	Ashamed	Unfriendly	Disappointed	Kind	None of the above
Afraid	High	YF04A2_V3D	Jag visste det	yes	I knew it from the start	20		100		40	15	0	45	0	0		0.00284162		28	0	0	34	0	0		2	3	2.85		Afraid	Ashamed	Unfriendly	Disappointed	Kind	None of the above
Afraid	High	AF03A2_V3G	Är det här till mig?	yes	Is this for me?	22		100		40.9	4.5	4.5	13.6	4.5	31.8		0.00613079		29.08	0	0	0	0	18.16		2.59	3.27	2.86		Afraid	Ashamed	Unfriendly	Disappointed	Kind	None of the above
Afraid	High	AM02A1_V3H	Vad är det här?	yes	What’s all this?	20		100		45	5	5	35	0	10		0.000598504		34	0	0	22	0	0		2.1	2.5	2.45		Afraid	Ashamed	Unfriendly	Disappointed	Kind	None of the above
Afraid	High	YM03A1_V3B	När är det slut?	no	When will it be over	22		100		45.5	9.1	4.5	9.1	0	31.8		0.000318115		34.6	0	0	0	0	18.16		2.32	3.05	2.59		Afraid	Ashamed	Unfriendly	Disappointed	Kind	None of the above
Afraid	High	AF01A1_V3H	Vad är det här?	yes	What’s all this?	21		100		47.6	14.3	4.8	14.3	0	19		0.000972356		37.12	0	0	0	0	2.8		2.05	2.48	2.57		Afraid	Ashamed	Unfriendly	Disappointed	Kind	None of the above
Afraid	High	AF04A1_V3A	Jag gillar inte det här	no	I don’t like this	20		100		50	0	5	30	0	15		0.000105019		40	0	0	16	0	0		1.95	2.9	2.95		Afraid	Ashamed	Unfriendly	Disappointed	Kind	None of the above
Afraid	High	AF01A1_V3D	Jag visste det	yes	I knew it from the start	40		100		50	5	0	35	5	5		2.25562e-07		40	0	0	22	0	0		1.7	2.9	2.45		Afraid	Ashamed	Unfriendly	Disappointed	Kind	None of the above
Afraid	High	AF01A1_V3G	Är det här till mig?	yes	Is this for me?	21		100		52.4	23.8	9.5	9.5	0	4.8		3.0249e-05		42.88	8.56	0	0	0	0		1.95	2.76	2.71		Afraid	Ashamed	Unfriendly	Disappointed	Kind	None of the above
Afraid	High	YF02A1_V3A	Jag gillar inte det här	no	I don’t like this	20		100		60	5	0	25	0	10		1.83622e-06		52	0	0	10	0	0		2.05	2.9	3.1		Afraid	Ashamed	Unfriendly	Disappointed	Kind	None of the above
Afraid	High	YF04A2_V3A	Jag gillar inte det här	no	I don’t like this	20		100		60	10	0	30	0	0		1.83622e-06		52	0	0	16	0	0		2.45	3.35	3.05		Afraid	Ashamed	Unfriendly	Disappointed	Kind	None of the above
Afraid	High	AF01A1_V3B	När är det slut?	no	When will it be over	20		100		60	10	0	15	0	15		1.83622e-06		52	0	0	0	0	0		2.4	3.25	2.85		Afraid	Ashamed	Unfriendly	Disappointed	Kind	None of the above
Afraid	High	AM02A1_V3A	Jag gillar inte det här	no	I don’t like this	21		100		61.9	4.8	0	28.6	0	4.8		4.07933e-06		54.28	0	0	14.32	0	0		2.33	2.9	2.81		Afraid	Ashamed	Unfriendly	Disappointed	Kind	None of the above
Afraid	High	AF03A2_V3A	Jag gillar inte det här	no	I don’t like this	22		100		63.6	9.1	0	9.1	0	18.2		1.05976e-06		56.32	0	0	0	0	1.84		2.18	3	2.77		Afraid	Ashamed	Unfriendly	Disappointed	Kind	None of the above
Afraid	High	AF01A1_V3A	Jag gillar inte det här	no	I don’t like this	23		100		69.6	4.3	4.3	13	0	8.7		2.13771e-09		63.52	0	0	0	0	0		2.22	3.61	3.3		Afraid	Ashamed	Unfriendly	Disappointed	Kind	None of the above
Afraid	High	AF03A2_V3H	Vad är det här?	yes	What’s all this?	21		100		76.2	0	0	9.5	0	14.3		1.7834e-10		71.44	0	0	0	0	0		2.38	2.81	3		Afraid	Ashamed	Unfriendly	Disappointed	Kind	None of the above
Afraid	High	YM03A1_V3A	Jag gillar inte det här	no	I don’t like this	22		100		86.4	4.5	0	4.5	0	4.5		4.4742e-14		83.68	0	0	0	0	0		2.09	4.05	3.73		Afraid	Ashamed	Unfriendly	Disappointed	Kind	None of the above
Angry	High	YF03B1_V17D	Vad är det här?	yes	What’s all this?	21		100		4.8	0	0	38.1	23.8	33.3		0.886969		0	0	0	25.72	8.56	19.96		3.33	2.57	2.33		Angry	Jealous	Disgusted	Surprised	Happy	None of the above
Angry	High	YF03B1_V17H	Är det här till mig?	yes	Is this for me?	21		100		4.8	9.5	4.8	47.6	9.5	23.8		0.886969		0	0	0	37.12	0	8.56		2.86	3.14	2.67		Angry	Jealous	Disgusted	Surprised	Happy	None of the above
Angry	High	YM04B1_V17H	Är det här till mig?	yes	Is this for me?	20		100		5	0	10	60	0	25		0.86958		0	0	0	52	0	10		2.9	2.85	2.45		Angry	Jealous	Disgusted	Surprised	Happy	None of the above
Angry	High	YM01B1_V17E	Jag visste att det skulle bli så här	yes	I knew it from the start	20		100		20	15	5	0	5	55		0.231251		4	0	0	0	0	46		2.15	2.85	2.8		Angry	Jealous	Disgusted	Surprised	Happy	None of the above
Angry	High	AM04B2_V17H	Är det här till mig?	yes	Is this for me?	22		100		22.7	4.5	0	68.2	0	4.5		0.299643		7.24	0	0	61.84	0	0		3.05	3.36	2.64		Angry	Jealous	Disgusted	Surprised	Happy	None of the above
Angry	High	YM01B1_V17H	Är det här till mig?	yes	Is this for me?	22		100		27.3	13.6	0	4.5	4.5	50		0.0605011		12.76	0	0	0	0	40		2.18	2.68	2.45		Angry	Jealous	Disgusted	Surprised	Happy	None of the above
Angry	High	YF01B2_V17F	Det är alltid så här	yes	It was always like that	20		100		30	35	5	0	0	30		0.0371353		16	22	0	0	0	16		2.25	2.55	2.25		Angry	Jealous	Disgusted	Surprised	Happy	None of the above
Angry	High	YM01B1_V17F	Det är alltid så här	yes	It was always like that	22		100		31.8	22.7	13.6	0	0	31.8		0.0605011		18.16	7.24	0	0	0	18.16		2.18	2.82	2.73		Angry	Jealous	Disgusted	Surprised	Happy	None of the above
Angry	High	YM01B1_V17D	Vad är det här?	yes	What’s all this?	25		100		36	4	16	20	0	24		0.00474255		23.2	0	0	4	0	8.8		2.44	2.76	2.4		Angry	Jealous	Disgusted	Surprised	Happy	None of the above
Angry	High	YF03B1_V17A	Vad tror du att du håller på med?	no	What do you think you’re doing?	22		100		40.9	13.6	9.1	0	0	36.4		0.00613079		29.08	0	0	0	0	23.68		2.41	2.41	2.27		Angry	Jealous	Disgusted	Surprised	Happy	None of the above
Angry	High	YM01B1_V17G	Det är samma sak om och om igen	yes	Here we go again	21		100		42.9	4.8	4.8	0	0	47.6		0.000972356		31.48	0	0	0	0	37.12		2.33	2.33	2.29		Angry	Jealous	Disgusted	Surprised	Happy	None of the above
Angry	High	AF05B2_V17H	Är det här till mig?	yes	Is this for me?	21		100		42.9	4.8	14.3	23.8	4.8	9.5		0.000972356		31.48	0	0	8.56	0	0		2.19	3.48	3.14		Angry	Jealous	Disgusted	Surprised	Happy	None of the above
Angry	High	YF03B1_V17C	Jag visste det	yes	I knew it from the start	20		100		45	10	0	5	5	35		0.000598504		34	0	0	0	0	22		2.75	2.95	2.65		Angry	Jealous	Disgusted	Surprised	Happy	None of the above
Angry	High	YF01B2_V17C	Jag visste det	yes	I knew it from the start	21		100		47.6	14.3	14.3	4.8	0	19		0.000972356		37.12	0	0	0	0	2.8		2.1	3.24	2.95		Angry	Jealous	Disgusted	Surprised	Happy	None of the above
Angry	High	YF03B1_V17F	Det är alltid så här	yes	It was always like that	22		100		50	18.2	0	4.5	9.1	18.2		5.64186e-05		40	1.84	0	0	0	1.84		2.55	3.41	2.91		Angry	Jealous	Disgusted	Surprised	Happy	None of the above
Angry	High	YM04B1_V17C	Jag visste det	yes	I knew it from the start	21		100		52.4	4.8	9.5	4.8	9.5	19		3.0249e-05		42.88	0	0	0	0	2.8		2.14	3.57	3.14		Angry	Jealous	Disgusted	Surprised	Happy	None of the above
Angry	High	YF03B1_V17E	Jag visste att det skulle bli så här	yes	I knew it from the start	20		100		55	5	5	10	10	15		1.52949e-05		46	0	0	0	0	0		2.6	3.45	3.05		Angry	Jealous	Disgusted	Surprised	Happy	None of the above
Angry	High	YF01B2_V17D	Vad är det här?	yes	What’s all this?	20		100		55	5	10	15	5	10		1.52949e-05		46	0	0	0	0	0		2.1	2.7	2.8		Angry	Jealous	Disgusted	Surprised	Happy	None of the above
Angry	High	YM01B1_V17B	Titta vad du gjort	no	Look what you’ve done	21		100		57.1	4.8	14.3	4.8	0	19		3.0249e-05		48.52	0	0	0	0	2.8		2.24	2.95	2.62		Angry	Jealous	Disgusted	Surprised	Happy	None of the above
Angry	High	AM04B2_V17D	Vad är det här?	yes	What’s all this?	21		100		57.1	9.5	14.3	14.3	0	4.8		3.0249e-05		48.52	0	0	0	0	0		1.71	3.57	3.24		Angry	Jealous	Disgusted	Surprised	Happy	None of the above
Angry	High	YF01B2_V17E	Jag visste att det skulle bli så här	yes	I knew it from the start	19		100		57.9	5.3	5.3	10.5	5.3	15.8		7.21969e-06		49.48	0	0	0	0	0		2.32	2.95	3		Angry	Jealous	Disgusted	Surprised	Happy	None of the above
Angry	High	YM04B1_V17G	Det är samma sak om och om igen	yes	Here we go again	22		100		59.1	13.6	0	4.5	9.1	13.6		1.05976e-06		50.92	0	0	0	0	0		2.55	2.77	2.77		Angry	Jealous	Disgusted	Surprised	Happy	None of the above
Angry	High	YM05B2_V17C	Jag visste det	yes	I knew it from the start	22		100		59.1	18.2	4.5	0	0	18.2		1.05976e-06		50.92	1.84	0	0	0	1.84		2.18	3.55	3		Angry	Jealous	Disgusted	Surprised	Happy	None of the above
Angry	High	YF03B1_V17B	Titta vad du gjort	no	Look what you’ve done	22		100		59.1	4.5	13.6	0	0	22.7		1.05976e-06		50.92	0	0	0	0	7.24		2.36	2.73	2.59		Angry	Jealous	Disgusted	Surprised	Happy	None of the above
Angry	High	YF01B2_V17A	Vad tror du att du håller på med?	no	What do you think you’re doing?	22		100		59.1	9.1	22.7	4.5	0	4.5		1.05976e-06		50.92	0	7.24	0	0	0		1.86	2.86	2.77		Angry	Jealous	Disgusted	Surprised	Happy	None of the above
Angry	High	YF01B2_V17B	Titta vad du gjort	no	Look what you’ve done	20		100		60	5	10	5	10	10		1.83622e-06		52	0	0	0	0	0		1.9	3.1	2.7		Angry	Jealous	Disgusted	Surprised	Happy	None of the above
Angry	High	YF01B2_V17H	Är det här till mig?	yes	Is this for me?	20		100		60	0	5	10	0	25		1.83622e-06		52	0	0	0	0	10		1.95	2.65	2.6		Angry	Jealous	Disgusted	Surprised	Happy	None of the above
Angry	High	AM04B2_V17C	Jag visste det	yes	I knew it from the start	21		100		61.9	9.5	0	19	4.8	4.8		4.07933e-06		54.28	0	0	2.8	0	0		2.57	3.67	3.1		Angry	Jealous	Disgusted	Surprised	Happy	None of the above
Angry	High	YM04B1_V17D	Vad är det här?	yes	What’s all this?	20		100		65	0	5	10	0	20		1.79765e-07		58	0	0	0	0	4		2.4	2.95	2.65		Angry	Jealous	Disgusted	Surprised	Happy	None of the above
Angry	High	YF01B2_V17G	Det är samma sak om och om igen	yes	Here we go again	25		100		68	4	0	8	4	16		1.4244e-09		61.6	0	0	0	0	0		2	2.72	2.36		Angry	Jealous	Disgusted	Surprised	Happy	None of the above
Angry	High	YM05B2_V17H	Är det här till mig?	yes	Is this for me?	21		100		71.4	0	9.5	4.8	0	14.3		4.17277e-08		65.68	0	0	0	0	0		2.05	2.95	2.9		Angry	Jealous	Disgusted	Surprised	Happy	None of the above
Angry	High	AF02B1_V17D	Vad är det här?	yes	What’s all this?	19		100		73.7	0	15.8	0	10.5	0		4.18143e-09		68.44	0	0	0	0	0		1.89	3.89	3.53		Angry	Jealous	Disgusted	Surprised	Happy	None of the above
Angry	High	YM05B2_V17E	Jag visste att det skulle bli så här	yes	I knew it from the start	23		100		73.9	8.7	0	4.3	0	13		2.13771e-09		68.68	0	0	0	0	0		2.22	3.83	2.91		Angry	Jealous	Disgusted	Surprised	Happy	None of the above
Angry	High	AF05B2_V17G	Det är samma sak om och om igen	yes	Here we go again	21		100		76.2	0	9.5	4.8	0	9.5		1.7834e-10		71.44	0	0	0	0	0		1.71	3.52	3.43		Angry	Jealous	Disgusted	Surprised	Happy	None of the above
Angry	High	AF05B2_V17C	Jag visste det	yes	I knew it from the start	22		100		77.3	9.1	9.1	4.5	0	0		3.62422e-11		72.76	0	0	0	0	0		2.36	3.95	3.27		Angry	Jealous	Disgusted	Surprised	Happy	None of the above
Angry	High	YM04B1_V17B	Titta vad du gjort	no	Look what you’ve done	22		100		77.3	0	9.1	0	0	13.6		3.62422e-11		72.76	0	0	0	0	0		2.59	3.64	3.18		Angry	Jealous	Disgusted	Surprised	Happy	None of the above
Angry	High	YM05B2_V17A	Vad tror du att du håller på med?	no	What do you think you’re doing?	22		100		77.3	4.5	4.5	9.1	0	4.5		3.62422e-11		72.76	0	0	0	0	0		1.95	3.77	3.41		Angry	Jealous	Disgusted	Surprised	Happy	None of the above
Angry	High	YM04B1_V17F	Det är alltid så här	yes	It was always like that	20		100		80	15	0	0	0	5		4.03022e-11		76	0	0	0	0	0		2	3.25	3		Angry	Jealous	Disgusted	Surprised	Happy	None of the above
Angry	High	YM05B2_V17B	Titta vad du gjort	no	Look what you’ve done	20		100		80	0	5	10	0	5		4.03022e-11		76	0	0	0	0	0		2.1	4.35	3.7		Angry	Jealous	Disgusted	Surprised	Happy	None of the above
Angry	High	AM04B2_V17F	Det är alltid så här	yes	It was always like that	22		100		81.8	0	4.5	0	9.1	4.5		3.62422e-11		78.16	0	0	0	0	0		1.45	3.68	3.41		Angry	Jealous	Disgusted	Surprised	Happy	None of the above
Angry	High	AM04B2_V17G	Det är samma sak om och om igen	yes	Here we go again	23		100		82.6	4.3	0	8.7	0	4.3		7.29639e-12		79.12	0	0	0	0	0		2.04	3.65	2.96		Angry	Jealous	Disgusted	Surprised	Happy	None of the above
Angry	High	AF02B1_V17B	Titta vad du gjort	no	Look what you’ve done	25		100		84	0	0	8	4	4		1.04361e-14		80.8	0	0	0	0	0		1.72	3.76	3.4		Angry	Jealous	Disgusted	Surprised	Happy	None of the above
Angry	High	YM05B2_V17D	Vad är det här?	yes	What’s all this?	20		100		85	5	5	5	0	0		1.32683e-12		82	0	0	0	0	0		1.7	3.4	3		Angry	Jealous	Disgusted	Surprised	Happy	None of the above
Angry	High	YM05B2_V17F	Det är alltid så här	yes	It was always like that	21		100		85.7	0	0	0	0	14.3		7.82263e-12		82.84	0	0	0	0	0		2.52	4.05	3.57		Angry	Jealous	Disgusted	Surprised	Happy	None of the above
Angry	High	AF02B1_V17G	Det är samma sak om och om igen	yes	Here we go again	21		100		85.7	0	4.8	4.8	0	4.8		7.82263e-12		82.84	0	0	0	0	0		1.81	4.05	3.67		Angry	Jealous	Disgusted	Surprised	Happy	None of the above
Angry	High	YM04B1_V17A	Vad tror du att du håller på med?	no	What do you think you’re doing?	21		100		85.7	0	14.3	0	0	0		7.82263e-12		82.84	0	0	0	0	0		2.1	3.62	3.38		Angry	Jealous	Disgusted	Surprised	Happy	None of the above
Angry	High	AF02B1_V17F	Det är alltid så här	yes	It was always like that	22		100		86.4	4.5	0	4.5	0	4.5		4.4742e-14		83.68	0	0	0	0	0		2.68	3.86	3.41		Angry	Jealous	Disgusted	Surprised	Happy	None of the above
Angry	High	AF05B2_V17F	Det är alltid så här	yes	It was always like that	22		100		86.4	4.5	0	0	4.5	4.5		4.4742e-14		83.68	0	0	0	0	0		1.86	4.09	3.77		Angry	Jealous	Disgusted	Surprised	Happy	None of the above
Angry	High	AF05B2_V17A	Vad tror du att du håller på med?	no	What do you think you’re doing?	22		100		86.4	4.5	0	0	4.5	4.5		4.4742e-14		83.68	0	0	0	0	0		2.5	4.18	3.5		Angry	Jealous	Disgusted	Surprised	Happy	None of the above
Angry	High	AF02B1_V17C	Jag visste det	yes	I knew it from the start	20		100		90	0	10	0	0	0		2.76446e-14		88	0	0	0	0	0		2.5	4.2	3.5		Angry	Jealous	Disgusted	Surprised	Happy	None of the above
Angry	High	YM01B1_V17C	Jag visste det	yes	I knew it from the start	20		100		90	5	0	5	0	0		2.76446e-14		88	0	0	0	0	0		2.2	2.95	2.55		Angry	Jealous	Disgusted	Surprised	Happy	None of the above
Angry	High	AM04B2_V17A	Vad tror du att du håller på med?	no	What do you think you’re doing?	20		100		90	0	5	0	0	5		2.76446e-14		88	0	0	0	0	0		1.95	4.1	3.55		Angry	Jealous	Disgusted	Surprised	Happy	None of the above
Angry	High	AF05B2_V17D	Vad är det här?	yes	What’s all this?	20		100		90	5	0	0	0	5		2.76446e-14		88	0	0	0	0	0		1.9	3.85	3.85		Angry	Jealous	Disgusted	Surprised	Happy	None of the above
Angry	High	YM05B2_V17G	Det är samma sak om och om igen	yes	Here we go again	22		100		90.9	0	4.5	0	0	4.5		4.4742e-14		89.08	0	0	0	0	0		2.55	3.91	3.18		Angry	Jealous	Disgusted	Surprised	Happy	None of the above
Angry	High	AM04B2_V17B	Titta vad du gjort	no	Look what you’ve done	22		100		90.9	0	0	0	0	9.1		4.4742e-14		89.08	0	0	0	0	0		2.27	3.59	3.23		Angry	Jealous	Disgusted	Surprised	Happy	None of the above
Angry	High	YM01B1_V17A	Vad tror du att du håller på med?	no	What do you think you’re doing?	22		100		90.9	0	0	4.5	4.5	0		4.4742e-14		89.08	0	0	0	0	0		1.82	3.18	2.95		Angry	Jealous	Disgusted	Surprised	Happy	None of the above
Angry	High	AF05B2_V17E	Jag visste att det skulle bli så här	yes	I knew it from the start	23		100		91.3	0	0	4.3	4.3	0		8.21565e-15		89.56	0	0	0	0	0		1.87	3.7	3.35		Angry	Jealous	Disgusted	Surprised	Happy	None of the above
Angry	High	AF02B1_V17E	Jag visste att det skulle bli så här	yes	I knew it from the start	20		100		95	0	0	5	0	0		0		94	0	0	0	0	0		1.75	4.35	3.25		Angry	Jealous	Disgusted	Surprised	Happy	None of the above
Angry	High	YM04B1_V17E	Jag visste att det skulle bli så här	yes	I knew it from the start	20		100		95	0	0	5	0	0		0		94	0	0	0	0	0		1.75	3.7	2.9		Angry	Jealous	Disgusted	Surprised	Happy	None of the above
Angry	High	AF05B2_V17B	Titta vad du gjort	no	Look what you’ve done	21		100		95.2	0	0	0	4.8	0		4.88498e-15		94.24	0	0	0	0	0		1.95	4.29	3.86		Angry	Jealous	Disgusted	Surprised	Happy	None of the above
Angry	High	AF02B1_V17H	Är det här till mig?	yes	Is this for me?	21		100		95.2	0	0	0	0	4.8		4.88498e-15		94.24	0	0	0	0	0		2.24	4.33	3.67		Angry	Jealous	Disgusted	Surprised	Happy	None of the above
Angry	High	AM04B2_V17E	Jag visste att det skulle bli så här	yes	I knew it from the start	25		100		100	0	0	0	0	0		0		100	0	0	0	0	0		1.92	3.84	3.56		Angry	Jealous	Disgusted	Surprised	Happy	None of the above
Ashamed	High	AM02A1_V13E	Det här ser inte bra ut	yes	This doesn't look good	20		100		0	20	65	0	5	10		0.973916		0	4	58	0	0	0		2.3	2.45	2.55		Ashamed	Disappointed	Worried	Unfriendly	Proud	None of the above
Ashamed	High	AF04A1_V13C	Vad ska du göra?	yes	What are you going to do?	22		100		0	0	90.9	0	0	9.1		0.981886		0	0	89.08	0	0	0		2.68	2.91	2.77		Ashamed	Disappointed	Worried	Unfriendly	Proud	None of the above
Ashamed	High	YM03A1_V13C	Vad ska du göra?	yes	What are you going to do?	20		100		0	5	75	0	0	20		0.973916		0	0	70	0	0	4		2.5	2.4	2.5		Ashamed	Disappointed	Worried	Unfriendly	Proud	None of the above
Ashamed	High	AF04A1_V13E	Det här ser inte bra ut	yes	This doesn't look good	20		100		5	25	70	0	0	0		0.86958		0	10	64	0	0	0		2.1	2.5	2.6		Ashamed	Disappointed	Worried	Unfriendly	Proud	None of the above
Ashamed	High	YM02A2_V13D	Är det snart över?	yes	Is it almost over?	20		100		10	20	45	10	5	10		0.671341		0	4	34	0	0	0		2.35	2.5	2.4		Ashamed	Disappointed	Worried	Unfriendly	Proud	None of the above
Ashamed	High	YF04A2_V13E	Det här ser inte bra ut	yes	This doesn't look good	40		100		15	10	70	0	0	5		0.508983		0	0	64	0	0	0		2	2.45	2.55		Ashamed	Disappointed	Worried	Unfriendly	Proud	None of the above
Ashamed	High	AF01A1_V13A	Jag borde inte gjort det	no	I shouldn’t have done that	19		100		15.8	21.1	5.3	47.4	10.5	0		0.393014		0	5.32	0	36.88	0	0		2.53	2.84	3.05		Ashamed	Disappointed	Worried	Unfriendly	Proud	None of the above
Ashamed	High	YM03A1_V13E	Det här ser inte bra ut	yes	This doesn't look good	19		100		21.1	47.4	10.5	5.3	15.8	0		0.198898		5.32	36.88	0	0	0	0		2.32	2.74	2.95		Ashamed	Disappointed	Worried	Unfriendly	Proud	None of the above
Ashamed	High	YM03A1_V13F	Det trodde du aldrig	yes	Bet you weren't expecting that	21		100		23.8	57.1	0	9.5	9.5	0		0.264951		8.56	48.52	0	0	0	0		2.19	2.71	3		Ashamed	Disappointed	Worried	Unfriendly	Proud	None of the above
Ashamed	High	YM02A2_V13F	Det trodde du aldrig	yes	Bet you weren't expecting that	25		100		24	24	4	4	8	36		0.109231		8.8	8.8	0	0	0	23.2		2.44	2.28	2.2		Ashamed	Disappointed	Worried	Unfriendly	Proud	None of the above
Ashamed	High	YF04A2_V13F	Det trodde du aldrig	yes	Bet you weren't expecting that	19		100		26.3	42.1	0	0	21.1	10.5		0.198898		11.56	30.52	0	0	5.32	0		2.42	2.47	2.84		Ashamed	Disappointed	Worried	Unfriendly	Proud	None of the above
Ashamed	High	AF04A1_V13F	Det trodde du aldrig	yes	Bet you weren't expecting that	22		100		27.3	40.9	18.2	0	4.5	9.1		0.0605011		12.76	29.08	1.84	0	0	0		2.36	2.82	2.59		Ashamed	Disappointed	Worried	Unfriendly	Proud	None of the above
Ashamed	High	AF03A2_V13C	Vad ska du göra?	yes	What are you going to do?	25		100		28	4	44	0	4	20		0.0447319		13.6	0	32.8	0	0	4		2.48	2.44	2.36		Ashamed	Disappointed	Worried	Unfriendly	Proud	None of the above
Ashamed	High	AF03A2_V13E	Det här ser inte bra ut	yes	This doesn't look good	21		100		28.6	33.3	28.6	0	4.8	4.8		0.0479195		14.32	19.96	14.32	0	0	0		2.14	2.33	2.48		Ashamed	Disappointed	Worried	Unfriendly	Proud	None of the above
Ashamed	High	YM02A2_V13A	Jag borde inte gjort det	no	I shouldn’t have done that	21		100		33.3	14.3	33.3	0	4.8	14.3		0.0479195		19.96	0	19.96	0	0	0		2.52	2.86	3.05		Ashamed	Disappointed	Worried	Unfriendly	Proud	None of the above
Ashamed	High	AF03A2_V13B	Det var inte särskilt snällt av mig	no	That wasn’t very nice of me	20		100		45	50	5	0	0	0		0.000598504		34	40	0	0	0	0		2.15	2.15	2.35		Ashamed	Disappointed	Worried	Unfriendly	Proud	None of the above
Ashamed	High	AF04A1_V13B	Det var inte särskilt snällt av mig	no	That wasn’t very nice of me	19		100		52.6	5.3	21.1	0	10.5	10.5		0.000351762		43.12	0	5.32	0	0	0		2.68	2.84	3		Ashamed	Disappointed	Worried	Unfriendly	Proud	None of the above
Ashamed	High	AM02A1_V13B	Det var inte särskilt snällt av mig	no	That wasn’t very nice of me	22		100		54.5	13.6	13.6	0	0	18.2		5.64186e-05		45.4	0	0	0	0	1.84		2.27	2.82	2.82		Ashamed	Disappointed	Worried	Unfriendly	Proud	None of the above
Ashamed	High	YF04A2_V13A	Jag borde inte gjort det	no	I shouldn’t have done that	20		100		65	20	10	0	0	5		1.79765e-07		58	4	0	0	0	0		2.05	2.6	2.6		Ashamed	Disappointed	Worried	Unfriendly	Proud	None of the above
Ashamed	High	YF04A2_V13B	Det var inte särskilt snällt av mig	no	That wasn’t very nice of me	21		100		66.7	23.8	0	4.8	4.8	0		4.17277e-08		60.04	8.56	0	0	0	0		2.33	3.19	2.76		Ashamed	Disappointed	Worried	Unfriendly	Proud	None of the above
Ashamed	High	AF01A1_V13B	Det var inte särskilt snällt av mig	no	That wasn’t very nice of me	22		100		68.2	31.8	0	0	0	0		9.51889e-09		61.84	18.16	0	0	0	0		2.55	2.91	2.86		Ashamed	Disappointed	Worried	Unfriendly	Proud	None of the above
Ashamed	High	AF03A2_V13A	Jag borde inte gjort det	no	I shouldn’t have done that	23		100		73.9	8.7	4.3	0	4.3	8.7		2.13771e-09		68.68	0	0	0	0	0		2.22	2.52	2.65		Ashamed	Disappointed	Worried	Unfriendly	Proud	None of the above
Ashamed	High	YF02A1_V13B	Det var inte särskilt snällt av mig	no	That wasn’t very nice of me	20		100		75	15	0	0	5	5		8.68528e-10		70	0	0	0	0	0		2.6	2.95	2.85		Ashamed	Disappointed	Worried	Unfriendly	Proud	None of the above
Ashamed	High	YM03A1_V13A	Jag borde inte gjort det	no	I shouldn’t have done that	20		100		75	10	0	0	0	15		8.68528e-10		70	0	0	0	0	0		2.55	2.85	2.9		Ashamed	Disappointed	Worried	Unfriendly	Proud	None of the above
Ashamed	High	AF04A1_V13A	Jag borde inte gjort det	no	I shouldn’t have done that	21		100		76.2	9.5	4.8	0	4.8	4.8		1.7834e-10		71.44	0	0	0	0	0		2.24	2.71	2.57		Ashamed	Disappointed	Worried	Unfriendly	Proud	None of the above
Ashamed	High	YM03A1_V13B	Det var inte särskilt snällt av mig	no	That wasn’t very nice of me	20		100		80	15	0	5	0	0		4.03022e-11		76	0	0	0	0	0		2.5	2.95	2.7		Ashamed	Disappointed	Worried	Unfriendly	Proud	None of the above
Ashamed	High	YF02A1_V13A	Jag borde inte gjort det	no	I shouldn’t have done that	20		100		80	10	5	0	0	5		4.03022e-11		76	0	0	0	0	0		2.15	3.2	2.8		Ashamed	Disappointed	Worried	Unfriendly	Proud	None of the above
Ashamed	High	YM02A2_V13B	Det var inte särskilt snällt av mig	no	That wasn’t very nice of me	21		100		81	9.5	9.5	0	0	0		7.82263e-12		77.2	0	0	0	0	0		2.43	2.76	2.86		Ashamed	Disappointed	Worried	Unfriendly	Proud	None of the above
Ashamed	High	AM02A1_V13A	Jag borde inte gjort det	no	I shouldn’t have done that	22		100		86.4	9.1	4.5	0	0	0		4.4742e-14		83.68	0	0	0	0	0		2.32	2.64	2.41		Ashamed	Disappointed	Worried	Unfriendly	Proud	None of the above
Bored	High	YM02A2_V8E	Ja, det hände igen	yes	Yes it happened again	20		100		25	20	35	5	0	15		0.10184		10	4	22	0	0	0		2.4	2.9	2.7		Bored	Frustrated	Sad	Hurt	Excited	None of the above
Bored	High	YF02A1_V8E	Ja, det hände igen	yes	Yes it happened again	21		100		28.6	9.5	23.8	28.6	4.8	4.8		0.0479195		14.32	0	8.56	14.32	0	0		2.38	2.71	2.81		Bored	Frustrated	Sad	Hurt	Excited	None of the above
Bored	High	AF03A2_V8E	Ja, det hände igen	yes	Yes it happened again	20		100		40	35	0	25	0	0		0.00284162		28	22	0	10	0	0		2	2.45	2.3		Bored	Frustrated	Sad	Hurt	Excited	None of the above
Bored	High	YM02A2_V8A	Det finns inget att göra	no	There is nothing to do	19		100		42.1	21.1	15.8	5.3	15.8	0		0.00788862		30.52	5.32	0	0	0	0		2.42	2.63	2.84		Bored	Frustrated	Sad	Hurt	Excited	None of the above
Bored	High	YM02A2_V8B	Hur länge till?	no	How much longer	21		100		47.6	14.3	14.3	9.5	0	14.3		0.000972356		37.12	0	0	0	0	0		2.48	2.95	2.76		Bored	Frustrated	Sad	Hurt	Excited	None of the above
Bored	High	YM03A1_V8E	Ja, det hände igen	yes	Yes it happened again	20		100		50	10	25	10	5	0		0.000105019		40	0	10	0	0	0		1.95	2.3	2.2		Bored	Frustrated	Sad	Hurt	Excited	None of the above
Bored	High	YF02A1_V8D	Är det över snart?	yes	Is it almost over?	20		100		50	25	20	0	0	5		0.000105019		40	10	4	0	0	0		2.55	2.95	2.65		Bored	Frustrated	Sad	Hurt	Excited	None of the above
Bored	High	YF04A2_V8B	Hur länge till?	no	How much longer	21		100		52.4	9.5	9.5	19	0	9.5		3.0249e-05		42.88	0	0	2.8	0	0		2.19	2.48	2.48		Bored	Frustrated	Sad	Hurt	Excited	None of the above
Bored	High	YF04A2_V8E	Ja, det hände igen	yes	Yes it happened again	21		100		52.4	23.8	0	9.5	0	14.3		3.0249e-05		42.88	8.56	0	0	0	0		2.14	2.33	2.29		Bored	Frustrated	Sad	Hurt	Excited	None of the above
Bored	High	AF04A1_V8E	Ja, det hände igen	yes	Yes it happened again	20		100		55	25	10	5	0	5		1.52949e-05		46	10	0	0	0	0		2.05	2.7	2.25		Bored	Frustrated	Sad	Hurt	Excited	None of the above
Bored	High	AM02A1_V8E	Ja, det hände igen	yes	Yes it happened again	21		100		57.1	14.3	23.8	0	0	4.8		3.0249e-05		48.52	0	8.56	0	0	0		1.76	2.67	2.67		Bored	Frustrated	Sad	Hurt	Excited	None of the above
Bored	High	YF04A2_V8A	Det finns inget att göra	no	There is nothing to do	20		100		60	15	5	15	5	0		1.83622e-06		52	0	0	0	0	0		2.1	2.85	2.15		Bored	Frustrated	Sad	Hurt	Excited	None of the above
Bored	High	YF04A2_V8C	Vad ska vi göra nu?	yes	What will we do now?	20		100		60	0	5	10	5	20		1.83622e-06		52	0	0	0	0	4		2.9	2.3	2.2		Bored	Frustrated	Sad	Hurt	Excited	None of the above
Bored	High	YM02A2_V8D	Är det över snart?	yes	Is it almost over?	20		100		60	35	5	0	0	0		1.83622e-06		52	22	0	0	0	0		2.45	2.9	2.6		Bored	Frustrated	Sad	Hurt	Excited	None of the above
Bored	High	YM02A2_V8C	Vad ska vi göra nu?	yes	What will we do now?	21		100		61.9	19	4.8	0	4.8	9.5		4.07933e-06		54.28	2.8	0	0	0	0		2.29	2.29	2.38		Bored	Frustrated	Sad	Hurt	Excited	None of the above
Bored	High	AF01A1_V8E	Ja, det hände igen	yes	Yes it happened again	25		100		64	8	20	8	0	0		1.6285e-08		56.8	0	4	0	0	0		1.68	2.28	2.56		Bored	Frustrated	Sad	Hurt	Excited	None of the above
Bored	High	AF04A1_V8C	Vad ska vi göra nu?	yes	What will we do now?	21		100		66.7	14.3	9.5	4.8	0	4.8		4.17277e-08		60.04	0	0	0	0	0		2.38	2.76	2.57		Bored	Frustrated	Sad	Hurt	Excited	None of the above
Bored	High	AF01A1_V8A	Det finns inget att göra	no	There is nothing to do	20		100		70	10	15	0	0	5		1.41201e-08		64	0	0	0	0	0		2.3	2.5	2.45		Bored	Frustrated	Sad	Hurt	Excited	None of the above
Bored	High	AF04A1_V8A	Det finns inget att göra	no	There is nothing to do	20		100		70	5	15	0	0	10		1.41201e-08		64	0	0	0	0	0		2.15	2.6	2.65		Bored	Frustrated	Sad	Hurt	Excited	None of the above
Bored	High	AF03A2_V8C	Vad ska vi göra nu?	yes	What will we do now?	21		100		71.4	14.3	9.5	0	0	4.8		4.17277e-08		65.68	0	0	0	0	0		1.76	3	2.95		Bored	Frustrated	Sad	Hurt	Excited	None of the above
Bored	High	YF02A1_V8C	Vad ska vi göra nu?	yes	What will we do now?	22		100		72.7	9.1	9.1	4.5	0	4.5		9.51889e-09		67.24	0	0	0	0	0		2.45	2.41	2.14		Bored	Frustrated	Sad	Hurt	Excited	None of the above
Bored	High	AF04A1_V8D	Är det över snart?	yes	Is it almost over?	22		100		72.7	4.5	9.1	9.1	0	4.5		9.51889e-09		67.24	0	0	0	0	0		2	2.59	2.36		Bored	Frustrated	Sad	Hurt	Excited	None of the above
Bored	High	AF03A2_V8D	Är det över snart?	yes	Is it almost over?	23		100		73.9	13	0	8.7	0	4.3		2.13771e-09		68.68	0	0	0	0	0		2.39	2.78	2.65		Bored	Frustrated	Sad	Hurt	Excited	None of the above
Bored	High	AF01A1_V8D	Är det över snart?	yes	Is it almost over?	20		100		75	20	5	0	0	0		8.68528e-10		70	4	0	0	0	0		2.25	2.8	2.7		Bored	Frustrated	Sad	Hurt	Excited	None of the above
Bored	High	AF03A2_V8B	Hur länge till?	no	How much longer	21		100		76.2	14.3	0	0	4.8	4.8		1.7834e-10		71.44	0	0	0	0	0		2.33	2.48	2.29		Bored	Frustrated	Sad	Hurt	Excited	None of the above
Bored	High	AM02A1_V8A	Det finns inget att göra	no	There is nothing to do	22		100		77.3	0	4.5	0	0	18.2		3.62422e-11		72.76	0	0	0	0	1.84		1.95	2.82	2.59		Bored	Frustrated	Sad	Hurt	Excited	None of the above
Bored	High	YM03A1_V8A	Det finns inget att göra	no	There is nothing to do	22		100		77.3	13.6	4.5	4.5	0	0		3.62422e-11		72.76	0	0	0	0	0		2.14	3.09	2.77		Bored	Frustrated	Sad	Hurt	Excited	None of the above
Bored	High	AF04A1_V8B	Hur länge till?	no	How much longer	22		100		77.3	13.6	0	0	0	9.1		3.62422e-11		72.76	0	0	0	0	0		2.5	2.91	2.77		Bored	Frustrated	Sad	Hurt	Excited	None of the above
Bored	High	AM02A1_V8C	Vad ska vi göra nu?	yes	What will we do now?	22		100		77.3	9.1	4.5	9.1	0	0		3.62422e-11		72.76	0	0	0	0	0		2.09	2.05	2.05		Bored	Frustrated	Sad	Hurt	Excited	None of the above
Bored	High	YF04A2_V8D	Är det över snart?	yes	Is it almost over?	22		100		77.3	0	9.1	4.5	4.5	4.5		3.62422e-11		72.76	0	0	0	0	0		2.27	3.14	2.91		Bored	Frustrated	Sad	Hurt	Excited	None of the above
Bored	High	AM02A1_V8D	Är det över snart?	yes	Is it almost over?	20		100		80	5	10	0	0	5		4.03022e-11		76	0	0	0	0	0		1.95	2.5	2.4		Bored	Frustrated	Sad	Hurt	Excited	None of the above
Bored	High	YF02A1_V8B	Hur länge till?	no	How much longer	22		100		81.8	0	9.1	0	4.5	4.5		3.62422e-11		78.16	0	0	0	0	0		2.55	2.5	2.73		Bored	Frustrated	Sad	Hurt	Excited	None of the above
Bored	High	AM02A1_V8B	Hur länge till?	no	How much longer	25		100		84	16	0	0	0	0		1.04361e-14		80.8	0	0	0	0	0		2.12	2.72	2.56		Bored	Frustrated	Sad	Hurt	Excited	None of the above
Bored	High	YM03A1_V8B	Hur länge till?	no	How much longer	20		100		85	10	0	5	0	0		1.32683e-12		82	0	0	0	0	0		2.2	2.4	2.65		Bored	Frustrated	Sad	Hurt	Excited	None of the above
Bored	High	AF01A1_V8C	Vad ska vi göra nu?	yes	What will we do now?	20		100		85	0	10	5	0	0		1.32683e-12		82	0	0	0	0	0		1.95	1.75	2.6		Bored	Frustrated	Sad	Hurt	Excited	None of the above
Bored	High	AF01A1_V8B	Hur länge till?	no	How much longer	22		100		86.4	0	4.5	0	4.5	4.5		4.4742e-14		83.68	0	0	0	0	0		2.32	3	2.91		Bored	Frustrated	Sad	Hurt	Excited	None of the above
Bored	High	YM03A1_V8C	Vad ska vi göra nu?	yes	What will we do now?	40		100		90	10	0	0	0	0		0		88	0	0	0	0	0		2.1	2.7	2.5		Bored	Frustrated	Sad	Hurt	Excited	None of the above
Bored	High	YM03A1_V8D	Är det över snart?	yes	Is it almost over?	22		100		90.9	4.5	0	0	0	4.5		4.4742e-14		89.08	0	0	0	0	0		2.55	3.14	2.86		Bored	Frustrated	Sad	Hurt	Excited	None of the above
Bored	High	AF03A2_V8A	Det finns inget att göra	no	There is nothing to do	20		100		95	5	0	0	0	0		0		94	0	0	0	0	0		1.7	2.15	2		Bored	Frustrated	Sad	Hurt	Excited	None of the above
Disappointed	High	AF04A1_V9C	Vad ska vi göra nu?	yes	What will we do now?	20		100		0	55	35	5	5	0		0.973916		0	46	22	0	0	0		2.55	2.7	2.7		Disappointed	Worried	Bored	Afraid	Joking	None of the above
Disappointed	High	YF04A2_V9C	Vad ska vi göra nu?	yes	What will we do now?	20		100		35	5	60	0	0	0		0.0112533		22	0	52	0	0	0		2.25	2.5	2.55		Disappointed	Worried	Bored	Afraid	Joking	None of the above
Disappointed	High	YM03A1_V9B	Jag försökte verkligen	no	I tried so hard	25		100		48	8	20	0	12	12		5.35916e-05		37.6	0	4	0	0	0		2.48	2.84	2.68		Disappointed	Worried	Bored	Afraid	Joking	None of the above
Disappointed	High	YM02A2_V9D	Ja, det hände igen	yes	Yes it happened again	22		100		50	9.1	13.6	0	4.5	22.7		5.64186e-05		40	0	0	0	0	7.24		2.27	2.32	2.36		Disappointed	Worried	Bored	Afraid	Joking	None of the above
Disappointed	High	YF04A2_V9B	Jag försökte verkligen	no	I tried so hard	22		100		54.5	18.2	13.6	0	0	13.6		5.64186e-05		45.4	1.84	0	0	0	0		2.18	2.5	2.64		Disappointed	Worried	Bored	Afraid	Joking	None of the above
Disappointed	High	YF04A2_V9D	Ja, det hände igen	yes	Yes it happened again	21		100		57.1	4.8	19	0	0	19		3.0249e-05		48.52	0	2.8	0	0	2.8		2.52	2.62	2.76		Disappointed	Worried	Bored	Afraid	Joking	None of the above
Disappointed	High	YM03A1_V9D	Ja, det hände igen	yes	Yes it happened again	20		100		60	0	20	0	15	5		1.83622e-06		52	0	4	0	0	0		2.25	3.1	2.65		Disappointed	Worried	Bored	Afraid	Joking	None of the above
Disappointed	High	YM02A2_V9A	Det finns inga kvar	no	There aren’t any left	23		100		60.9	4.3	8.7	8.7	0	17.4		2.68915e-07		53.08	0	0	0	0	0.88		2.13	2.57	2.57		Disappointed	Worried	Bored	Afraid	Joking	None of the above
Disappointed	High	AF01A1_V9B	Jag försökte verkligen	no	I tried so hard	23		100		65.2	4.3	21.7	0	4.3	4.3		2.68915e-07		58.24	0	6.04	0	0	0		2.43	2.83	2.7		Disappointed	Worried	Bored	Afraid	Joking	None of the above
Disappointed	High	AF04A1_V9D	Ja, det hände igen	yes	Yes it happened again	22		100		68.2	18.2	9.1	0	0	4.5		9.51889e-09		61.84	1.84	0	0	0	0		2.86	3.05	3		Disappointed	Worried	Bored	Afraid	Joking	None of the above
Disappointed	High	AM02A1_V9A	Det finns inga kvar	no	There aren’t any left	20		100		70	0	25	0	0	5		1.41201e-08		64	0	10	0	0	0		2	2.2	2.35		Disappointed	Worried	Bored	Afraid	Joking	None of the above
Disappointed	High	AF01A1_V9D	Ja, det hände igen	yes	Yes it happened again	20		100		70	10	5	0	5	10		1.41201e-08		64	0	0	0	0	0		2.35	2.6	2.65		Disappointed	Worried	Bored	Afraid	Joking	None of the above
Disappointed	High	AF04A1_V9B	Jag försökte verkligen	no	I tried so hard	20		100		70	10	0	5	0	15		1.41201e-08		64	0	0	0	0	0		2.5	2.5	2.6		Disappointed	Worried	Bored	Afraid	Joking	None of the above
Disappointed	High	AF01A1_V9A	Det finns inga kvar	no	There aren’t any left	21		100		71.4	4.8	9.5	0	4.8	9.5		4.17277e-08		65.68	0	0	0	0	0		2.19	2.52	2.62		Disappointed	Worried	Bored	Afraid	Joking	None of the above
Disappointed	High	AF03A2_V9B	Jag försökte verkligen	no	I tried so hard	20		100		75	5	0	0	15	5		8.68528e-10		70	0	0	0	0	0		2.25	2.75	2.35		Disappointed	Worried	Bored	Afraid	Joking	None of the above
Disappointed	High	YF04A2_V9A	Det finns inga kvar	no	There aren’t any left	20		100		80	5	5	0	5	5		4.03022e-11		76	0	0	0	0	0		2.4	2.8	2.55		Disappointed	Worried	Bored	Afraid	Joking	None of the above
Disappointed	High	AF04A1_V9A	Det finns inga kvar	no	There aren’t any left	20		100		85	5	0	0	0	10		1.32683e-12		82	0	0	0	0	0		2.7	2.7	2.75		Disappointed	Worried	Bored	Afraid	Joking	None of the above
Disappointed	High	YF02A1_V9A	Det finns inga kvar	no	There aren’t any left	20		100		85	0	5	0	0	10		1.32683e-12		82	0	0	0	0	0		2.3	2.95	2.75		Disappointed	Worried	Bored	Afraid	Joking	None of the above
Disappointed	High	AM02A1_V9B	Jag försökte verkligen	no	I tried so hard	20		100		85	0	5	0	0	10		1.32683e-12		82	0	0	0	0	0		2.5	2.65	2.4		Disappointed	Worried	Bored	Afraid	Joking	None of the above
Disappointed	High	YF02A1_V9B	Jag försökte verkligen	no	I tried so hard	20		100		85	5	0	0	0	10		1.32683e-12		82	0	0	0	0	0		2.6	2.95	2.9		Disappointed	Worried	Bored	Afraid	Joking	None of the above
Disappointed	High	YM02A2_V9B	Jag försökte verkligen	no	I tried so hard	22		100		86.4	0	0	0	4.5	9.1		4.4742e-14		83.68	0	0	0	0	0		2.36	3.32	2.77		Disappointed	Worried	Bored	Afraid	Joking	None of the above
Disappointed	High	YM03A1_V9A	Det finns inga kvar	no	There aren’t any left	21		100		90.5	0	9.5	0	0	0		4.88498e-15		88.6	0	0	0	0	0		2.1	2.43	2		Disappointed	Worried	Bored	Afraid	Joking	None of the above
Disappointed	High	AF03A2_V9A	Det finns inga kvar	no	There aren’t any left	22		100		95.5	0	0	0	0	4.5		0		94.6	0	0	0	0	0		2.73	2.95	2.68		Disappointed	Worried	Bored	Afraid	Joking	None of the above
Disgusted	High	AF04A1_V5C	Det är alltid så här	yes	It was always like that	21		100		0	0	66.7	4.8	9.5	19		0.978263		0	0	60.04	0	0	2.8		2.43	2.67	2.62		Disgusted	Afraid	Frustrated	Sad	Interested	None of the above
Disgusted	High	AF01A1_V5G	Det är samma sak om och om igen	yes	Here we go again	20		100		0	0	60	30	0	10		0.973916		0	0	52	16	0	0		2.3	2.65	2.55		Disgusted	Afraid	Frustrated	Sad	Interested	None of the above
Disgusted	High	YM03A1_V5G	Det är samma sak om och om igen	yes	Here we go again	21		100		0	4.8	71.4	0	9.5	14.3		0.978263		0	0	65.68	0	0	0		2.43	3.14	2.95		Disgusted	Afraid	Frustrated	Sad	Interested	None of the above
Disgusted	High	YF04A2_V5E	Jag visste att det skulle bli så här	yes	I knew it from the start	21		100		0	9.5	47.6	38.1	0	4.8		0.978263		0	0	37.12	25.72	0	0		1.71	3.33	2.9		Disgusted	Afraid	Frustrated	Sad	Interested	None of the above
Disgusted	High	YM03A1_V5E	Jag visste att det skulle bli så här	yes	I knew it from the start	21		100		0	0	66.7	28.6	4.8	0		0.978263		0	0	60.04	14.32	0	0		2.24	2.71	3		Disgusted	Afraid	Frustrated	Sad	Interested	None of the above
Disgusted	High	AF04A1_V5D	Jag visste det	yes	I knew it from the start	21		100		0	4.8	47.6	38.1	0	9.5		0.978263		0	0	37.12	25.72	0	0		2.05	2.71	2.57		Disgusted	Afraid	Frustrated	Sad	Interested	None of the above
Disgusted	High	YF04A2_V5D	Jag visste det	yes	I knew it from the start	20		100		0	0	55	40	0	5		0.973916		0	0	46	28	0	0		2.25	2.9	2.7		Disgusted	Afraid	Frustrated	Sad	Interested	None of the above
Disgusted	High	YM03A1_V5D	Jag visste det	yes	I knew it from the start	20		100		0	0	45	40	10	5		0.973916		0	0	34	28	0	0		2.55	3.3	3.1		Disgusted	Afraid	Frustrated	Sad	Interested	None of the above
Disgusted	High	YM02A2_V5E	Jag visste att det skulle bli så här	yes	I knew it from the start	22		100		4.5	4.5	59.1	31.8	0	0		0.981886		0	0	50.92	18.16	0	0		2.64	2.91	2.73		Disgusted	Afraid	Frustrated	Sad	Interested	None of the above
Disgusted	High	YF02A1_V5H	Är det här till mig?	yes	Is this for me?	22		100		4.5	4.5	36.4	18.2	4.5	31.8		0.981886		0	0	23.68	1.84	0	18.16		2.14	3.09	3		Disgusted	Afraid	Frustrated	Sad	Interested	None of the above
Disgusted	High	YM03A1_V5C	Det är alltid så här	yes	It was always like that	21		100		4.8	0	57.1	19	4.8	14.3		0.886969		0	0	48.52	2.8	0	0		2.48	3	2.86		Disgusted	Afraid	Frustrated	Sad	Interested	None of the above
Disgusted	High	AF04A1_V5E	Jag visste att det skulle bli så här	yes	I knew it from the start	21		100		4.8	0	42.9	38.1	0	14.3		0.886969		0	0	31.48	25.72	0	0		2.38	3.24	2.95		Disgusted	Afraid	Frustrated	Sad	Interested	None of the above
Disgusted	High	YF02A1_V5D	Jag visste det	yes	I knew it from the start	21		100		4.8	0	14.3	61.9	0	19		0.886969		0	0	0	54.28	0	2.8		2.19	2.9	2.86		Disgusted	Afraid	Frustrated	Sad	Interested	None of the above
Disgusted	High	YF02A1_V5C	Det är alltid så här	yes	It was always like that	20		100		5	0	45	25	10	15		0.86958		0	0	34	10	0	0		2.55	3.1	2.8		Disgusted	Afraid	Frustrated	Sad	Interested	None of the above
Disgusted	High	AF03A2_V5E	Jag visste att det skulle bli så här	yes	I knew it from the start	20		100		5	0	50	10	0	35		0.86958		0	0	40	0	0	22		2.15	2.6	2.5		Disgusted	Afraid	Frustrated	Sad	Interested	None of the above
Disgusted	High	AF04A1_V5H	Är det här till mig?	yes	Is this for me?	23		100		8.7	8.7	8.7	0	26.1	47.8		0.762708		0	0	0	0	11.32	37.36		2.78	2.91	2.61		Disgusted	Afraid	Frustrated	Sad	Interested	None of the above
Disgusted	High	AM02A1_V5H	Är det här till mig?	yes	Is this for me?	21		100		9.5	4.8	4.8	14.3	28.6	38.1		0.886969		0	0	0	0	14.32	25.72		2.71	2.76	2.48		Disgusted	Afraid	Frustrated	Sad	Interested	None of the above
Disgusted	High	AF03A2_V5G	Det är samma sak om och om igen	yes	Here we go again	19		100		10.5	5.3	57.9	10.5	10.5	5.3		0.849756		0	0	49.48	0	0	0		2.11	2.63	2.79		Disgusted	Afraid	Frustrated	Sad	Interested	None of the above
Disgusted	High	YM02A2_V5F	Vad är det här?	yes	What’s all this?	22		100		13.6	4.5	54.5	0	13.6	13.6		0.734812		0	0	45.4	0	0	0		2.41	2.86	2.64		Disgusted	Afraid	Frustrated	Sad	Interested	None of the above
Disgusted	High	AF03A2_V5H	Är det här till mig?	yes	Is this for me?	22		100		13.6	4.5	18.2	0	40.9	22.7		0.734812		0	0	1.84	0	29.08	7.24		3.09	3.09	2.55		Disgusted	Afraid	Frustrated	Sad	Interested	None of the above
Disgusted	High	AF03A2_V5F	Vad är det här?	yes	What’s all this?	20		100		15	0	15	5	50	15		0.433454		0	0	0	0	40	0		3	3.05	2.55		Disgusted	Afraid	Frustrated	Sad	Interested	None of the above
Disgusted	High	AF01A1_V5C	Det är alltid så här	yes	It was always like that	22		100		18.2	0	27.3	13.6	0	40.9		0.299643		1.84	0	12.76	0	0	29.08		2.14	2.86	2.55		Disgusted	Afraid	Frustrated	Sad	Interested	None of the above
Disgusted	High	AF04A1_V5F	Vad är det här?	yes	What’s all this?	22		100		18.2	0	50	4.5	13.6	13.6		0.299643		1.84	0	40	0	0	0		2.55	2.68	2.36		Disgusted	Afraid	Frustrated	Sad	Interested	None of the above
Disgusted	High	AF01A1_V5H	Är det här till mig?	yes	Is this for me?	20		100		20	0	10	0	35	35		0.231251		4	0	0	0	22	22		2.3	3.35	2.65		Disgusted	Afraid	Frustrated	Sad	Interested	None of the above
Disgusted	High	YM03A1_V5F	Vad är det här?	yes	What’s all this?	22		100		22.7	4.5	27.3	0	22.7	22.7		0.299643		7.24	0	12.76	0	7.24	7.24		2.45	2.64	2.55		Disgusted	Afraid	Frustrated	Sad	Interested	None of the above
Disgusted	High	YF02A1_V5F	Vad är det här?	yes	What’s all this?	21		100		28.6	4.8	9.5	9.5	19	28.6		0.0479195		14.32	0	0	0	2.8	14.32		2.19	2.29	2.19		Disgusted	Afraid	Frustrated	Sad	Interested	None of the above
Disgusted	High	YM02A2_V5H	Är det här till mig?	yes	Is this for me?	20		100		30	0	25	15	10	20		0.0371353		16	0	10	0	0	4		1.9	2.6	2.2		Disgusted	Afraid	Frustrated	Sad	Interested	None of the above
Disgusted	High	YM03A1_V5H	Är det här till mig?	yes	Is this for me?	21		100		33.3	0	19	9.5	4.8	33.3		0.0479195		19.96	0	2.8	0	0	19.96		2.14	2.76	2.57		Disgusted	Afraid	Frustrated	Sad	Interested	None of the above
Disgusted	High	AF01A1_V5F	Vad är det här?	yes	What’s all this?	21		100		47.6	9.5	23.8	0	4.8	14.3		0.000972356		37.12	0	8.56	0	0	0		2.52	3.38	3.1		Disgusted	Afraid	Frustrated	Sad	Interested	None of the above
Disgusted	High	YM02A2_V5A	Fy, håll för munnen när du nyser	no	Ugh, cover your mouth when you sneeze	20		100		50	0	20	0	15	15		0.000105019		40	0	4	0	0	0		2.55	3	2.7		Disgusted	Afraid	Frustrated	Sad	Interested	None of the above
Disgusted	High	YF04A2_V5F	Vad är det här?	yes	What’s all this?	23		100		52.2	4.3	17.4	0	13	13		1.64372e-05		42.64	0	0.88	0	0	0		2.43	3.13	2.57		Disgusted	Afraid	Frustrated	Sad	Interested	None of the above
Disgusted	High	AM02A1_V5A	Fy, håll för munnen när du nyser	no	Ugh, cover your mouth when you sneeze	19		100		52.6	10.5	15.8	5.3	10.5	5.3		0.000351762		43.12	0	0	0	0	0		2.32	2.95	2.95		Disgusted	Afraid	Frustrated	Sad	Interested	None of the above
Disgusted	High	YF02A1_V5A	Fy, håll för munnen när du nyser	no	Ugh, cover your mouth when you sneeze	20		100		60	0	15	0	0	25		1.83622e-06		52	0	0	0	0	10		2.1	2.4	2.2		Disgusted	Afraid	Frustrated	Sad	Interested	None of the above
Disgusted	High	YM03A1_V5B	Fy,vad äckligt	no	Oh how nasty	20		100		80	0	5	0	5	10		4.03022e-11		76	0	0	0	0	0		2.45	3.25	2.85		Disgusted	Afraid	Frustrated	Sad	Interested	None of the above
Disgusted	High	AF04A1_V5A	Fy, håll för munnen när du nyser	no	Ugh, cover your mouth when you sneeze	21		100		81	0	9.5	0	0	9.5		7.82263e-12		77.2	0	0	0	0	0		2.43	3.38	3.19		Disgusted	Afraid	Frustrated	Sad	Interested	None of the above
Disgusted	High	AF03A2_V5B	Fy,vad äckligt	no	Oh how nasty	20		100		85	0	10	0	0	5		1.32683e-12		82	0	0	0	0	0		2.55	3.25	3.2		Disgusted	Afraid	Frustrated	Sad	Interested	None of the above
Disgusted	High	AM02A1_V5B	Fy,vad äckligt	no	Oh how nasty	20		100		85	0	0	0	5	10		1.32683e-12		82	0	0	0	0	0		2.35	3.1	2.9		Disgusted	Afraid	Frustrated	Sad	Interested	None of the above
Disgusted	High	YM03A1_V5A	Fy, håll för munnen när du nyser	no	Ugh, cover your mouth when you sneeze	22		100		86.4	4.5	4.5	0	0	4.5		4.4742e-14		83.68	0	0	0	0	0		2.91	3.41	3.14		Disgusted	Afraid	Frustrated	Sad	Interested	None of the above
Disgusted	High	YF04A2_V5B	Fy,vad äckligt	no	Oh how nasty	22		100		86.4	0	4.5	0	0	9.1		4.4742e-14		83.68	0	0	0	0	0		2.23	3.27	3		Disgusted	Afraid	Frustrated	Sad	Interested	None of the above
Disgusted	High	AF03A2_V5A	Fy, håll för munnen när du nyser	no	Ugh, cover your mouth when you sneeze	20		100		90	0	5	0	0	5		2.76446e-14		88	0	0	0	0	0		2	3.45	2.95		Disgusted	Afraid	Frustrated	Sad	Interested	None of the above
Disgusted	High	YF04A2_V5A	Fy, håll för munnen när du nyser	no	Ugh, cover your mouth when you sneeze	21		100		90.5	0	9.5	0	0	0		4.88498e-15		88.6	0	0	0	0	0		2.05	3.71	3.05		Disgusted	Afraid	Frustrated	Sad	Interested	None of the above
Disgusted	High	YF02A1_V5B	Fy,vad äckligt	no	Oh how nasty	20		100		95	0	0	0	5	0		0		94	0	0	0	0	0		2.15	3.35	2.75		Disgusted	Afraid	Frustrated	Sad	Interested	None of the above
Disgusted	High	AF01A1_V5A	Fy, håll för munnen när du nyser	no	Ugh, cover your mouth when you sneeze	21		100		95.2	0	4.8	0	0	0		4.88498e-15		94.24	0	0	0	0	0		1.95	3.48	2.86		Disgusted	Afraid	Frustrated	Sad	Interested	None of the above
Disgusted	High	AF01A1_V5B	Fy,vad äckligt	no	Oh how nasty	22		100		95.5	0	0	0	0	4.5		0		94.6	0	0	0	0	0		2.05	3.41	3.18		Disgusted	Afraid	Frustrated	Sad	Interested	None of the above
Disgusted	High	YM02A2_V5B	Fy,vad äckligt	no	Oh how nasty	25		100		96	4	0	0	0	0		0		95.2	0	0	0	0	0		2	3.28	2.8		Disgusted	Afraid	Frustrated	Sad	Interested	None of the above
Disgusted	High	AF04A1_V5B	Fy,vad äckligt	no	Oh how nasty	20		100		100	0	0	0	0	0		0		100	0	0	0	0	0		1.7	3	2.6		Disgusted	Afraid	Frustrated	Sad	Interested	None of the above
Excited	High	AF04A1_V7D	Är det över snart?	yes	Is it almost over?	25		100		8	8	0	0	60	24		0.811313		0	0	0	0	52	8.8		2.48	2.76	2.32		Excited	Interested	Joking	Hurt	Bored	None of the above
Excited	High	AF04A1_V7F	Låt mig göra det	yes	Let me do that	40		100		25	70	0	5	0	0		0.0583587		10	64	0	0	0	0		4	3.5	2.95		Excited	Interested	Joking	Hurt	Bored	None of the above
Excited	High	AF04A1_V7C	Vad ska vi göra nu?	yes	What will we do now?	20		100		25	65	0	5	0	5		0.10184		10	58	0	0	0	0		3.65	3.55	2.85		Excited	Interested	Joking	Hurt	Bored	None of the above
Excited	High	YM03A1_V7B	Jag längtar	no	I can’t wait	20		100		30	40	0	0	0	30		0.0371353		16	28	0	0	0	16		3.4	3.05	2.75		Excited	Interested	Joking	Hurt	Bored	None of the above
Excited	High	AF03A2_V7C	Vad ska vi göra nu?	yes	What will we do now?	20		100		30	35	10	0	15	10		0.0371353		16	22	0	0	0	0		3.6	3.3	2.8		Excited	Interested	Joking	Hurt	Bored	None of the above
Excited	High	YF02A1_V7C	Vad ska vi göra nu?	yes	What will we do now?	21		100		33.3	33.3	0	0	28.6	4.8		0.0479195		19.96	19.96	0	0	14.32	0		3.33	2.86	2.33		Excited	Interested	Joking	Hurt	Bored	None of the above
Excited	High	AM02A1_V7D	Är det över snart?	yes	Is it almost over?	25		100		36	16	0	0	36	12		0.00474255		23.2	0	0	0	23.2	0		2.84	2.76	2.6		Excited	Interested	Joking	Hurt	Bored	None of the above
Excited	High	AF03A2_V7G	Vad ska du göra?	yes	What are you going to do?	22		100		36.4	31.8	4.5	4.5	0	22.7		0.00613079		23.68	18.16	0	0	0	7.24		3.23	3.36	3		Excited	Interested	Joking	Hurt	Bored	None of the above
Excited	High	YM02A2_V7C	Vad ska vi göra nu?	yes	What will we do now?	22		100		36.4	27.3	0	0	18.2	18.2		0.00613079		23.68	12.76	0	0	1.84	1.84		3.36	3.32	2.68		Excited	Interested	Joking	Hurt	Bored	None of the above
Excited	High	AM02A1_V7E	Ja, det kommer att hända igen	yes	Yes, it will happen again	21		100		38.1	0	0	14.3	23.8	23.8		0.00424356		25.72	0	0	0	8.56	8.56		2.14	3.24	2.86		Excited	Interested	Joking	Hurt	Bored	None of the above
Excited	High	YF02A1_V7A	Jag ska baka en pirattårta till barnen	no	I’m going to bake a Pirate Cake for the children	25		100		40	20	0	0	8	32		0.00123381		28	4	0	0	0	18.4		3.6	2.68	2.48		Excited	Interested	Joking	Hurt	Bored	None of the above
Excited	High	YM03A1_V7A	Jag ska baka en pirattårta till barnen	no	I’m going to bake a Pirate Cake for the children	25		100		40	32	0	0	12	16		0.00123381		28	18.4	0	0	0	0		3.6	3.24	2.84		Excited	Interested	Joking	Hurt	Bored	None of the above
Excited	High	AF04A1_V7B	Jag längtar	no	I can’t wait	22		100		40.9	27.3	4.5	0	13.6	13.6		0.00613079		29.08	12.76	0	0	0	0		3.68	3.5	2.91		Excited	Interested	Joking	Hurt	Bored	None of the above
Excited	High	YF02A1_V7E	Ja, det kommer att hända igen	yes	Yes, it will happen again	21		100		42.9	28.6	9.5	4.8	0	14.3		0.000972356		31.48	14.32	0	0	0	0		3.57	3.24	3.05		Excited	Interested	Joking	Hurt	Bored	None of the above
Excited	High	AF03A2_V7D	Är det över snart?	yes	Is it almost over?	21		100		42.9	4.8	14.3	0	19	19		0.000972356		31.48	0	0	0	2.8	2.8		3.14	2.86	2.24		Excited	Interested	Joking	Hurt	Bored	None of the above
Excited	High	YF04A2_V7G	Vad ska du göra?	yes	What are you going to do?	20		100		45	45	0	5	0	5		0.000598504		34	34	0	0	0	0		3.6	3.95	3.05		Excited	Interested	Joking	Hurt	Bored	None of the above
Excited	High	AF04A1_V7A	Jag ska baka en pirattårta till barnen	no	I’m going to bake a Pirate Cake for the children	21		100		47.6	9.5	14.3	0	14.3	14.3		0.000972356		37.12	0	0	0	0	0		3.81	3.43	3.19		Excited	Interested	Joking	Hurt	Bored	None of the above
Excited	High	YF02A1_V7B	Jag längtar	no	I can’t wait	22		100		50	4.5	0	0	13.6	31.8		5.64186e-05		40	0	0	0	0	18.16		3.41	2.77	2.55		Excited	Interested	Joking	Hurt	Bored	None of the above
Excited	High	AM02A1_V7C	Vad ska vi göra nu?	yes	What will we do now?	22		100		50	36.4	4.5	0	4.5	4.5		5.64186e-05		40	23.68	0	0	0	0		3.55	3.59	3		Excited	Interested	Joking	Hurt	Bored	None of the above
Excited	High	YM02A2_V7E	Ja, det kommer att hända igen	yes	Yes, it will happen again	25		100		52	8	12	8	8	12		8.93488e-06		42.4	0	0	0	0	0		3.16	3.16	2.64		Excited	Interested	Joking	Hurt	Bored	None of the above
Excited	High	YM02A2_V7A	Jag ska baka en pirattårta till barnen	no	I’m going to bake a Pirate Cake for the children	21		100		52.4	9.5	0	14.3	9.5	14.3		3.0249e-05		42.88	0	0	0	0	0		2.95	2.9	2.62		Excited	Interested	Joking	Hurt	Bored	None of the above
Excited	High	YF04A2_V7C	Vad ska vi göra nu?	yes	What will we do now?	22		100		54.5	22.7	4.5	0	13.6	4.5		5.64186e-05		45.4	7.24	0	0	0	0		3.64	3.68	3.09		Excited	Interested	Joking	Hurt	Bored	None of the above
Excited	High	AM02A1_V7A	Jag ska baka en pirattårta till barnen	no	I’m going to bake a Pirate Cake for the children	20		100		55	5	15	5	0	20		1.52949e-05		46	0	0	0	0	4		3.65	3.7	3.05		Excited	Interested	Joking	Hurt	Bored	None of the above
Excited	High	AF01A1_V7C	Vad ska vi göra nu?	yes	What will we do now?	40		100		55	25	10	0	0	10		5.88542e-09		46	10	0	0	0	0		3.9	3.2	2.9		Excited	Interested	Joking	Hurt	Bored	None of the above
Excited	High	AF01A1_V7D	Är det över snart?	yes	Is it almost over?	20		100		55	0	0	10	20	15		1.52949e-05		46	0	0	0	4	0		2.15	4.05	2.85		Excited	Interested	Joking	Hurt	Bored	None of the above
Excited	High	YF02A1_V7F	Låt mig göra det	yes	Let me do that	21		100		57.1	28.6	0	4.8	0	9.5		3.0249e-05		48.52	14.32	0	0	0	0		3.81	3.67	3		Excited	Interested	Joking	Hurt	Bored	None of the above
Excited	High	YF04A2_V7A	Jag ska baka en pirattårta till barnen	no	I’m going to bake a Pirate Cake for the children	20		100		60	20	5	0	10	5		1.83622e-06		52	4	0	0	0	0		3.45	3.5	3		Excited	Interested	Joking	Hurt	Bored	None of the above
Excited	High	AF04A1_V7E	Ja, det kommer att hända igen	yes	Yes, it will happen again	21		100		61.9	19	4.8	4.8	0	9.5		4.07933e-06		54.28	2.8	0	0	0	0		3.57	3.33	3.14		Excited	Interested	Joking	Hurt	Bored	None of the above
Excited	High	YM02A2_V7B	Jag längtar	no	I can’t wait	21		100		61.9	14.3	0	0	19	4.8		4.07933e-06		54.28	0	0	0	2.8	0		3.81	3.71	2.9		Excited	Interested	Joking	Hurt	Bored	None of the above
Excited	High	AF01A1_V7A	Jag ska baka en pirattårta till barnen	no	I’m going to bake a Pirate Cake for the children	21		100		61.9	0	19	0	4.8	14.3		4.07933e-06		54.28	0	2.8	0	0	0		3.57	4.24	2.9		Excited	Interested	Joking	Hurt	Bored	None of the above
Excited	High	YF04A2_V7E	Ja, det kommer att hända igen	yes	Yes, it will happen again	22		100		63.6	27.3	0	9.1	0	0		1.05976e-06		56.32	12.76	0	0	0	0		4	3.77	3.36		Excited	Interested	Joking	Hurt	Bored	None of the above
Excited	High	AF01A1_V7G	Vad ska du göra?	yes	What are you going to do?	25		100		64	0	4	8	12	12		1.6285e-08		56.8	0	0	0	0	0		2.56	3.24	2.8		Excited	Interested	Joking	Hurt	Bored	None of the above
Excited	High	AF03A2_V7F	Låt mig göra det	yes	Let me do that	20		100		65	5	0	5	0	25		1.79765e-07		58	0	0	0	0	10		2.55	3.1	2.65		Excited	Interested	Joking	Hurt	Bored	None of the above
Excited	High	AF01A1_V7B	Jag längtar	no	I can’t wait	21		100		66.7	0	0	14.3	4.8	14.3		4.17277e-08		60.04	0	0	0	0	0		3	3.52	2.86		Excited	Interested	Joking	Hurt	Bored	None of the above
Excited	High	YF04A2_V7D	Är det över snart?	yes	Is it almost over?	23		100		69.6	8.7	0	0	17.4	4.3		2.13771e-09		63.52	0	0	0	0.88	0		3	3.39	2.78		Excited	Interested	Joking	Hurt	Bored	None of the above
Excited	High	AF01A1_V7F	Låt mig göra det	yes	Let me do that	20		100		70	5	0	0	10	15		1.41201e-08		64	0	0	0	0	0		2.75	3.5	2.95		Excited	Interested	Joking	Hurt	Bored	None of the above
Excited	High	YM03A1_V7E	Ja, det kommer att hända igen	yes	Yes, it will happen again	21		100		71.4	9.5	0	4.8	9.5	4.8		4.17277e-08		65.68	0	0	0	0	0		3.86	3.14	2.95		Excited	Interested	Joking	Hurt	Bored	None of the above
Excited	High	AF03A2_V7B	Jag längtar	no	I can’t wait	21		100		71.4	4.8	19	0	0	4.8		4.17277e-08		65.68	0	2.8	0	0	0		4.05	3.67	3.33		Excited	Interested	Joking	Hurt	Bored	None of the above
Excited	High	AM02A1_V7F	Låt mig göra det	yes	Let me do that	22		100		72.7	4.5	0	0	4.5	18.2		9.51889e-09		67.24	0	0	0	0	1.84		2.95	3.41	3		Excited	Interested	Joking	Hurt	Bored	None of the above
Excited	High	AF03A2_V7E	Ja, det kommer att hända igen	yes	Yes, it will happen again	20		100		75	0	10	5	5	5		8.68528e-10		70	0	0	0	0	0		3.75	3.75	2.85		Excited	Interested	Joking	Hurt	Bored	None of the above
Excited	High	YF04A2_V7F	Låt mig göra det	yes	Let me do that	21		100		76.2	0	0	14.3	0	9.5		1.7834e-10		71.44	0	0	0	0	0		2.95	4	3.71		Excited	Interested	Joking	Hurt	Bored	None of the above
Excited	High	YF04A2_V7B	Jag längtar	no	I can’t wait	20		100		80	0	0	10	5	5		4.03022e-11		76	0	0	0	0	0		3.8	4	3.55		Excited	Interested	Joking	Hurt	Bored	None of the above
Excited	High	AF03A2_V7A	Jag ska baka en pirattårta till barnen	no	I’m going to bake a Pirate Cake for the children	20		100		80	0	10	0	5	5		4.03022e-11		76	0	0	0	0	0		3.65	3.8	2.9		Excited	Interested	Joking	Hurt	Bored	None of the above
Excited	High	AF01A1_V7E	Ja, det kommer att hända igen	yes	Yes, it will happen again	22		100		86.4	4.5	0	0	4.5	4.5		4.4742e-14		83.68	0	0	0	0	0		3.55	3.95	3.36		Excited	Interested	Joking	Hurt	Bored	None of the above
Excited	High	AM02A1_V7B	Jag längtar	no	I can’t wait	22		100		86.4	0	4.5	4.5	0	4.5		4.4742e-14		83.68	0	0	0	0	0		4.14	3.95	3.45		Excited	Interested	Joking	Hurt	Bored	None of the above
Frustrated	High	YF03B1_V23C	Är det över snart?	yes	Is it almost over?	22		100		22.7	22.7	4.5	27.3	0	22.7		0.299643		7.24	7.24	0	12.76	0	7.24		2.32	2.5	2.41		Frustrated	Sad	Jealous	Sneaky	Kind	None of the above
Frustrated	High	YM01B1_V23B	Vad ska vi göra nu?	yes	What will we do now?	21		100		23.8	14.3	0	14.3	0	47.6		0.264951		8.56	0	0	0	0	37.12		2.43	2.29	2.14		Frustrated	Sad	Jealous	Sneaky	Kind	None of the above
Frustrated	High	AM04B2_V23C	Är det över snart?	yes	Is it almost over?	20		100		40	0	5	10	0	45		0.00284162		28	0	0	0	0	34		2.15	2.65	2.25		Frustrated	Sad	Jealous	Sneaky	Kind	None of the above
Frustrated	High	YM04B1_V23C	Är det över snart?	yes	Is it almost over?	20		100		45	10	0	5	10	30		0.000598504		34	0	0	0	0	16		2.25	2	2		Frustrated	Sad	Jealous	Sneaky	Kind	None of the above
Frustrated	High	YM04B1_V23B	Vad ska vi göra nu?	yes	What will we do now?	21		100		52.4	0	4.8	4.8	0	38.1		3.0249e-05		42.88	0	0	0	0	25.72		2.57	2.95	2.76		Frustrated	Sad	Jealous	Sneaky	Kind	None of the above
Frustrated	High	YF03B1_V23A	Varför funkar det inte?	no	Why won’t this work?	20		100		55	20	5	5	0	15		1.52949e-05		46	4	0	0	0	0		2.1	2	2.15		Frustrated	Sad	Jealous	Sneaky	Kind	None of the above
Frustrated	High	YM04B1_V23D	Det här ser inte bra ut	yes	This doesn't look good	22		100		63.6	0	4.5	0	4.5	27.3		1.05976e-06		56.32	0	0	0	0	12.76		2.45	3.05	2.86		Frustrated	Sad	Jealous	Sneaky	Kind	None of the above
Frustrated	High	AF02B1_V23D	Det här ser inte bra ut	yes	This doesn't look good	22		100		68.2	13.6	4.5	4.5	0	9.1		9.51889e-09		61.84	0	0	0	0	0		1.68	3.45	2.95		Frustrated	Sad	Jealous	Sneaky	Kind	None of the above
Frustrated	High	YF01B2_V23C	Är det över snart?	yes	Is it almost over?	21		100		71.4	0	9.5	4.8	0	14.3		4.17277e-08		65.68	0	0	0	0	0		2.48	2.43	2.43		Frustrated	Sad	Jealous	Sneaky	Kind	None of the above
Frustrated	High	YM05B2_V23C	Är det över snart?	yes	Is it almost over?	21		100		76.2	9.5	0	9.5	0	4.8		1.7834e-10		71.44	0	0	0	0	0		2.19	3.19	2.67		Frustrated	Sad	Jealous	Sneaky	Kind	None of the above
Frustrated	High	YM01B1_V23A	Varför funkar det inte?	no	Why won’t this work?	22		100		77.3	13.6	0	0	4.5	4.5		3.62422e-11		72.76	0	0	0	0	0		2.36	2.5	2.32		Frustrated	Sad	Jealous	Sneaky	Kind	None of the above
Frustrated	High	AF02B1_V23C	Är det över snart?	yes	Is it almost over?	22		100		77.3	0	4.5	9.1	0	9.1		3.62422e-11		72.76	0	0	0	0	0		1.91	3.55	3.27		Frustrated	Sad	Jealous	Sneaky	Kind	None of the above
Frustrated	High	AF05B2_V23D	Det här ser inte bra ut	yes	This doesn't look good	20		100		80	5	0	5	0	10		4.03022e-11		76	0	0	0	0	0		2.05	3	2.7		Frustrated	Sad	Jealous	Sneaky	Kind	None of the above
Frustrated	High	AF05B2_V23B	Vad ska vi göra nu?	yes	What will we do now?	20		100		80	0	0	5	0	15		4.03022e-11		76	0	0	0	0	0		2.25	2.65	2.4		Frustrated	Sad	Jealous	Sneaky	Kind	None of the above
Frustrated	High	YF01B2_V23A	Varför funkar det inte?	no	Why won’t this work?	20		100		80	10	0	5	0	5		4.03022e-11		76	0	0	0	0	0		2.1	2.55	2.25		Frustrated	Sad	Jealous	Sneaky	Kind	None of the above
Frustrated	High	AM04B2_V23A	Varför funkar det inte?	no	Why won’t this work?	23		100		82.6	0	4.3	4.3	4.3	4.3		7.29639e-12		79.12	0	0	0	0	0		2.22	3.78	3.04		Frustrated	Sad	Jealous	Sneaky	Kind	None of the above
Frustrated	High	AF05B2_V23A	Varför funkar det inte?	no	Why won’t this work?	20		100		85	0	5	0	0	10		1.32683e-12		82	0	0	0	0	0		2.45	3.2	2.55		Frustrated	Sad	Jealous	Sneaky	Kind	None of the above
Frustrated	High	AF05B2_V23C	Är det över snart?	yes	Is it almost over?	20		100		85	0	0	0	0	15		1.32683e-12		82	0	0	0	0	0		2	3.1	2.85		Frustrated	Sad	Jealous	Sneaky	Kind	None of the above
Frustrated	High	YM04B1_V23A	Varför funkar det inte?	no	Why won’t this work?	20		100		90	10	0	0	0	0		2.76446e-14		88	0	0	0	0	0		2.4	3.15	2.5		Frustrated	Sad	Jealous	Sneaky	Kind	None of the above
Frustrated	High	YM05B2_V23A	Varför funkar det inte?	no	Why won’t this work?	20		100		90	0	0	5	0	5		2.76446e-14		88	0	0	0	0	0		2.25	3.25	3		Frustrated	Sad	Jealous	Sneaky	Kind	None of the above
Frustrated	High	AF02B1_V23B	Vad ska vi göra nu?	yes	What will we do now?	22		100		90.9	9.1	0	0	0	0		4.4742e-14		89.08	0	0	0	0	0		2.64	3.82	3.32		Frustrated	Sad	Jealous	Sneaky	Kind	None of the above
Frustrated	High	AF02B1_V23A	Varför funkar det inte?	no	Why won’t this work?	20		100		95	0	0	5	0	0		0		94	0	0	0	0	0		2.3	3.65	2.7		Frustrated	Sad	Jealous	Sneaky	Kind	None of the above
Happy	High	AF04A1_V1G	Det är alltid så här	yes	It was always like that	20		100		0	5	5	55	15	20		0.973916		0	0	0	46	0	4		2.35	2.7	2.7		Happy	Interested	Surprised	Bored	Angry	None of the above
Happy	High	YF04A2_V1G	Det är alltid så här	yes	It was always like that	22		100		0	0	4.5	0	86.4	9.1		0.981886		0	0	0	0	83.68	0		1.64	3.64	3.23		Happy	Interested	Surprised	Bored	Angry	None of the above
Happy	High	YM03A1_V1G	Det är alltid så här	yes	It was always like that	20		100		0	0	5	50	20	25		0.973916		0	0	0	40	4	10		2.25	2.85	2.55		Happy	Interested	Surprised	Bored	Angry	None of the above
Happy	High	YM02A2_V1D	Det är samma sak om och om igen	yes	Here we go again	20		100		0	0	5	35	45	15		0.973916		0	0	0	22	34	0		2.2	2.4	2.55		Happy	Interested	Surprised	Bored	Angry	None of the above
Happy	High	AF01A1_V1F	Vad är det här?	yes	What’s all this?	20		100		0	50	25	0	15	10		0.973916		0	40	10	0	0	0		3.1	2.95	2.65		Happy	Interested	Surprised	Bored	Angry	None of the above
Happy	High	YM03A1_V1I	Vad är det här?	yes	What’s all this?	21		100		0	9.5	57.1	0	28.6	4.8		0.978263		0	0	48.52	0	14.32	0		2.95	3.33	2.95		Happy	Interested	Surprised	Bored	Angry	None of the above
Happy	High	YM03A1_V1H	Är det här till mig?	yes	Is this for me?	22		100		0	4.5	95.5	0	0	0		0.981886		0	0	94.6	0	0	0		3.86	3.27	2.82		Happy	Interested	Surprised	Bored	Angry	None of the above
Happy	High	YM03A1_V1D	Det är samma sak om och om igen	yes	Here we go again	25		100		4	4	20	24	36	12		0.937104		0	0	4	8.8	23.2	0		2.6	2.8	2.68		Happy	Interested	Surprised	Bored	Angry	None of the above
Happy	High	AF04A1_V1E	Jag visste att det skulle bli så här	yes	I knew it from the start	22		100		4.5	4.5	4.5	22.7	50	13.6		0.981886		0	0	0	7.24	40	0		2.5	2.64	2.27		Happy	Interested	Surprised	Bored	Angry	None of the above
Happy	High	AM02A1_V1G	Det är alltid så här	yes	It was always like that	21		100		4.8	0	14.3	57.1	9.5	14.3		0.886969		0	0	0	48.52	0	0		2.43	2.62	2.43		Happy	Interested	Surprised	Bored	Angry	None of the above
Happy	High	AF01A1_V1E	Jag visste att det skulle bli så här	yes	I knew it from the start	21		100		4.8	0	4.8	14.3	47.6	28.6		0.886969		0	0	0	0	37.12	14.32		2.14	2.62	2.38		Happy	Interested	Surprised	Bored	Angry	None of the above
Happy	High	AF04A1_V1F	Vad är det här?	yes	What’s all this?	21		100		4.8	47.6	19	0	4.8	23.8		0.886969		0	37.12	2.8	0	0	8.56		3	3.05	2.76		Happy	Interested	Surprised	Bored	Angry	None of the above
Happy	High	AF01A1_V1H	Är det här till mig?	yes	Is this for me?	21		100		4.8	4.8	81	0	0	9.5		0.886969		0	0	77.2	0	0	0		3.81	3.43	3.19		Happy	Interested	Surprised	Bored	Angry	None of the above
Happy	High	AF03A2_V1H	Är det här till mig?	yes	Is this for me?	21		100		4.8	0	95.2	0	0	0		0.886969		0	0	94.24	0	0	0		3.95	3.67	3.1		Happy	Interested	Surprised	Bored	Angry	None of the above
Happy	High	YF04A2_V1D	Det är samma sak om och om igen	yes	Here we go again	20		100		5	5	0	60	5	25		0.86958		0	0	0	52	0	10		2.75	2.95	2.7		Happy	Interested	Surprised	Bored	Angry	None of the above
Happy	High	YM03A1_V1E	Jag visste att det skulle bli så här	yes	I knew it from the start	20		100		5	0	0	5	85	5		0.86958		0	0	0	0	82	0		2.5	3.35	3.2		Happy	Interested	Surprised	Bored	Angry	None of the above
Happy	High	YF02A1_V1H	Är det här till mig?	yes	Is this for me?	20		100		5	15	75	0	0	5		0.86958		0	0	70	0	0	0		3.8	3.5	2.9		Happy	Interested	Surprised	Bored	Angry	None of the above
Happy	High	AF03A2_V1G	Det är alltid så här	yes	It was always like that	25		100		8	4	88	0	0	0		0.811313		0	0	85.6	0	0	0		4.12	3.68	3.28		Happy	Interested	Surprised	Bored	Angry	None of the above
Happy	High	AF04A1_V1H	Är det här till mig?	yes	Is this for me?	22		100		9.1	0	81.8	0	4.5	4.5		0.734812		0	0	78.16	0	0	0		3.86	3.36	3		Happy	Interested	Surprised	Bored	Angry	None of the above
Happy	High	YM03A1_V1C	Jag visste det	yes	I knew it from the start	21		100		9.5	0	23.8	9.5	23.8	33.3		0.886969		0	0	8.56	0	8.56	19.96		2.95	2.86	2.76		Happy	Interested	Surprised	Bored	Angry	None of the above
Happy	High	YF04A2_V1H	Är det här till mig?	yes	Is this for me?	21		100		9.5	0	81	4.8	0	4.8		0.886969		0	0	77.2	0	0	0		4	3.33	3.14		Happy	Interested	Surprised	Bored	Angry	None of the above
Happy	High	AF01A1_V1C	Jag visste det	yes	I knew it from the start	20		100		10	0	30	5	40	15		0.671341		0	0	16	0	28	0		2.7	3.05	2.7		Happy	Interested	Surprised	Bored	Angry	None of the above
Happy	High	AF03A2_V1F	Vad är det här?	yes	What’s all this?	20		100		10	15	70	0	0	5		0.671341		0	0	64	0	0	0		4	3.6	3.45		Happy	Interested	Surprised	Bored	Angry	None of the above
Happy	High	AM02A1_V1I	Vad är det här?	yes	What’s all this?	20		100		10	10	80	0	0	0		0.671341		0	0	76	0	0	0		3.85	3.45	3.35		Happy	Interested	Surprised	Bored	Angry	None of the above
Happy	High	AM02A1_V1C	Jag visste det	yes	I knew it from the start	20		100		15	10	25	25	5	20		0.433454		0	0	10	10	0	4		2.75	2.85	2.4		Happy	Interested	Surprised	Bored	Angry	None of the above
Happy	High	AM02A1_V1D	Det är samma sak om och om igen	yes	Here we go again	19		100		15.8	10.5	10.5	47.4	10.5	5.3		0.393014		0	0	0	36.88	0	0		2.95	2.89	2.89		Happy	Interested	Surprised	Bored	Angry	None of the above
Happy	High	YF04A2_V1I	Vad är det här?	yes	What’s all this?	22		100		18.2	45.5	27.3	0	0	9.1		0.299643		1.84	34.6	12.76	0	0	0		3.59	3.41	2.86		Happy	Interested	Surprised	Bored	Angry	None of the above
Happy	High	AF03A2_V1C	Jag visste det	yes	I knew it from the start	20		100		20	10	45	0	5	20		0.231251		4	0	34	0	0	4		3.55	3.25	2.9		Happy	Interested	Surprised	Bored	Angry	None of the above
Happy	High	YM03A1_V1B	Vad härligt att se dig igen	no	It’s wonderful to see you	20		100		20	10	50	5	0	15		0.231251		4	0	40	0	0	0		3.75	3.05	2.9		Happy	Interested	Surprised	Bored	Angry	None of the above
Happy	High	YM02A2_V1C	Jag visste det	yes	I knew it from the start	21		100		23.8	0	14.3	4.8	42.9	14.3		0.264951		8.56	0	0	0	31.48	0		2.76	3.24	2.67		Happy	Interested	Surprised	Bored	Angry	None of the above
Happy	High	YF04A2_V1E	Jag visste att det skulle bli så här	yes	I knew it from the start	20		100		25	0	20	5	20	30		0.10184		10	0	4	0	4	16		3.15	3.5	3.15		Happy	Interested	Surprised	Bored	Angry	None of the above
Happy	High	AM02A1_V1H	Är det här till mig?	yes	Is this for me?	20		100		25	35	35	0	0	5		0.10184		10	22	22	0	0	0		3.8	2.9	2.95		Happy	Interested	Surprised	Bored	Angry	None of the above
Happy	High	AF04A1_V1D	Det är samma sak om och om igen	yes	Here we go again	20		100		30	5	0	25	15	25		0.0371353		16	0	0	10	0	10		2.9	2.85	2.65		Happy	Interested	Surprised	Bored	Angry	None of the above
Happy	High	AF01A1_V1A	Mmm, jag älskar choklad	no	Hmm, I love chocolate	20		100		30	15	0	25	0	30		0.0371353		16	0	0	10	0	16		3.45	2.95	2.75		Happy	Interested	Surprised	Bored	Angry	None of the above
Happy	High	YF04A2_V1B	Vad härligt att se dig igen	no	It’s wonderful to see you	20		100		30	0	35	0	20	15		0.0371353		16	0	22	0	4	0		3.35	3.7	3.4		Happy	Interested	Surprised	Bored	Angry	None of the above
Happy	High	AF01A1_V1G	Det är alltid så här	yes	It was always like that	20		100		35	0	15	25	10	15		0.0112533		22	0	0	10	0	0		3.05	3.25	3.05		Happy	Interested	Surprised	Bored	Angry	None of the above
Happy	High	AM02A1_V1B	Vad härligt att se dig igen	no	It’s wonderful to see you	21		100		38.1	23.8	9.5	14.3	4.8	9.5		0.00424356		25.72	8.56	0	0	0	0		3.52	2.95	3.1		Happy	Interested	Surprised	Bored	Angry	None of the above
Happy	High	AF03A2_V1D	Det är samma sak om och om igen	yes	Here we go again	21		100		42.9	4.8	19	9.5	9.5	14.3		0.000972356		31.48	0	2.8	0	0	0		3.14	3.05	2.9		Happy	Interested	Surprised	Bored	Angry	None of the above
Happy	High	YF04A2_V1C	Jag visste det	yes	I knew it from the start	21		100		42.9	0	9.5	4.8	42.9	0		0.000972356		31.48	0	0	0	31.48	0		3.14	3.48	3		Happy	Interested	Surprised	Bored	Angry	None of the above
Happy	High	AF01A1_V1B	Vad härligt att se dig igen	no	It’s wonderful to see you	22		100		45.5	4.5	13.6	4.5	4.5	27.3		0.000318115		34.6	0	0	0	0	12.76		3.36	2.86	2.68		Happy	Interested	Surprised	Bored	Angry	None of the above
Happy	High	AF04A1_V1C	Jag visste det	yes	I knew it from the start	20		100		50	0	20	0	15	15		0.000105019		40	0	4	0	0	0		3.45	3.2	3.05		Happy	Interested	Surprised	Bored	Angry	None of the above
Happy	High	YM02A2_V1B	Vad härligt att se dig igen	no	It’s wonderful to see you	20		100		50	15	15	0	0	20		0.000105019		40	0	0	0	0	4		3.55	2.7	2.5		Happy	Interested	Surprised	Bored	Angry	None of the above
Happy	High	AF03A2_V1A	Mmm, jag älskar choklad	no	Hmm, I love chocolate	20		100		60	15	15	0	0	10		1.83622e-06		52	0	0	0	0	0		3.6	3.2	3.05		Happy	Interested	Surprised	Bored	Angry	None of the above
Happy	High	AF03A2_V1B	Vad härligt att se dig igen	no	It’s wonderful to see you	20		100		60	5	20	5	0	10		1.83622e-06		52	0	4	0	0	0		3.9	3.4	3		Happy	Interested	Surprised	Bored	Angry	None of the above
Happy	High	YM03A1_V1A	Mmm, jag älskar choklad	no	Hmm, I love chocolate	23		100		60.9	8.7	17.4	0	0	13		2.68915e-07		53.08	0	0.88	0	0	0		3.87	3.52	3.17		Happy	Interested	Surprised	Bored	Angry	None of the above
Happy	High	AM02A1_V1A	Mmm, jag älskar choklad	no	Hmm, I love chocolate	20		100		65	5	25	0	0	5		1.79765e-07		58	0	10	0	0	0		4.15	3.65	3.05		Happy	Interested	Surprised	Bored	Angry	None of the above
Happy	High	AF03A2_V1E	Jag visste att det skulle bli så här	yes	I knew it from the start	20		100		70	0	15	5	0	10		1.41201e-08		64	0	0	0	0	0		4.15	3.8	3.3		Happy	Interested	Surprised	Bored	Angry	None of the above
Happy	High	YM02A2_V1A	Mmm, jag älskar choklad	no	Hmm, I love chocolate	21		100		76.2	4.8	4.8	4.8	0	9.5		1.7834e-10		71.44	0	0	0	0	0		3.95	2.86	2.67		Happy	Interested	Surprised	Bored	Angry	None of the above
Happy	High	YF02A1_V1A	Mmm, jag älskar choklad	no	Hmm, I love chocolate	22		100		81.8	9.1	0	0	0	9.1		3.62422e-11		78.16	0	0	0	0	0		3.73	3.45	3		Happy	Interested	Surprised	Bored	Angry	None of the above
Happy	High	YF04A2_V1A	Mmm, jag älskar choklad	no	Hmm, I love chocolate	20		100		90	0	5	0	0	5		2.76446e-14		88	0	0	0	0	0		4.15	3.6	3.05		Happy	Interested	Surprised	Bored	Angry	None of the above
Happy	High	AF04A1_V1B	Vad härligt att se dig igen	no	It’s wonderful to see you	25		100		92	4	0	0	0	4		0		90.4	0	0	0	0	0		4.2	3.4	3.28		Happy	Interested	Surprised	Bored	Angry	None of the above
Happy	High	AF04A1_V1A	Mmm, jag älskar choklad	no	Hmm, I love chocolate	22		100		95.5	4.5	0	0	0	0		0		94.6	0	0	0	0	0		4.23	3.95	3.23		Happy	Interested	Surprised	Bored	Angry	None of the above
Hurt	High	AF03A2_V10C	Vad ska du göra?	yes	What are you going to do?	22		100		0	72.7	0	4.5	0	22.7		0.981886		0	67.24	0	0	0	7.24		2.45	2.59	2.41		Hurt	Worried	Unfriendly	Surprised	Happy	None of the above
Hurt	High	AF04A1_V10C	Vad ska du göra?	yes	What are you going to do?	20		100		0	95	0	0	0	5		0.973916		0	94	0	0	0	0		2.5	2.85	2.9		Hurt	Worried	Unfriendly	Surprised	Happy	None of the above
Hurt	High	AF03A2_V10D	Vem har sagt det?	yes	Who told you that?	19		100		0	36.8	0	42.1	15.8	5.3		0.968699		0	24.16	0	30.52	0	0		2.58	3.16	3.11		Hurt	Worried	Unfriendly	Surprised	Happy	None of the above
Hurt	High	YF02A1_V10C	Vad ska du göra?	yes	What are you going to do?	21		100		4.8	76.2	4.8	0	4.8	9.5		0.886969		0	71.44	0	0	0	0		2.43	2.86	2.76		Hurt	Worried	Unfriendly	Surprised	Happy	None of the above
Hurt	High	YM03A1_V10C	Vad ska du göra?	yes	What are you going to do?	21		100		4.8	81	0	0	0	14.3		0.886969		0	77.2	0	0	0	0		2.52	2.33	2.71		Hurt	Worried	Unfriendly	Surprised	Happy	None of the above
Hurt	High	YF04A2_V10C	Vad ska du göra?	yes	What are you going to do?	22		100		9.1	50	0	4.5	0	36.4		0.734812		0	40	0	0	0	23.68		2.73	2.55	2.23		Hurt	Worried	Unfriendly	Surprised	Happy	None of the above
Hurt	High	AF04A1_V10D	Vem har sagt det?	yes	Who told you that?	21		100		14.3	81	0	0	0	4.8		0.473102		0	77.2	0	0	0	0		2.67	3.1	3		Hurt	Worried	Unfriendly	Surprised	Happy	None of the above
Hurt	High	AF01A1_V10C	Vad ska du göra?	yes	What are you going to do?	22		100		18.2	68.2	0	0	0	13.6		0.299643		1.84	61.84	0	0	0	0		2.32	3.05	3		Hurt	Worried	Unfriendly	Surprised	Happy	None of the above
Hurt	High	YF04A2_V10E	Ja, det hände igen	yes	Yes it happened again	21		100		38.1	14.3	0	4.8	4.8	38.1		0.00424356		25.72	0	0	0	0	25.72		2.38	2.38	2.38		Hurt	Worried	Unfriendly	Surprised	Happy	None of the above
Hurt	High	YM03A1_V10E	Ja, det hände igen	yes	Yes it happened again	20		100		40	30	5	10	0	15		0.00284162		28	16	0	0	0	0		2.25	3.05	2.75		Hurt	Worried	Unfriendly	Surprised	Happy	None of the above
Hurt	High	YF04A2_V10D	Vem har sagt det?	yes	Who told you that?	20		100		55	20	0	10	0	15		1.52949e-05		46	4	0	0	0	0		2.25	2.5	2.65		Hurt	Worried	Unfriendly	Surprised	Happy	None of the above
Hurt	High	AF01A1_V10D	Vem har sagt det?	yes	Who told you that?	25		100		56	12	4	12	4	12		1.27943e-06		47.2	0	0	0	0	0		2.32	2.92	2.96		Hurt	Worried	Unfriendly	Surprised	Happy	None of the above
Hurt	High	YF02A1_V10D	Vem har sagt det?	yes	Who told you that?	20		100		65	25	0	5	0	5		1.79765e-07		58	10	0	0	0	0		1.9	2.45	2.8		Hurt	Worried	Unfriendly	Surprised	Happy	None of the above
Hurt	High	YM03A1_V10D	Vem har sagt det?	yes	Who told you that?	20		100		65	20	0	0	0	15		1.79765e-07		58	4	0	0	0	0		2	2.45	2.6		Hurt	Worried	Unfriendly	Surprised	Happy	None of the above
Hurt	High	YM02A2_V10A	Det var inte så snällt	no	That’s not very nice	20		100		70	10	5	0	5	10		1.41201e-08		64	0	0	0	0	0		2.3	2.45	2.35		Hurt	Worried	Unfriendly	Surprised	Happy	None of the above
Hurt	High	YF04A2_V10B	Hur kan du säga så till mig?	no	How can you say that to me?	20		100		75	15	0	5	5	0		8.68528e-10		70	0	0	0	0	0		2.45	3.4	3.05		Hurt	Worried	Unfriendly	Surprised	Happy	None of the above
Hurt	High	YF04A2_V10A	Det var inte så snällt	no	That’s not very nice	22		100		77.3	9.1	0	4.5	4.5	4.5		3.62422e-11		72.76	0	0	0	0	0		2.32	2.86	3.14		Hurt	Worried	Unfriendly	Surprised	Happy	None of the above
Hurt	High	AF04A1_V10A	Det var inte så snällt	no	That’s not very nice	20		100		80	5	0	0	0	15		4.03022e-11		76	0	0	0	0	0		2.2	2.55	2.55		Hurt	Worried	Unfriendly	Surprised	Happy	None of the above
Hurt	High	YF02A1_V10A	Det var inte så snällt	no	That’s not very nice	20		100		80	15	0	0	0	5		4.03022e-11		76	0	0	0	0	0		2.4	2.7	2.75		Hurt	Worried	Unfriendly	Surprised	Happy	None of the above
Hurt	High	AF01A1_V10E	Ja, det hände igen	yes	Yes it happened again	21		100		81	9.5	0	0	0	9.5		7.82263e-12		77.2	0	0	0	0	0		2.29	3.19	2.76		Hurt	Worried	Unfriendly	Surprised	Happy	None of the above
Hurt	High	AF01A1_V10A	Det var inte så snällt	no	That’s not very nice	22		100		81.8	0	4.5	4.5	4.5	4.5		3.62422e-11		78.16	0	0	0	0	0		2.32	2.68	2.82		Hurt	Worried	Unfriendly	Surprised	Happy	None of the above
Hurt	High	YF02A1_V10B	Hur kan du säga så till mig?	no	How can you say that to me?	19		100		84.2	0	0	0	15.8	0		2.05947e-10		81.04	0	0	0	0	0		2.26	3.11	3.21		Hurt	Worried	Unfriendly	Surprised	Happy	None of the above
Hurt	High	AF04A1_V10B	Hur kan du säga så till mig?	no	How can you say that to me?	20		100		85	5	0	0	0	10		1.32683e-12		82	0	0	0	0	0		2.3	2.65	2.85		Hurt	Worried	Unfriendly	Surprised	Happy	None of the above
Hurt	High	YM02A2_V10B	Hur kan du säga så till mig?	no	How can you say that to me?	20		100		85	5	5	5	0	0		1.32683e-12		82	0	0	0	0	0		2.15	2.45	2.55		Hurt	Worried	Unfriendly	Surprised	Happy	None of the above
Hurt	High	AF03A2_V10A	Det var inte så snällt	no	That’s not very nice	21		100		85.7	4.8	0	4.8	0	4.8		7.82263e-12		82.84	0	0	0	0	0		2.38	2.95	3		Hurt	Worried	Unfriendly	Surprised	Happy	None of the above
Hurt	High	YM03A1_V10A	Det var inte så snällt	no	That’s not very nice	22		100		86.4	9.1	0	0	0	4.5		4.4742e-14		83.68	0	0	0	0	0		2.36	2.73	2.82		Hurt	Worried	Unfriendly	Surprised	Happy	None of the above
Hurt	High	AF03A2_V10B	Hur kan du säga så till mig?	no	How can you say that to me?	20		100		90	5	0	5	0	0		2.76446e-14		88	0	0	0	0	0		1.85	3.2	3.4		Hurt	Worried	Unfriendly	Surprised	Happy	None of the above
Hurt	High	YM03A1_V10B	Hur kan du säga så till mig?	no	How can you say that to me?	20		100		90	0	10	0	0	0		2.76446e-14		88	0	0	0	0	0		1.7	2.7	2.65		Hurt	Worried	Unfriendly	Surprised	Happy	None of the above
Hurt	High	AF01A1_V10B	Hur kan du säga så till mig?	no	How can you say that to me?	25		100		96	4	0	0	0	0		0		95.2	0	0	0	0	0		2	3.48	3.32		Hurt	Worried	Unfriendly	Surprised	Happy	None of the above
Interested	High	YM01B1_V21G	Det trodde du aldrig	yes	Bet you weren't expecting that	21		100		0	0	47.6	14.3	19	19		0.978263		0	0	37.12	0	2.8	2.8		3.24	2.9	2.67		Interested	Excited	Proud	Joking	Disappointed	None of the above
Interested	High	YM01B1_V21F	Det här ser inte bra ut	yes	This doesn't look good	21		100		9.5	0	0	9.5	33.3	47.6		0.886969		0	0	0	0	19.96	37.12		2.67	2.76	2.57		Interested	Excited	Proud	Joking	Disappointed	None of the above
Interested	High	YF01B2_V21E	Vem har sagt det?	yes	Who told you that?	20		100		15	0	5	0	60	20		0.433454		0	0	0	0	52	4		2.15	3.15	2.75		Interested	Excited	Proud	Joking	Disappointed	None of the above
Interested	High	AF02B1_V21E	Vem har sagt det?	yes	Who told you that?	22		100		27.3	36.4	0	0	18.2	18.2		0.0605011		12.76	23.68	0	0	1.84	1.84		3.05	3.09	2.91		Interested	Excited	Proud	Joking	Disappointed	None of the above
Interested	High	AF02B1_V21C	Vad ska vi göra nu?	yes	What will we do now?	20		100		30	50	10	5	5	0		0.0371353		16	40	0	0	0	0		3.3	3.2	2.75		Interested	Excited	Proud	Joking	Disappointed	None of the above
Interested	High	AF02B1_V21D	Låt mig göra det	yes	Let me do that	20		100		40	25	5	0	10	20		0.00284162		28	10	0	0	0	4		3.5	3.15	2.85		Interested	Excited	Proud	Joking	Disappointed	None of the above
Interested	High	AF05B2_V21D	Låt mig göra det	yes	Let me do that	20		100		40	35	15	0	5	5		0.00284162		28	22	0	0	0	0		3.15	3.55	2.95		Interested	Excited	Proud	Joking	Disappointed	None of the above
Interested	High	AM04B2_V21A	Vad har du där?	no	What have you got there?	20		100		45	15	0	0	5	35		0.000598504		34	0	0	0	0	22		2.8	2.6	2.3		Interested	Excited	Proud	Joking	Disappointed	None of the above
Interested	High	YM01B1_V21D	Låt mig göra det	yes	Let me do that	20		100		50	5	0	0	0	45		0.000105019		40	0	0	0	0	34		3.05	2.6	2.25		Interested	Excited	Proud	Joking	Disappointed	None of the above
Interested	High	AF02B1_V21B	Vad hände sen?	no	What happened after that?	25		100		52	36	0	0	0	12		8.93488e-06		42.4	23.2	0	0	0	0		3.96	3.52	3.12		Interested	Excited	Proud	Joking	Disappointed	None of the above
Interested	High	YM01B1_V21E	Vem har sagt det?	yes	Who told you that?	22		100		54.5	0	0	0	18.2	27.3		5.64186e-05		45.4	0	0	0	1.84	12.76		3	2.64	2.32		Interested	Excited	Proud	Joking	Disappointed	None of the above
Interested	High	YM01B1_V21C	Vad ska vi göra nu?	yes	What will we do now?	20		100		55	5	0	0	0	40		1.52949e-05		46	0	0	0	0	28		3	2.75	2.45		Interested	Excited	Proud	Joking	Disappointed	None of the above
Interested	High	AF05B2_V21C	Vad ska vi göra nu?	yes	What will we do now?	21		100		57.1	23.8	0	0	0	19		3.0249e-05		48.52	8.56	0	0	0	2.8		3.33	3	2.67		Interested	Excited	Proud	Joking	Disappointed	None of the above
Interested	High	YM05B2_V21B	Vad hände sen?	no	What happened after that?	19		100		57.9	10.5	15.8	0	5.3	10.5		7.21969e-06		49.48	0	0	0	0	0		3.21	2.74	2.58		Interested	Excited	Proud	Joking	Disappointed	None of the above
Interested	High	YF03B1_V21E	Vem har sagt det?	yes	Who told you that?	19		100		57.9	10.5	5.3	5.3	15.8	5.3		7.21969e-06		49.48	0	0	0	0	0		2.89	3.05	2.79		Interested	Excited	Proud	Joking	Disappointed	None of the above
Interested	High	AF05B2_V21B	Vad hände sen?	no	What happened after that?	22		100		59.1	27.3	4.5	0	0	9.1		1.05976e-06		50.92	12.76	0	0	0	0		3.55	3.23	2.73		Interested	Excited	Proud	Joking	Disappointed	None of the above
Interested	High	YM05B2_V21C	Vad ska vi göra nu?	yes	What will we do now?	20		100		65	10	0	0	0	25		1.79765e-07		58	0	0	0	0	10		3.6	3.1	2.65		Interested	Excited	Proud	Joking	Disappointed	None of the above
Interested	High	AF05B2_V21E	Vem har sagt det?	yes	Who told you that?	20		100		65	10	0	0	5	20		1.79765e-07		58	0	0	0	0	4		2.7	2.9	2.2		Interested	Excited	Proud	Joking	Disappointed	None of the above
Interested	High	YF03B1_V21B	Vad hände sen?	no	What happened after that?	25		100		68	12	0	0	0	20		1.4244e-09		61.6	0	0	0	0	4		3.28	2.48	2.56		Interested	Excited	Proud	Joking	Disappointed	None of the above
Interested	High	AF02B1_V21A	Vad har du där?	no	What have you got there?	22		100		68.2	13.6	4.5	0	0	13.6		9.51889e-09		61.84	0	0	0	0	0		3.55	3.23	2.64		Interested	Excited	Proud	Joking	Disappointed	None of the above
Interested	High	AF05B2_V21A	Vad har du där?	no	What have you got there?	20		100		70	15	0	5	0	10		1.41201e-08		64	0	0	0	0	0		3.2	3.25	2.75		Interested	Excited	Proud	Joking	Disappointed	None of the above
Interested	High	YM01B1_V21A	Vad har du där?	no	What have you got there?	20		100		70	5	5	0	5	15		1.41201e-08		64	0	0	0	0	0		3.5	2.6	2.55		Interested	Excited	Proud	Joking	Disappointed	None of the above
Interested	High	AM04B2_V21B	Vad hände sen?	no	What happened after that?	21		100		76.2	19	0	4.8	0	0		1.7834e-10		71.44	2.8	0	0	0	0		4.14	4.1	3.48		Interested	Excited	Proud	Joking	Disappointed	None of the above
Interested	High	YM01B1_V21B	Vad hände sen?	no	What happened after that?	21		100		81	9.5	0	0	4.8	4.8		7.82263e-12		77.2	0	0	0	0	0		3.86	3.19	2.81		Interested	Excited	Proud	Joking	Disappointed	None of the above
Interested	High	YM05B2_V21A	Vad har du där?	no	What have you got there?	22		100		86.4	13.6	0	0	0	0		4.4742e-14		83.68	0	0	0	0	0		3.86	3.45	3.27		Interested	Excited	Proud	Joking	Disappointed	None of the above
Jealous	High	AF03A2_V11C	Det här ser inte bra ut	yes	This doesn't look good	21		100		0	61.9	9.5	0	0	28.6		0.978263		0	54.28	0	0	0	14.32		2	2.95	2.76		Jealous	Disappointed	Disgusted	Interested	Kind	None of the above
Jealous	High	AM02A1_V11C	Det här ser inte bra ut	yes	This doesn't look good	20		100		0	65	10	0	5	20		0.973916		0	58	0	0	0	4		2.55	2.9	2.55		Jealous	Disappointed	Disgusted	Interested	Kind	None of the above
Jealous	High	YM02A2_V11D	Ja, det hände igen	yes	Yes it happened again	23		100		0	87	4.3	4.3	0	4.3		0.984905		0	84.4	0	0	0	0		2.3	3	2.74		Jealous	Disappointed	Disgusted	Interested	Kind	None of the above
Jealous	High	YM03A1_V11E	Vem sa det?	yes	Who told you that?	21		100		0	42.9	0	33.3	4.8	19		0.978263		0	31.48	0	19.96	0	2.8		2.71	2.33	2.29		Jealous	Disappointed	Disgusted	Interested	Kind	None of the above
Jealous	High	AF01A1_V11C	Det här ser inte bra ut	yes	This doesn't look good	20		100		5	65	0	0	10	20		0.86958		0	58	0	0	0	4		2.1	2.35	2.45		Jealous	Disappointed	Disgusted	Interested	Kind	None of the above
Jealous	High	YM02A2_V11C	Det här ser inte bra ut	yes	This doesn't look good	20		100		5	70	10	5	0	10		0.86958		0	64	0	0	0	0		2.2	2.6	2.7		Jealous	Disappointed	Disgusted	Interested	Kind	None of the above
Jealous	High	AF03A2_V11D	Ja, det hände igen	yes	Yes it happened again	20		100		5	70	0	5	15	5		0.86958		0	64	0	0	0	0		2.25	2.2	2.45		Jealous	Disappointed	Disgusted	Interested	Kind	None of the above
Jealous	High	AF03A2_V11E	Vem sa det?	yes	Who told you that?	20		100		5	75	5	0	0	15		0.86958		0	70	0	0	0	0		1.65	2.4	2.55		Jealous	Disappointed	Disgusted	Interested	Kind	None of the above
Jealous	High	YM03A1_V11D	Ja, det hände igen	yes	Yes it happened again	25		100		8	64	0	8	4	16		0.811313		0	56.8	0	0	0	0		2.4	3	2.92		Jealous	Disappointed	Disgusted	Interested	Kind	None of the above
Jealous	High	YF04A2_V11B	Det finns ingen kvar till mig	no	There’s none left for me	22		100		9.1	77.3	0	0	0	13.6		0.734812		0	72.76	0	0	0	0		2.14	2.82	2.5		Jealous	Disappointed	Disgusted	Interested	Kind	None of the above
Jealous	High	YF02A1_V11B	Det finns ingen kvar till mig	no	There’s none left for me	21		100		9.5	90.5	0	0	0	0		0.886969		0	88.6	0	0	0	0		2.1	3.05	2.52		Jealous	Disappointed	Disgusted	Interested	Kind	None of the above
Jealous	High	AF03A2_V11B	Det finns ingen kvar till mig	no	There’s none left for me	20		100		10	65	0	0	5	20		0.671341		0	58	0	0	0	4		1.85	2.65	2.25		Jealous	Disappointed	Disgusted	Interested	Kind	None of the above
Jealous	High	YM02A2_V11B	Det finns ingen kvar till mig	no	There’s none left for me	20		100		10	80	0	0	0	10		0.671341		0	76	0	0	0	0		2.3	2.2	2.3		Jealous	Disappointed	Disgusted	Interested	Kind	None of the above
Jealous	High	AF01A1_V11B	Det finns ingen kvar till mig	no	There’s none left for me	20		100		15	80	0	5	0	0		0.433454		0	76	0	0	0	0		1.85	3.4	2.75		Jealous	Disappointed	Disgusted	Interested	Kind	None of the above
Jealous	High	AF04A1_V11E	Vem sa det?	yes	Who told you that?	21		100		19	47.6	0	14.3	0	19		0.473102		2.8	37.12	0	0	0	2.8		2.57	2.76	2.52		Jealous	Disappointed	Disgusted	Interested	Kind	None of the above
Jealous	High	YM02A2_V11E	Vem sa det?	yes	Who told you that?	22		100		22.7	27.3	4.5	13.6	0	31.8		0.299643		7.24	12.76	0	0	0	18.16		2.23	2.86	2.59		Jealous	Disappointed	Disgusted	Interested	Kind	None of the above
Jealous	High	AF04A1_V11B	Det finns ingen kvar till mig	no	There’s none left for me	25		100		24	60	0	8	4	4		0.109231		8.8	52	0	0	0	0		2.52	3.24	2.84		Jealous	Disappointed	Disgusted	Interested	Kind	None of the above
Jealous	High	YM03A1_V11B	Det finns ingen kvar till mig	no	There’s none left for me	22		100		31.8	50	0	9.1	0	9.1		0.0605011		18.16	40	0	0	0	0		1.95	2.91	2.55		Jealous	Disappointed	Disgusted	Interested	Kind	None of the above
Jealous	High	YF02A1_V11A	Jag förtjänar det bättre än henne	no	I deserve it more than her	21		100		38.1	42.9	4.8	4.8	0	9.5		0.00424356		25.72	31.48	0	0	0	0		2.38	2.86	2.76		Jealous	Disappointed	Disgusted	Interested	Kind	None of the above
Jealous	High	AM02A1_V11A	Jag förtjänar det bättre än henne	no	I deserve it more than her	20		100		45	40	0	5	0	10		0.000598504		34	28	0	0	0	0		2.45	2.85	2.85		Jealous	Disappointed	Disgusted	Interested	Kind	None of the above
Jealous	High	YM02A2_V11A	Jag förtjänar det bättre än henne	no	I deserve it more than her	22		100		59.1	36.4	0	0	0	4.5		1.05976e-06		50.92	23.68	0	0	0	0		2.32	3.14	3		Jealous	Disappointed	Disgusted	Interested	Kind	None of the above
Jealous	High	YF04A2_V11A	Jag förtjänar det bättre än henne	no	I deserve it more than her	22		100		63.6	27.3	0	4.5	0	4.5		1.05976e-06		56.32	12.76	0	0	0	0		2.41	3.32	2.82		Jealous	Disappointed	Disgusted	Interested	Kind	None of the above
Jealous	High	AF01A1_V11A	Jag förtjänar det bättre än henne	no	I deserve it more than her	22		100		68.2	27.3	0	4.5	0	0		9.51889e-09		61.84	12.76	0	0	0	0		2.59	3.36	3.14		Jealous	Disappointed	Disgusted	Interested	Kind	None of the above
Jealous	High	AF04A1_V11A	Jag förtjänar det bättre än henne	no	I deserve it more than her	20		100		70	25	5	0	0	0		1.41201e-08		64	10	0	0	0	0		1.9	3.1	2.8		Jealous	Disappointed	Disgusted	Interested	Kind	None of the above
Jealous	High	YM03A1_V11A	Jag förtjänar det bättre än henne	no	I deserve it more than her	20		100		70	30	0	0	0	0		1.41201e-08		64	16	0	0	0	0		1.9	3.45	2.95		Jealous	Disappointed	Disgusted	Interested	Kind	None of the above
Jealous	High	AF03A2_V11A	Jag förtjänar det bättre än henne	no	I deserve it more than her	23		100		78.3	4.3	4.3	4.3	0	8.7		7.29639e-12		73.96	0	0	0	0	0		2.35	3.17	2.91		Jealous	Disappointed	Disgusted	Interested	Kind	None of the above
Joking	High	YF02A1_V12H	Ja, det hände igen	yes	Yes it happened again	22		100		0	18.2	13.6	13.6	27.3	27.3		0.981886		0	1.84	0	0	12.76	12.76		2.73	2.55	2.27		Joking	Kind	Interested	Proud	Angry	None of the above
Joking	High	YF04A2_V12D	Låt mig göra det	yes	Let me do that	21		100		0	0	61.9	14.3	4.8	19		0.978263		0	0	54.28	0	0	2.8		3.62	3.52	3.05		Joking	Kind	Interested	Proud	Angry	None of the above
Joking	High	YM02A2_V12D	Låt mig göra det	yes	Let me do that	22		100		0	9.1	13.6	13.6	27.3	36.4		0.981886		0	0	0	0	12.76	23.68		2.64	3.05	3		Joking	Kind	Interested	Proud	Angry	None of the above
Joking	High	AF04A1_V12F	Vad ska du göra?	yes	What are you going to do?	20		100		0	20	75	0	0	5		0.973916		0	4	70	0	0	0		3.25	2.8	2.75		Joking	Kind	Interested	Proud	Angry	None of the above
Joking	High	AF04A1_V12C	Vad ska vi göra nu?	yes	What will we do now?	21		100		0	9.5	42.9	0	0	47.6		0.978263		0	0	31.48	0	0	37.12		3.24	2.48	2.14		Joking	Kind	Interested	Proud	Angry	None of the above
Joking	High	YM02A2_V12E	Det här ser inte bra ut	yes	This doesn't look good	22		100		4.5	0	4.5	4.5	22.7	63.6		0.981886		0	0	0	0	7.24	56.32		2.59	2.86	2.59		Joking	Kind	Interested	Proud	Angry	None of the above
Joking	High	YM03A1_V12F	Vad ska du göra?	yes	What are you going to do?	22		100		4.5	0	68.2	0	4.5	22.7		0.981886		0	0	61.84	0	0	7.24		3.5	3.14	2.86		Joking	Kind	Interested	Proud	Angry	None of the above
Joking	High	YM03A1_V12D	Låt mig göra det	yes	Let me do that	20		100		5	20	25	10	10	30		0.86958		0	4	10	0	0	16		3.1	2.8	2.7		Joking	Kind	Interested	Proud	Angry	None of the above
Joking	High	AF03A2_V12F	Vad ska du göra?	yes	What are you going to do?	20		100		5	15	70	0	5	5		0.86958		0	0	64	0	0	0		3.4	3	2.85		Joking	Kind	Interested	Proud	Angry	None of the above
Joking	High	YF04A2_V12F	Vad ska du göra?	yes	What are you going to do?	21		100		9.5	9.5	71.4	0	0	9.5		0.886969		0	0	65.68	0	0	0		3.76	2.95	2.43		Joking	Kind	Interested	Proud	Angry	None of the above
Joking	High	YF04A2_V12A	Jag fick dig att titta	no	Made you look	25		100		12	0	4	40	4	40		0.618434		0	0	0	28	0	28		3.04	2.76	2.32		Joking	Kind	Interested	Proud	Angry	None of the above
Joking	High	YM03A1_V12H	Ja, det hände igen	yes	Yes it happened again	20		100		15	0	25	15	15	30		0.433454		0	0	10	0	0	16		2.8	3	2.65		Joking	Kind	Interested	Proud	Angry	None of the above
Joking	High	YM02A2_V12A	Jag fick dig att titta	no	Made you look	20		100		15	5	15	20	10	35		0.433454		0	0	0	4	0	22		2.9	2.95	2.6		Joking	Kind	Interested	Proud	Angry	None of the above
Joking	High	YM02A2_V12F	Vad ska du göra?	yes	What are you going to do?	20		100		15	0	35	0	30	20		0.433454		0	0	22	0	16	4		2.85	2.85	2.75		Joking	Kind	Interested	Proud	Angry	None of the above
Joking	High	YF04A2_V12C	Vad ska vi göra nu?	yes	What will we do now?	20		100		15	0	30	0	35	20		0.433454		0	0	16	0	22	4		3	3	2.5		Joking	Kind	Interested	Proud	Angry	None of the above
Joking	High	AF01A1_V12D	Låt mig göra det	yes	Let me do that	21		100		19	23.8	4.8	33.3	0	19		0.473102		2.8	8.56	0	19.96	0	2.8		3.1	2.76	2.86		Joking	Kind	Interested	Proud	Angry	None of the above
Joking	High	YF04A2_V12H	Ja, det hände igen	yes	Yes it happened again	20		100		20	0	0	50	5	25		0.231251		4	0	0	40	0	10		4.1	3.65	2.75		Joking	Kind	Interested	Proud	Angry	None of the above
Joking	High	AM02A1_V12A	Jag fick dig att titta	no	Made you look	25		100		20	8	32	28	4	8		0.228045		4	0	18.4	13.6	0	0		3.08	2.56	2.48		Joking	Kind	Interested	Proud	Angry	None of the above
Joking	High	AM02A1_V12C	Vad ska vi göra nu?	yes	What will we do now?	20		100		20	10	35	10	0	25		0.231251		4	0	22	0	0	10		3.5	2.55	2.65		Joking	Kind	Interested	Proud	Angry	None of the above
Joking	High	AF04A1_V12E	Det här ser inte bra ut	yes	This doesn't look good	21		100		23.8	23.8	9.5	4.8	4.8	33.3		0.264951		8.56	8.56	0	0	0	19.96		3.1	2.76	2.62		Joking	Kind	Interested	Proud	Angry	None of the above
Joking	High	YM03A1_V12G	Det trodde du aldrig	yes	Bet you weren't expecting that	21		100		23.8	0	4.8	47.6	4.8	19		0.264951		8.56	0	0	37.12	0	2.8		2.9	2.62	2.52		Joking	Kind	Interested	Proud	Angry	None of the above
Joking	High	AF01A1_V12G	Det trodde du aldrig	yes	Bet you weren't expecting that	20		100		25	0	5	50	10	10		0.10184		10	0	0	40	0	0		3.55	3.35	2.5		Joking	Kind	Interested	Proud	Angry	None of the above
Joking	High	YF04A2_V12G	Det trodde du aldrig	yes	Bet you weren't expecting that	20		100		25	0	0	45	10	20		0.10184		10	0	0	34	0	4		3.45	3.35	2.95		Joking	Kind	Interested	Proud	Angry	None of the above
Joking	High	AF03A2_V12D	Låt mig göra det	yes	Let me do that	22		100		27.3	22.7	13.6	0	0	36.4		0.0605011		12.76	7.24	0	0	0	23.68		3.32	2.91	2.5		Joking	Kind	Interested	Proud	Angry	None of the above
Joking	High	YM03A1_V12A	Jag fick dig att titta	no	Made you look	21		100		28.6	4.8	14.3	19	9.5	23.8		0.0479195		14.32	0	0	2.8	0	8.56		2.76	2.43	2.52		Joking	Kind	Interested	Proud	Angry	None of the above
Joking	High	AF03A2_V12C	Vad ska vi göra nu?	yes	What will we do now?	21		100		28.6	28.6	33.3	4.8	0	4.8		0.0479195		14.32	14.32	19.96	0	0	0		3.95	3.05	3.05		Joking	Kind	Interested	Proud	Angry	None of the above
Joking	High	AF01A1_V12E	Det här ser inte bra ut	yes	This doesn't look good	20		100		30	15	10	5	25	15		0.0371353		16	0	0	0	10	0		2.85	2.75	2.65		Joking	Kind	Interested	Proud	Angry	None of the above
Joking	High	YF04A2_V12E	Det här ser inte bra ut	yes	This doesn't look good	20		100		40	0	0	0	30	30		0.00284162		28	0	0	0	16	16		2.55	3.25	2.75		Joking	Kind	Interested	Proud	Angry	None of the above
Joking	High	YM03A1_V12E	Det här ser inte bra ut	yes	This doesn't look good	20		100		40	0	15	0	25	20		0.00284162		28	0	0	0	10	4		2.7	2.85	2.7		Joking	Kind	Interested	Proud	Angry	None of the above
Joking	High	AM02A1_V12E	Det här ser inte bra ut	yes	This doesn't look good	21		100		42.9	0	4.8	0	9.5	42.9		0.000972356		31.48	0	0	0	0	31.48		2.62	2.67	2.62		Joking	Kind	Interested	Proud	Angry	None of the above
Joking	High	AM02A1_V12G	Det trodde du aldrig	yes	Bet you weren't expecting that	21		100		47.6	4.8	4.8	33.3	0	9.5		0.000972356		37.12	0	0	19.96	0	0		3.38	3	2.81		Joking	Kind	Interested	Proud	Angry	None of the above
Joking	High	AF03A2_V12H	Ja, det hände igen	yes	Yes it happened again	20		100		50	0	0	5	0	45		0.000105019		40	0	0	0	0	34		2.9	2.7	1.95		Joking	Kind	Interested	Proud	Angry	None of the above
Joking	High	AF03A2_V12G	Det trodde du aldrig	yes	Bet you weren't expecting that	21		100		52.4	0	4.8	28.6	0	14.3		3.0249e-05		42.88	0	0	14.32	0	0		3.48	3.24	2.95		Joking	Kind	Interested	Proud	Angry	None of the above
Joking	High	YF02A1_V12A	Jag fick dig att titta	no	Made you look	22		100		54.5	0	9.1	27.3	0	9.1		5.64186e-05		45.4	0	0	12.76	0	0		3.59	3.27	2.64		Joking	Kind	Interested	Proud	Angry	None of the above
Joking	High	AF04A1_V12A	Jag fick dig att titta	no	Made you look	23		100		56.5	4.3	13	21.7	0	4.3		1.64372e-05		47.8	0	0	6.04	0	0		3.61	3.17	3.04		Joking	Kind	Interested	Proud	Angry	None of the above
Joking	High	AF01A1_V12B	Du kan inte ta den	no	You're not allowed to take that	21		100		57.1	4.8	9.5	4.8	0	23.8		3.0249e-05		48.52	0	0	0	0	8.56		3.38	2.81	2.62		Joking	Kind	Interested	Proud	Angry	None of the above
Joking	High	YF04A2_V12B	Du kan inte ta den	no	You're not allowed to take that	25		100		64	0	0	16	4	16		1.6285e-08		56.8	0	0	0	0	0		3	3	2.8		Joking	Kind	Interested	Proud	Angry	None of the above
Joking	High	AF04A1_V12B	Du kan inte ta den	no	You're not allowed to take that	22		100		68.2	0	9.1	0	0	22.7		9.51889e-09		61.84	0	0	0	0	7.24		3.14	3.23	3.32		Joking	Kind	Interested	Proud	Angry	None of the above
Joking	High	AF03A2_V12A	Jag fick dig att titta	no	Made you look	22		100		68.2	0	0	18.2	4.5	9.1		9.51889e-09		61.84	0	0	1.84	0	0		3.45	2.95	2.5		Joking	Kind	Interested	Proud	Angry	None of the above
Joking	High	AF03A2_V12E	Det här ser inte bra ut	yes	This doesn't look good	20		100		70	5	5	0	10	10		1.41201e-08		64	0	0	0	0	0		2.55	3.05	2.9		Joking	Kind	Interested	Proud	Angry	None of the above
Joking	High	YM03A1_V12B	Du kan inte ta den	no	You're not allowed to take that	22		100		77.3	0	0	0	4.5	18.2		3.62422e-11		72.76	0	0	0	0	1.84		3.36	3	2.77		Joking	Kind	Interested	Proud	Angry	None of the above
Joking	High	YF02A1_V12B	Du kan inte ta den	no	You're not allowed to take that	20		100		80	0	0	0	5	15		4.03022e-11		76	0	0	0	0	0		3.25	2.95	2.6		Joking	Kind	Interested	Proud	Angry	None of the above
Joking	High	AF03A2_V12B	Du kan inte ta den	no	You're not allowed to take that	22		100		81.8	0	4.5	9.1	0	4.5		3.62422e-11		78.16	0	0	0	0	0		3.73	3.27	3.18		Joking	Kind	Interested	Proud	Angry	None of the above
Joking	High	AM02A1_V12B	Du kan inte ta den	no	You're not allowed to take that	20		100		85	0	0	0	5	10		1.32683e-12		82	0	0	0	0	0		3.35	3	2.6		Joking	Kind	Interested	Proud	Angry	None of the above
Kind	High	AF05B2_V24H	Det trodde du aldrig	yes	Bet you weren't expecting that	22		100		0	0	68.2	4.5	4.5	22.7		0.981886		0	0	61.84	0	0	7.24		3.73	3.09	2.86		Kind	Interested	Proud	Excitement	Frustrated	None of the above
Kind	High	AM04B2_V24C	Vad ska du göra?	yes	What are you going to do?	22		100		0	31.8	4.5	13.6	22.7	27.3		0.981886		0	18.16	0	0	7.24	12.76		2.95	3.36	3		Kind	Interested	Proud	Excitement	Frustrated	None of the above
Kind	High	YM05B2_V24I	Vad ska du göra?	yes	What are you going to do?	19		100		0	73.7	15.8	0	5.3	5.3		0.968699		0	68.44	0	0	0	0		3.37	2.95	2.79		Kind	Interested	Proud	Excitement	Frustrated	None of the above
Kind	High	YF01B2_V24D	Vad ska vi göra nu?	yes	What will we do now?	22		100		0	63.6	0	0	18.2	18.2		0.981886		0	56.32	0	0	1.84	1.84		3.05	2.73	2.68		Kind	Interested	Proud	Excitement	Frustrated	None of the above
Kind	High	YF01B2_V24F	Är det över snart?	yes	Is it almost over?	25		100		0	12	0	4	40	44		0.989517		0	0	0	0	28	32.8		2.4	2.76	2.56		Kind	Interested	Proud	Excitement	Frustrated	None of the above
Kind	High	AF02B1_V24E	Ja, det hände igen	yes	Yes it happened again	22		100		4.5	0	4.5	4.5	68.2	18.2		0.981886		0	0	0	0	61.84	1.84		2.55	2.55	2.45		Kind	Interested	Proud	Excitement	Frustrated	None of the above
Kind	High	YF03B1_V24I	Vad ska du göra?	yes	What are you going to do?	21		100		4.8	52.4	4.8	0	0	38.1		0.886969		0	42.88	0	0	0	25.72		3.1	2.48	2.67		Kind	Interested	Proud	Excitement	Frustrated	None of the above
Kind	High	AF02B1_V24H	Det trodde du aldrig	yes	Bet you weren't expecting that	20		100		5	5	50	0	10	30		0.86958		0	0	40	0	0	16		3.5	3.05	2.8		Kind	Interested	Proud	Excitement	Frustrated	None of the above
Kind	High	AM04B2_V24E	Ja, det hände igen	yes	Yes it happened again	20		100		5	5	15	0	35	40		0.86958		0	0	0	0	22	28		2.9	2.75	2.65		Kind	Interested	Proud	Excitement	Frustrated	None of the above
Kind	High	AF02B1_V24I	Vad ska du göra?	yes	What are you going to do?	20		100		5	70	0	10	10	5		0.86958		0	64	0	0	0	0		3.35	2.85	2.75		Kind	Interested	Proud	Excitement	Frustrated	None of the above
Kind	High	YF01B2_V24C	Vad ska du göra?	yes	What are you going to do?	20		100		5	75	0	0	10	10		0.86958		0	70	0	0	0	0		3.5	2.75	2.35		Kind	Interested	Proud	Excitement	Frustrated	None of the above
Kind	High	YM05B2_V24C	Vad ska du göra?	yes	What are you going to do?	20		100		5	90	5	0	0	0		0.86958		0	88	0	0	0	0		3.5	2.9	2.7		Kind	Interested	Proud	Excitement	Frustrated	None of the above
Kind	High	YF03B1_V24C	Vad ska du göra?	yes	What are you going to do?	20		100		10	90	0	0	0	0		0.671341		0	88	0	0	0	0		3.65	3.15	2.8		Kind	Interested	Proud	Excitement	Frustrated	None of the above
Kind	High	AM04B2_V24D	Vad ska vi göra nu?	yes	What will we do now?	20		100		10	55	0	15	5	15		0.671341		0	46	0	0	0	0		3.15	2.4	2.4		Kind	Interested	Proud	Excitement	Frustrated	None of the above
Kind	High	AF02B1_V24F	Är det över snart?	yes	Is it almost over?	20		100		10	35	0	5	25	25		0.671341		0	22	0	0	10	10		2.8	2.4	2.3		Kind	Interested	Proud	Excitement	Frustrated	None of the above
Kind	High	AF05B2_V24F	Är det över snart?	yes	Is it almost over?	22		100		13.6	9.1	0	0	36.4	40.9		0.734812		0	0	0	0	23.68	29.08		2.91	2.55	2.64		Kind	Interested	Proud	Excitement	Frustrated	None of the above
Kind	High	YF03B1_V24B	Jag trodde du skulle gilla det	no	I thought you would like it	20		100		15	5	30	5	0	45		0.433454		0	0	16	0	0	34		3.25	2.7	2.7		Kind	Interested	Proud	Excitement	Frustrated	None of the above
Kind	High	YM05B2_V24F	Är det över snart?	yes	Is it almost over?	20		100		15	0	0	0	30	55		0.433454		0	0	0	0	16	46		2.7	2.45	2.5		Kind	Interested	Proud	Excitement	Frustrated	None of the above
Kind	High	AF05B2_V24G	Låt mig göra det	yes	Let me do that	21		100		19	28.6	9.5	0	19	23.8		0.473102		2.8	14.32	0	0	2.8	8.56		3.33	2.81	2.71		Kind	Interested	Proud	Excitement	Frustrated	None of the above
Kind	High	AF02B1_V24C	Vad ska du göra?	yes	What are you going to do?	21		100		19	66.7	4.8	0	4.8	4.8		0.473102		2.8	60.04	0	0	0	0		3.81	3.38	3.19		Kind	Interested	Proud	Excitement	Frustrated	None of the above
Kind	High	YM01B1_V24F	Är det över snart?	yes	Is it almost over?	20		100		20	35	0	0	0	45		0.231251		4	22	0	0	0	34		3.05	2.65	2.5		Kind	Interested	Proud	Excitement	Frustrated	None of the above
Kind	High	AF05B2_V24I	Vad ska du göra?	yes	What are you going to do?	22		100		22.7	68.2	0	0	0	9.1		0.299643		7.24	61.84	0	0	0	0		4.14	3	3.23		Kind	Interested	Proud	Excitement	Frustrated	None of the above
Kind	High	AF02B1_V24B	Jag trodde du skulle gilla det	no	I thought you would like it	20		100		25	5	30	15	15	10		0.10184		10	0	16	0	0	0		3.25	2.9	2.7		Kind	Interested	Proud	Excitement	Frustrated	None of the above
Kind	High	YM05B2_V24E	Ja, det hände igen	yes	Yes it happened again	22		100		27.3	0	4.5	0	22.7	45.5		0.0605011		12.76	0	0	0	7.24	34.6		2.86	2.45	2.23		Kind	Interested	Proud	Excitement	Frustrated	None of the above
Kind	High	AF05B2_V24D	Vad ska vi göra nu?	yes	What will we do now?	22		100		27.3	40.9	0	4.5	9.1	18.2		0.0605011		12.76	29.08	0	0	0	1.84		3.27	2.36	2.45		Kind	Interested	Proud	Excitement	Frustrated	None of the above
Kind	High	YF03B1_V24H	Det trodde du aldrig	yes	Bet you weren't expecting that	21		100		28.6	0	33.3	0	4.8	33.3		0.0479195		14.32	0	19.96	0	0	19.96		3.67	3.29	3.05		Kind	Interested	Proud	Excitement	Frustrated	None of the above
Kind	High	YM01B1_V24D	Vad ska vi göra nu?	yes	What will we do now?	20		100		30	15	0	5	10	40		0.0371353		16	0	0	0	0	28		3.05	1.95	2.05		Kind	Interested	Proud	Excitement	Frustrated	None of the above
Kind	High	AF02B1_V24D	Vad ska vi göra nu?	yes	What will we do now?	22		100		31.8	45.5	0	0	4.5	18.2		0.0605011		18.16	34.6	0	0	0	1.84		3.73	2.55	3.14		Kind	Interested	Proud	Excitement	Frustrated	None of the above
Kind	High	YM05B2_V24D	Vad ska vi göra nu?	yes	What will we do now?	20		100		35	55	0	0	0	10		0.0112533		22	46	0	0	0	0		3.4	2.45	2.55		Kind	Interested	Proud	Excitement	Frustrated	None of the above
Kind	High	YM05B2_V24G	Låt mig göra det	yes	Let me do that	22		100		36.4	18.2	0	4.5	27.3	13.6		0.00613079		23.68	1.84	0	0	12.76	0		3.18	2.64	2.68		Kind	Interested	Proud	Excitement	Frustrated	None of the above
Kind	High	YF03B1_V24F	Är det över snart?	yes	Is it almost over?	22		100		36.4	22.7	4.5	0	4.5	31.8		0.00613079		23.68	7.24	0	0	0	18.16		3.05	2.05	2.18		Kind	Interested	Proud	Excitement	Frustrated	None of the above
Kind	High	AF05B2_V24E	Ja, det hände igen	yes	Yes it happened again	21		100		38.1	14.3	9.5	4.8	14.3	19		0.00424356		25.72	0	0	0	0	2.8		3	2.52	2.43		Kind	Interested	Proud	Excitement	Frustrated	None of the above
Kind	High	YF03B1_V24D	Vad ska vi göra nu?	yes	What will we do now?	22		100		40.9	45.5	4.5	4.5	0	4.5		0.00613079		29.08	34.6	0	0	0	0		3.64	3.14	2.86		Kind	Interested	Proud	Excitement	Frustrated	None of the above
Kind	High	AF05B2_V24C	Vad ska du göra?	yes	What are you going to do?	22		100		45.5	50	0	0	0	4.5		0.000318115		34.6	40	0	0	0	0		3.68	2.5	2.59		Kind	Interested	Proud	Excitement	Frustrated	None of the above
Kind	High	YF03B1_V24E	Ja, det hände igen	yes	Yes it happened again	21		100		47.6	19	14.3	4.8	4.8	9.5		0.000972356		37.12	2.8	0	0	0	0		3.24	2.48	2.38		Kind	Interested	Proud	Excitement	Frustrated	None of the above
Kind	High	AF02B1_V24G	Låt mig göra det	yes	Let me do that	21		100		47.6	0	9.5	4.8	9.5	28.6		0.000972356		37.12	0	0	0	0	14.32		3.1	2.62	2.76		Kind	Interested	Proud	Excitement	Frustrated	None of the above
Kind	High	YM01B1_V24A	Jag kan hjälpa dig	no	Let me help you	20		100		55	40	5	0	0	0		1.52949e-05		46	28	0	0	0	0		4.15	3	3		Kind	Interested	Proud	Excitement	Frustrated	None of the above
Kind	High	YF03B1_V24G	Låt mig göra det	yes	Let me do that	20		100		55	20	0	0	5	20		1.52949e-05		46	4	0	0	0	4		3.6	2.5	2.45		Kind	Interested	Proud	Excitement	Frustrated	None of the above
Kind	High	AF02B1_V24A	Jag kan hjälpa dig	no	Let me help you	21		100		57.1	19	0	0	9.5	14.3		3.0249e-05		48.52	2.8	0	0	0	0		3.81	2.81	2.9		Kind	Interested	Proud	Excitement	Frustrated	None of the above
Kind	High	AM04B2_V24A	Jag kan hjälpa dig	no	Let me help you	21		100		57.1	9.5	14.3	0	4.8	14.3		3.0249e-05		48.52	0	0	0	0	0		3.38	2.76	2.81		Kind	Interested	Proud	Excitement	Frustrated	None of the above
Kind	High	YF03B1_V24A	Jag kan hjälpa dig	no	Let me help you	25		100		60	20	0	4	12	4		1.56635e-07		52	4	0	0	0	0		3.64	3.12	3.16		Kind	Interested	Proud	Excitement	Frustrated	None of the above
Kind	High	YM04B1_V24A	Jag kan hjälpa dig	no	Let me help you	20		100		65	20	5	0	0	10		1.79765e-07		58	4	0	0	0	0		3.9	2.65	2.75		Kind	Interested	Proud	Excitement	Frustrated	None of the above
Kind	High	AF05B2_V24A	Jag kan hjälpa dig	no	Let me help you	20		100		75	10	10	5	0	0		8.68528e-10		70	0	0	0	0	0		3.65	3.05	2.8		Kind	Interested	Proud	Excitement	Frustrated	None of the above
Kind	High	YM05B2_V24A	Jag kan hjälpa dig	no	Let me help you	20		100		80	15	0	0	0	5		4.03022e-11		76	0	0	0	0	0		3.85	2.8	2.85		Kind	Interested	Proud	Excitement	Frustrated	None of the above
Neutral	High	YM04B1_V14A	Är det här till mig?	yes	Is this for me?	20		100		0	15	5	55	15	10		0.973916		0	0	0	46	0	0		2.6	2.4	2.5		Neutral	Bored	Kind	Surprised	Frustrated	None of the above
Neutral	High	AF05B2_V14F	Det är alltid så här	yes	It was always like that	25		100		8	40	4	0	36	12		0.811313		0	28	0	0	23.2	0		2.4	2.68	2.64		Neutral	Bored	Kind	Surprised	Frustrated	None of the above
Neutral	High	YM05B2_V14C	Det är samma sak om och om igen	yes	Here we go again	21		100		9.5	42.9	0	0	42.9	4.8		0.886969		0	31.48	0	0	31.48	0		2.19	2.48	2.52		Neutral	Bored	Kind	Surprised	Frustrated	None of the above
Neutral	High	AM04B2_V14C	Det är samma sak om och om igen	yes	Here we go again	20		100		10	25	5	0	55	5		0.671341		0	10	0	0	46	0		2.4	2.85	2.45		Neutral	Bored	Kind	Surprised	Frustrated	None of the above
Neutral	High	YM04B1_V14D	Jag visste att det skulle bli så här	yes	I knew it from the start	20		100		10	5	0	0	75	10		0.671341		0	0	0	0	70	0		2.15	2.9	2.6		Neutral	Bored	Kind	Surprised	Frustrated	None of the above
Neutral	High	YF03B1_V14F	Det är alltid så här	yes	It was always like that	25		100		12	24	20	0	28	16		0.618434		0	8.8	4	0	13.6	0		2.48	2.52	2.6		Neutral	Bored	Kind	Surprised	Frustrated	None of the above
Neutral	High	YF03B1_V14G	Det här ser inte bra ut	yes	This doesn't look good	20		100		15	10	5	0	35	35		0.433454		0	0	0	0	22	22		2.15	2	2.2		Neutral	Bored	Kind	Surprised	Frustrated	None of the above
Neutral	High	YM01B1_V14F	Det är alltid så här	yes	It was always like that	20		100		15	45	0	0	30	10		0.433454		0	34	0	0	16	0		2.4	2.55	2.65		Neutral	Bored	Kind	Surprised	Frustrated	None of the above
Neutral	High	AF02B1_V14B	Jag visste det	yes	I knew it from the start	20		100		15	0	5	0	60	20		0.433454		0	0	0	0	52	4		2.55	2.7	2.65		Neutral	Bored	Kind	Surprised	Frustrated	None of the above
Neutral	High	YM05B2_V14F	Det är alltid så här	yes	It was always like that	23		100		17.4	47.8	4.3	0	17.4	13		0.334977		0.88	37.36	0	0	0.88	0		2.3	2.61	2.65		Neutral	Bored	Kind	Surprised	Frustrated	None of the above
Neutral	High	YM04B1_V14E	Vad är det här?	yes	What’s all this?	22		100		18.2	9.1	0	13.6	45.5	13.6		0.299643		1.84	0	0	0	34.6	0		2.59	2.55	2.55		Neutral	Bored	Kind	Surprised	Frustrated	None of the above
Neutral	High	AF02B1_V14A	Är det här till mig?	yes	Is this for me?	22		100		18.2	0	9.1	59.1	4.5	9.1		0.299643		1.84	0	0	50.92	0	0		3.45	2.68	2.73		Neutral	Bored	Kind	Surprised	Frustrated	None of the above
Neutral	High	AF02B1_V14F	Det är alltid så här	yes	It was always like that	21		100		19	9.5	0	0	57.1	14.3		0.473102		2.8	0	0	0	48.52	0		2.52	2.52	2.62		Neutral	Bored	Kind	Surprised	Frustrated	None of the above
Neutral	High	AM04B2_V14F	Det är alltid så här	yes	It was always like that	21		100		19	19	4.8	0	57.1	0		0.473102		2.8	2.8	0	0	48.52	0		2.48	2.62	2.48		Neutral	Bored	Kind	Surprised	Frustrated	None of the above
Neutral	High	AF05B2_V14D	Jag visste att det skulle bli så här	yes	I knew it from the start	21		100		19	28.6	14.3	4.8	14.3	19		0.473102		2.8	14.32	0	0	0	2.8		2.38	2.76	2.62		Neutral	Bored	Kind	Surprised	Frustrated	None of the above
Neutral	High	YF03B1_V14A	Är det här till mig?	yes	Is this for me?	21		100		19	9.5	38.1	9.5	4.8	19		0.473102		2.8	0	25.72	0	0	2.8		3.14	2	2.14		Neutral	Bored	Kind	Surprised	Frustrated	None of the above
Neutral	High	AF05B2_V14G	Det här ser inte bra ut	yes	This doesn't look good	20		100		20	20	15	0	20	25		0.231251		4	4	0	0	4	10		2.15	1.95	2.5		Neutral	Bored	Kind	Surprised	Frustrated	None of the above
Neutral	High	YM01B1_V14B	Jag visste det	yes	I knew it from the start	21		100		23.8	57.1	0	0	4.8	14.3		0.264951		8.56	48.52	0	0	0	0		2.33	2.14	2.43		Neutral	Bored	Kind	Surprised	Frustrated	None of the above
Neutral	High	YM01B1_V14D	Jag visste att det skulle bli så här	yes	I knew it from the start	40		100		25	5	0	0	30	40		0.0583587		10	0	0	0	16	28		2.2	2.45	2.45		Neutral	Bored	Kind	Surprised	Frustrated	None of the above
Neutral	High	AM04B2_V14A	Är det här till mig?	yes	Is this for me?	22		100		27.3	31.8	0	9.1	18.2	13.6		0.0605011		12.76	18.16	0	0	1.84	0		2.55	2.77	2.64		Neutral	Bored	Kind	Surprised	Frustrated	None of the above
Neutral	High	AF05B2_V14C	Det är samma sak om och om igen	yes	Here we go again	21		100		28.6	47.6	4.8	0	19	0		0.0479195		14.32	37.12	0	0	2.8	0		2.29	1.95	2.19		Neutral	Bored	Kind	Surprised	Frustrated	None of the above
Neutral	High	AF02B1_V14D	Jag visste att det skulle bli så här	yes	I knew it from the start	21		100		28.6	0	0	0	57.1	14.3		0.0479195		14.32	0	0	0	48.52	0		2.57	2.57	2.43		Neutral	Bored	Kind	Surprised	Frustrated	None of the above
Neutral	High	YF01B2_V14A	Är det här till mig?	yes	Is this for me?	20		100		30	5	0	40	0	25		0.0371353		16	0	0	28	0	10		2.85	2.1	2.1		Neutral	Bored	Kind	Surprised	Frustrated	None of the above
Neutral	High	AF05B2_V14E	Vad är det här?	yes	What’s all this?	23		100		30.4	8.7	13	21.7	4.3	21.7		0.0749175		16.48	0	0	6.04	0	6.04		2.61	2.52	2.43		Neutral	Bored	Kind	Surprised	Frustrated	None of the above
Neutral	High	YF03B1_V14B	Jag visste det	yes	I knew it from the start	19		100		31.6	15.8	21.1	10.5	10.5	10.5		0.0280766		17.92	0	5.32	0	0	0		2.79	2.26	2.53		Neutral	Bored	Kind	Surprised	Frustrated	None of the above
Neutral	High	YM01B1_V14G	Det här ser inte bra ut	yes	This doesn't look good	25		100		32	24	0	0	16	28		0.0157074		18.4	8.8	0	0	0	13.6		2.56	2.64	2.68		Neutral	Bored	Kind	Surprised	Frustrated	None of the above
Neutral	High	YF01B2_V14C	Det är samma sak om och om igen	yes	Here we go again	25		100		32	32	4	0	28	4		0.0157074		18.4	18.4	0	0	13.6	0		2.52	2.6	2.68		Neutral	Bored	Kind	Surprised	Frustrated	None of the above
Neutral	High	AF02B1_V14C	Det är samma sak om och om igen	yes	Here we go again	20		100		35	35	0	0	25	5		0.0112533		22	22	0	0	10	0		2.35	2.4	2.3		Neutral	Bored	Kind	Surprised	Frustrated	None of the above
Neutral	High	YF03B1_V14D	Jag visste att det skulle bli så här	yes	I knew it from the start	20		100		35	10	5	0	20	30		0.0112533		22	0	0	0	4	16		2.55	2.65	2.45		Neutral	Bored	Kind	Surprised	Frustrated	None of the above
Neutral	High	AF05B2_V14B	Jag visste det	yes	I knew it from the start	20		100		35	20	10	5	20	10		0.0112533		22	4	0	0	4	0		2.75	2.3	2		Neutral	Bored	Kind	Surprised	Frustrated	None of the above
Neutral	High	YF01B2_V14B	Jag visste det	yes	I knew it from the start	22		100		36.4	13.6	0	0	36.4	13.6		0.00613079		23.68	0	0	0	23.68	0		2.5	2.55	2.18		Neutral	Bored	Kind	Surprised	Frustrated	None of the above
Neutral	High	AF02B1_V14G	Det här ser inte bra ut	yes	This doesn't look good	20		100		40	10	0	0	35	15		0.00284162		28	0	0	0	22	0		2.25	2.4	2.15		Neutral	Bored	Kind	Surprised	Frustrated	None of the above
Neutral	High	AM04B2_V14D	Jag visste att det skulle bli så här	yes	I knew it from the start	22		100		40.9	18.2	4.5	4.5	31.8	0		0.00613079		29.08	1.84	0	0	18.16	0		2.36	2.82	2.86		Neutral	Bored	Kind	Surprised	Frustrated	None of the above
Neutral	High	AM04B2_V14E	Vad är det här?	yes	What’s all this?	22		100		40.9	13.6	4.5	27.3	9.1	4.5		0.00613079		29.08	0	0	12.76	0	0		2.77	2.59	2.36		Neutral	Bored	Kind	Surprised	Frustrated	None of the above
Neutral	High	YM01B1_V14E	Vad är det här?	yes	What’s all this?	22		100		40.9	9.1	4.5	4.5	27.3	13.6		0.00613079		29.08	0	0	0	12.76	0		2.77	2.68	2.5		Neutral	Bored	Kind	Surprised	Frustrated	None of the above
Neutral	High	AM04B2_V14B	Jag visste det	yes	I knew it from the start	21		100		42.9	28.6	0	4.8	19	4.8		0.000972356		31.48	14.32	0	0	2.8	0		2.9	2.43	2.19		Neutral	Bored	Kind	Surprised	Frustrated	None of the above
Neutral	High	AF02B1_V14E	Vad är det här?	yes	What’s all this?	20		100		45	5	5	20	10	15		0.000598504		34	0	0	4	0	0		2.7	2.1	2.1		Neutral	Bored	Kind	Surprised	Frustrated	None of the above
Neutral	High	AF05B2_V14A	Är det här till mig?	yes	Is this for me?	21		100		47.6	33.3	0	9.5	4.8	4.8		0.000972356		37.12	19.96	0	0	0	0		2.48	2.24	2.48		Neutral	Bored	Kind	Surprised	Frustrated	None of the above
Neutral	High	YM05B2_V14E	Vad är det här?	yes	What’s all this?	21		100		57.1	28.6	0	0	0	14.3		3.0249e-05		48.52	14.32	0	0	0	0		2.86	2.38	2.38		Neutral	Bored	Kind	Surprised	Frustrated	None of the above
Proud	High	YM01B1_V27D	Vad ska vi göra nu?	yes	What will we do now?	21		100		4.8	0	28.6	14.3	19	33.3		0.886969		0	0	14.32	0	2.8	19.96		2.86	2.52	2.43		Proud	Excited	Interested	Kind	Afraid	None of the above
Proud	High	YM01B1_V27C	Ja, det hände igen	yes	Yes it happened again	25		100		8	4	8	36	8	36		0.811313		0	0	0	23.2	0	23.2		2.84	2.52	2.52		Proud	Excited	Interested	Kind	Afraid	None of the above
Proud	High	AF05B2_V27C	Ja, det hände igen	yes	Yes it happened again	22		100		9.1	4.5	27.3	13.6	0	45.5		0.734812		0	0	12.76	0	0	34.6		3	2.68	2.41		Proud	Excited	Interested	Kind	Afraid	None of the above
Proud	High	AF02B1_V27C	Ja, det hände igen	yes	Yes it happened again	21		100		9.5	4.8	9.5	4.8	14.3	57.1		0.886969		0	0	0	0	0	48.52		3.05	2.81	2.62		Proud	Excited	Interested	Kind	Afraid	None of the above
Proud	High	YM04B1_V27C	Ja, det hände igen	yes	Yes it happened again	21		100		9.5	0	0	9.5	4.8	76.2		0.886969		0	0	0	0	0	71.44		2.67	2.33	2.24		Proud	Excited	Interested	Kind	Afraid	None of the above
Proud	High	AM04B2_V27C	Ja, det hände igen	yes	Yes it happened again	20		100		10	30	5	5	10	40		0.671341		0	16	0	0	0	28		2.6	3.1	2.85		Proud	Excited	Interested	Kind	Afraid	None of the above
Proud	High	AF02B1_V28D	Låt mig göra det	yes	Let me do that	21		100		23.8	0	9.5	23.8	0	42.9		0.264951		8.56	0	0	8.56	0	31.48		2.52	2.52	2.48		Proud	Excited	Interested	Kind	Afraid	None of the above
Proud	High	AF05B2_V28D	Låt mig göra det	yes	Let me do that	20		100		25	10	5	25	0	35		0.10184		10	0	0	10	0	22		2.55	2.65	2.5		Proud	Excited	Interested	Kind	Afraid	None of the above
Proud	High	YF03B1_V29D	Det trodde du aldrig	yes	Bet you weren't expecting that	21		100		28.6	0	0	28.6	9.5	33.3		0.0479195		14.32	0	0	14.32	0	19.96		2.86	2.38	2.33		Proud	Excited	Interested	Kind	Afraid	None of the above
Proud	High	YM01B1_V28D	Låt mig göra det	yes	Let me do that	21		100		28.6	0	9.5	19	9.5	33.3		0.0479195		14.32	0	0	2.8	0	19.96		3	2.38	2.57		Proud	Excited	Interested	Kind	Afraid	None of the above
Proud	High	YM04B1_V29D	Det trodde du aldrig	yes	Bet you weren't expecting that	20		100		35	20	5	5	0	35		0.0112533		22	4	0	0	0	22		3.05	2.55	2.2		Proud	Excited	Interested	Kind	Afraid	None of the above
Proud	High	AF05B2_V29D	Det trodde du aldrig	yes	Bet you weren't expecting that	23		100		39.1	4.3	13	13	0	30.4		0.00860217		26.92	0	0	0	0	16.48		2.96	2.65	2.26		Proud	Excited	Interested	Kind	Afraid	None of the above
Proud	High	YM05B2_V27A	Jag jobbade hårt med den här	no	I worked hard on this	23		100		39.1	8.7	4.3	8.7	8.7	30.4		0.00860217		26.92	0	0	0	0	16.48		3.09	3.17	2.48		Proud	Excited	Interested	Kind	Afraid	None of the above
Proud	High	YF03B1_V27A	Jag jobbade hårt med den här	no	I worked hard on this	21		100		42.9	0	4.8	19	14.3	19		0.000972356		31.48	0	0	2.8	0	2.8		3.24	3.14	3.05		Proud	Excited	Interested	Kind	Afraid	None of the above
Proud	High	AF02B1_V29D	Det trodde du aldrig	yes	Bet you weren't expecting that	20		100		50	10	10	15	5	10		0.000105019		40	0	0	0	0	0		3.25	3.15	2.85		Proud	Excited	Interested	Kind	Afraid	None of the above
Proud	High	YM04B1_V27B	Jag visste att jag skulle klara det	no	I knew I could do it	20		100		55	30	0	0	5	10		1.52949e-05		46	16	0	0	0	0		4.05	3.5	3.25		Proud	Excited	Interested	Kind	Afraid	None of the above
Proud	High	YM05B2_V27C	Ja, det hände igen	yes	Yes it happened again	25		100		56	12	0	0	4	28		1.27943e-06		47.2	0	0	0	0	13.6		3.28	3.04	2.6		Proud	Excited	Interested	Kind	Afraid	None of the above
Proud	High	AF02B1_V27A	Jag jobbade hårt med den här	no	I worked hard on this	22		100		59.1	0	4.5	4.5	4.5	27.3		1.05976e-06		50.92	0	0	0	0	12.76		3.27	2.95	2.68		Proud	Excited	Interested	Kind	Afraid	None of the above
Proud	High	YM01B1_V27A	Jag jobbade hårt med den här	no	I worked hard on this	22		100		59.1	4.5	4.5	9.1	0	22.7		1.05976e-06		50.92	0	0	0	0	7.24		3.36	2.82	2.73		Proud	Excited	Interested	Kind	Afraid	None of the above
Proud	High	YM05B2_V27B	Jag visste att jag skulle klara det	no	I knew I could do it	22		100		59.1	27.3	0	0	4.5	9.1		1.05976e-06		50.92	12.76	0	0	0	0		3.86	3.73	3.23		Proud	Excited	Interested	Kind	Afraid	None of the above
Proud	High	AF02B1_V27B	Jag visste att jag skulle klara det	no	I knew I could do it	21		100		61.9	14.3	4.8	0	0	19		4.07933e-06		54.28	0	0	0	0	2.8		3.71	3.29	2.9		Proud	Excited	Interested	Kind	Afraid	None of the above
Proud	High	YM05B2_V29D	Det trodde du aldrig	yes	Bet you weren't expecting that	21		100		71.4	0	4.8	4.8	0	19		4.17277e-08		65.68	0	0	0	0	2.8		3.33	2.9	2.71		Proud	Excited	Interested	Kind	Afraid	None of the above
Proud	High	YF01B2_V27A	Jag jobbade hårt med den här	no	I worked hard on this	25		100		72	4	0	12	4	8		1.03461e-10		66.4	0	0	0	0	0		3.08	2.88	2.48		Proud	Excited	Interested	Kind	Afraid	None of the above
Proud	High	YM01B1_V27B	Jag visste att jag skulle klara det	no	I knew I could do it	22		100		72.7	0	0	4.5	0	22.7		9.51889e-09		67.24	0	0	0	0	7.24		3.5	2.68	2.86		Proud	Excited	Interested	Kind	Afraid	None of the above
Proud	High	AM04B2_V27B	Jag visste att jag skulle klara det	no	I knew I could do it	20		100		75	0	0	0	0	25		8.68528e-10		70	0	0	0	0	10		3.85	3.3	3.05		Proud	Excited	Interested	Kind	Afraid	None of the above
Proud	High	YM04B1_V27A	Jag jobbade hårt med den här	no	I worked hard on this	25		100		80	4	4	4	0	8		2.88436e-13		76	0	0	0	0	0		3.72	3.08	2.96		Proud	Excited	Interested	Kind	Afraid	None of the above
Proud	High	AF05B2_V27B	Jag visste att jag skulle klara det	no	I knew I could do it	22		100		86.4	9.1	0	0	0	4.5		4.4742e-14		83.68	0	0	0	0	0		3.91	3.45	3.18		Proud	Excited	Interested	Kind	Afraid	None of the above
Proud	High	AF05B2_V27A	Jag jobbade hårt med den här	no	I worked hard on this	22		100		90.9	0	0	4.5	0	4.5		4.4742e-14		89.08	0	0	0	0	0		3.41	3.5	2.91		Proud	Excited	Interested	Kind	Afraid	None of the above
Sad	High	YM04B1_V15D	Är det här till mig?	yes	Is this for me?	21		100		0	23.8	0	23.8	4.8	47.6		0.978263		0	8.56	0	8.56	0	37.12		2.38	2.76	2.52		Sad	Afraid	Jealous	Disgusted	Proud	None of the above
Sad	High	YF03B1_V15E	Vad är det här?	yes	What’s all this?	20		100		5	70	0	5	0	20		0.86958		0	64	0	0	0	4		2.35	2.65	2.8		Sad	Afraid	Jealous	Disgusted	Proud	None of the above
Sad	High	YM04B1_V15E	Vad är det här?	yes	What’s all this?	20		100		15	10	5	20	0	50		0.433454		0	0	0	4	0	40		2.25	2.2	2.3		Sad	Afraid	Jealous	Disgusted	Proud	None of the above
Sad	High	YF03B1_V15D	Är det här till mig?	yes	Is this for me?	20		100		15	25	10	0	0	50		0.433454		0	10	0	0	0	40		2.55	2.45	2.4		Sad	Afraid	Jealous	Disgusted	Proud	None of the above
Sad	High	YF01B2_V15A	Jag klarar inte det här	no	I can’t handle this	20		100		20	70	5	0	0	5		0.231251		4	64	0	0	0	0		2	2.6	2.3		Sad	Afraid	Jealous	Disgusted	Proud	None of the above
Sad	High	YF01B2_V15E	Vad är det här?	yes	What’s all this?	20		100		20	20	10	15	0	35		0.231251		4	4	0	0	0	22		2.35	2.75	2.55		Sad	Afraid	Jealous	Disgusted	Proud	None of the above
Sad	High	AM04B2_V15A	Jag klarar inte det här	no	I can’t handle this	20		100		25	55	0	0	10	10		0.10184		10	46	0	0	0	0		1.75	3.25	2.7		Sad	Afraid	Jealous	Disgusted	Proud	None of the above
Sad	High	YM01B1_V15D	Är det här till mig?	yes	Is this for me?	22		100		27.3	40.9	9.1	0	0	22.7		0.0605011		12.76	29.08	0	0	0	7.24		2.32	2.59	2.68		Sad	Afraid	Jealous	Disgusted	Proud	None of the above
Sad	High	AF02B1_V15E	Vad är det här?	yes	What’s all this?	25		100		36	44	0	12	4	4		0.00474255		23.2	32.8	0	0	0	0		2.16	2.56	2.44		Sad	Afraid	Jealous	Disgusted	Proud	None of the above
Sad	High	YF01B2_V15D	Är det här till mig?	yes	Is this for me?	25		100		36	16	0	16	4	28		0.00474255		23.2	0	0	0	0	13.6		2.32	2.12	2.16		Sad	Afraid	Jealous	Disgusted	Proud	None of the above
Sad	High	AF05B2_V15D	Är det här till mig?	yes	Is this for me?	21		100		42.9	0	9.5	23.8	4.8	19		0.000972356		31.48	0	0	8.56	0	2.8		2.38	2.57	2.38		Sad	Afraid	Jealous	Disgusted	Proud	None of the above
Sad	High	AF05B2_V15A	Jag klarar inte det här	no	I can’t handle this	19		100		47.4	31.6	0	0	15.8	5.3		0.000351762		36.88	17.92	0	0	0	0		2.26	3.37	3.32		Sad	Afraid	Jealous	Disgusted	Proud	None of the above
Sad	High	YF01B2_V15G	Jag visste att det skulle blir så här	yes	I knew it from the start	21		100		47.6	9.5	9.5	0	0	33.3		0.000972356		37.12	0	0	0	0	19.96		2.43	2.76	2.52		Sad	Afraid	Jealous	Disgusted	Proud	None of the above
Sad	High	AF02B1_V15C	Jag visste det	yes	I knew it from the start	21		100		57.1	0	14.3	0	0	28.6		3.0249e-05		48.52	0	0	0	0	14.32		2.29	2.52	2.52		Sad	Afraid	Jealous	Disgusted	Proud	None of the above
Sad	High	YM01B1_V15G	Jag visste att det skulle blir så här	yes	I knew it from the start	19		100		57.9	15.8	5.3	5.3	10.5	5.3		7.21969e-06		49.48	0	0	0	0	0		2.21	2.58	3		Sad	Afraid	Jealous	Disgusted	Proud	None of the above
Sad	High	YM04B1_V15C	Jag visste det	yes	I knew it from the start	22		100		59.1	9.1	22.7	0	0	9.1		1.05976e-06		50.92	0	7.24	0	0	0		2.5	2.86	3		Sad	Afraid	Jealous	Disgusted	Proud	None of the above
Sad	High	YM01B1_V15F	Det är alltid så här	yes	It was always like that	20		100		60	15	10	0	5	10		1.83622e-06		52	0	0	0	0	0		2	2.35	3.15		Sad	Afraid	Jealous	Disgusted	Proud	None of the above
Sad	High	YM01B1_V15A	Jag klarar inte det här	no	I can’t handle this	20		100		60	35	0	0	5	0		1.83622e-06		52	22	0	0	0	0		2.3	3	3.05		Sad	Afraid	Jealous	Disgusted	Proud	None of the above
Sad	High	AF02B1_V15D	Är det här till mig?	yes	Is this for me?	20		100		60	35	0	0	0	5		1.83622e-06		52	22	0	0	0	0		2.05	3.15	3.15		Sad	Afraid	Jealous	Disgusted	Proud	None of the above
Sad	High	AF05B2_V15C	Jag visste det	yes	I knew it from the start	22		100		63.6	4.5	4.5	0	9.1	18.2		1.05976e-06		56.32	0	0	0	0	1.84		2.23	3.18	3.14		Sad	Afraid	Jealous	Disgusted	Proud	None of the above
Sad	High	AF05B2_V15E	Vad är det här?	yes	What’s all this?	22		100		63.6	22.7	0	4.5	0	9.1		1.05976e-06		56.32	7.24	0	0	0	0		2.41	3.36	3.09		Sad	Afraid	Jealous	Disgusted	Proud	None of the above
Sad	High	AF02B1_V15B	Jag har förlorat allt	no	I’ve lost everything	20		100		65	10	10	0	5	10		1.79765e-07		58	0	0	0	0	0		1.85	3.4	2.8		Sad	Afraid	Jealous	Disgusted	Proud	None of the above
Sad	High	AF02B1_V15A	Jag klarar inte det här	no	I can’t handle this	20		100		65	25	0	0	5	5		1.79765e-07		58	10	0	0	0	0		2.25	3.2	3.3		Sad	Afraid	Jealous	Disgusted	Proud	None of the above
Sad	High	YM05B2_V15A	Jag klarar inte det här	no	I can’t handle this	20		100		65	25	0	0	5	5		1.79765e-07		58	10	0	0	0	0		2.15	3.55	3.35		Sad	Afraid	Jealous	Disgusted	Proud	None of the above
Sad	High	AM04B2_V15G	Jag visste att det skulle blir så här	yes	I knew it from the start	20		100		65	20	5	0	0	10		1.79765e-07		58	4	0	0	0	0		1.7	3.7	3.05		Sad	Afraid	Jealous	Disgusted	Proud	None of the above
Sad	High	YF03B1_V15C	Jag visste det	yes	I knew it from the start	20		100		65	10	5	5	5	10		1.79765e-07		58	0	0	0	0	0		2.05	2.9	2.95		Sad	Afraid	Jealous	Disgusted	Proud	None of the above
Sad	High	YM01B1_V15C	Jag visste det	yes	I knew it from the start	21		100		66.7	9.5	4.8	0	0	19		4.17277e-08		60.04	0	0	0	0	2.8		1.95	3	2.86		Sad	Afraid	Jealous	Disgusted	Proud	None of the above
Sad	High	YF01B2_V15F	Det är alltid så här	yes	It was always like that	22		100		68.2	9.1	0	4.5	0	18.2		9.51889e-09		61.84	0	0	0	0	1.84		2.36	2.5	2.5		Sad	Afraid	Jealous	Disgusted	Proud	None of the above
Sad	High	YF01B2_V15B	Jag har förlorat allt	no	I’ve lost everything	22		100		68.2	0	4.5	0	9.1	18.2		9.51889e-09		61.84	0	0	0	0	1.84		2.32	2.77	2.5		Sad	Afraid	Jealous	Disgusted	Proud	None of the above
Sad	High	YM04B1_V15F	Det är alltid så här	yes	It was always like that	23		100		69.6	4.3	4.3	0	0	21.7		2.13771e-09		63.52	0	0	0	0	6.04		2.04	2.74	2.83		Sad	Afraid	Jealous	Disgusted	Proud	None of the above
Sad	High	YM01B1_V15E	Vad är det här?	yes	What’s all this?	20		100		70	10	0	0	0	20		1.41201e-08		64	0	0	0	0	4		2.35	2.35	2.4		Sad	Afraid	Jealous	Disgusted	Proud	None of the above
Sad	High	YM05B2_V15G	Jag visste att det skulle blir så här	yes	I knew it from the start	21		100		71.4	14.3	4.8	0	0	9.5		4.17277e-08		65.68	0	0	0	0	0		2.19	3.1	3.05		Sad	Afraid	Jealous	Disgusted	Proud	None of the above
Sad	High	YF03B1_V15B	Jag har förlorat allt	no	I’ve lost everything	20		100		75	15	0	0	0	10		8.68528e-10		70	0	0	0	0	0		1.75	2.65	2.65		Sad	Afraid	Jealous	Disgusted	Proud	None of the above
Sad	High	AM04B2_V15B	Jag har förlorat allt	no	I’ve lost everything	21		100		76.2	4.8	0	4.8	4.8	9.5		1.7834e-10		71.44	0	0	0	0	0		1.71	2.67	2.62		Sad	Afraid	Jealous	Disgusted	Proud	None of the above
Sad	High	YM01B1_V15B	Jag har förlorat allt	no	I’ve lost everything	22		100		77.3	4.5	4.5	0	0	13.6		3.62422e-11		72.76	0	0	0	0	0		2.14	2.73	3.18		Sad	Afraid	Jealous	Disgusted	Proud	None of the above
Sad	High	AF05B2_V15F	Det är alltid så här	yes	It was always like that	20		100		80	0	15	5	0	0		4.03022e-11		76	0	0	0	0	0		2	3.2	2.6		Sad	Afraid	Jealous	Disgusted	Proud	None of the above
Sad	High	YF03B1_V15G	Jag visste att det skulle blir så här	yes	I knew it from the start	25		100		80	0	4	0	4	12		2.88436e-13		76	0	0	0	0	0		2.36	2.68	2.68		Sad	Afraid	Jealous	Disgusted	Proud	None of the above
Sad	High	YF03B1_V15F	Det är alltid så här	yes	It was always like that	21		100		81	4.8	0	4.8	4.8	4.8		7.82263e-12		77.2	0	0	0	0	0		2.19	2.95	3.1		Sad	Afraid	Jealous	Disgusted	Proud	None of the above
Sad	High	YF01B2_V15C	Jag visste det	yes	I knew it from the start	21		100		81	0	9.5	4.8	4.8	0		7.82263e-12		77.2	0	0	0	0	0		2.1	2.71	2.9		Sad	Afraid	Jealous	Disgusted	Proud	None of the above
Sad	High	AF05B2_V15B	Jag har förlorat allt	no	I’ve lost everything	20		100		85	0	5	0	0	10		1.32683e-12		82	0	0	0	0	0		1.9	3.25	3.15		Sad	Afraid	Jealous	Disgusted	Proud	None of the above
Sad	High	YM05B2_V15C	Jag visste det	yes	I knew it from the start	20		100		85	5	0	0	5	5		1.32683e-12		82	0	0	0	0	0		1.75	2.9	3.2		Sad	Afraid	Jealous	Disgusted	Proud	None of the above
Sad	High	AF02B1_V15G	Jag visste att det skulle blir så här	yes	I knew it from the start	22		100		86.4	4.5	4.5	0	0	4.5		4.4742e-14		83.68	0	0	0	0	0		2.32	3.41	3.23		Sad	Afraid	Jealous	Disgusted	Proud	None of the above
Sad	High	YM05B2_V15D	Är det här till mig?	yes	Is this for me?	22		100		86.4	4.5	0	0	0	9.1		4.4742e-14		83.68	0	0	0	0	0		2.45	2.82	2.59		Sad	Afraid	Jealous	Disgusted	Proud	None of the above
Sad	High	AF02B1_V15F	Det är alltid så här	yes	It was always like that	20		100		90	5	0	0	0	5		2.76446e-14		88	0	0	0	0	0		1.75	2.6	2.75		Sad	Afraid	Jealous	Disgusted	Proud	None of the above
Sad	High	YM05B2_V15B	Jag har förlorat allt	no	I’ve lost everything	20		100		90	10	0	0	0	0		2.76446e-14		88	0	0	0	0	0		1.4	2.9	2.9		Sad	Afraid	Jealous	Disgusted	Proud	None of the above
Sad	High	YM05B2_V15F	Det är alltid så här	yes	It was always like that	22		100		90.9	4.5	0	0	0	4.5		4.4742e-14		89.08	0	0	0	0	0		1.86	3.32	3.09		Sad	Afraid	Jealous	Disgusted	Proud	None of the above
Sad	High	AF05B2_V15G	Jag visste att det skulle blir så här	yes	I knew it from the start	22		100		90.9	0	4.5	0	4.5	0		4.4742e-14		89.08	0	0	0	0	0		2.36	3.95	3.32		Sad	Afraid	Jealous	Disgusted	Proud	None of the above
Sad	High	YM04B1_V15G	Jag visste att det skulle blir så här	yes	I knew it from the start	21		100		95.2	4.8	0	0	0	0		4.88498e-15		94.24	0	0	0	0	0		2.05	2.57	2.57		Sad	Afraid	Jealous	Disgusted	Proud	None of the above
Surprised	High	AF05B2_V19D	Det är alltid så här	yes	It was always like that	20		100		0	10	10	5	35	40		0.973916		0	0	0	0	22	28		2.65	2.85	2.65		Surprised	Happy	Joking	Worried	Bored	None of the above
Surprised	High	YF03B1_V19D	Det är alltid så här	yes	It was always like that	20		100		0	0	5	20	55	20		0.973916		0	0	0	4	46	4		2.2	2.4	2.65		Surprised	Happy	Joking	Worried	Bored	None of the above
Surprised	High	YF01B2_V19D	Det är alltid så här	yes	It was always like that	20		100		5	5	0	20	40	30		0.86958		0	0	0	4	28	16		2.75	2.7	2.5		Surprised	Happy	Joking	Worried	Bored	None of the above
Surprised	High	AF05B2_V19C	Det är samma sak om och om igen	yes	Here we go again	20		100		5	5	0	20	25	45		0.86958		0	0	0	4	10	34		2.25	2.75	2.55		Surprised	Happy	Joking	Worried	Bored	None of the above
Surprised	High	AF02B1_V19C	Det är samma sak om och om igen	yes	Here we go again	20		100		10	0	0	35	45	10		0.671341		0	0	0	22	34	0		2.35	2.75	2.75		Surprised	Happy	Joking	Worried	Bored	None of the above
Surprised	High	YM05B2_V19D	Det är alltid så här	yes	It was always like that	20		100		20	25	10	0	15	30		0.231251		4	10	0	0	0	16		3.1	3	2.8		Surprised	Happy	Joking	Worried	Bored	None of the above
Surprised	High	YF03B1_V19B	Var det verkligen så?	no	Did that really happen?	19		100		21.1	36.8	5.3	5.3	15.8	15.8		0.198898		5.32	24.16	0	0	0	0		3.32	2.89	3		Surprised	Happy	Joking	Worried	Bored	None of the above
Surprised	High	YM01B1_V19C	Det är samma sak om och om igen	yes	Here we go again	20		100		30	10	15	0	30	15		0.0371353		16	0	0	0	16	0		3.1	2.75	2.7		Surprised	Happy	Joking	Worried	Bored	None of the above
Surprised	High	AF02B1_V19E	Vad är det här?	yes	What’s all this?	20		100		35	0	0	35	10	20		0.0112533		22	0	0	22	0	4		2.3	2.75	2.65		Surprised	Happy	Joking	Worried	Bored	None of the above
Surprised	High	YF03B1_V19F	Är det här till mig?	yes	Is this for me?	20		100		35	15	0	15	0	35		0.0112533		22	0	0	0	0	22		3.25	2.7	2.55		Surprised	Happy	Joking	Worried	Bored	None of the above
Surprised	High	YM01B1_V19A	Tänk att se dig här	no	I didn’t expect to see you here	25		100		44	36	8	4	4	4		0.000276875		32.8	23.2	0	0	0	0		3.6	3.4	3.04		Surprised	Happy	Joking	Worried	Bored	None of the above
Surprised	High	YM04B1_V19A	Tänk att se dig här	no	I didn’t expect to see you here	20		100		45	5	0	5	10	35		0.000598504		34	0	0	0	0	22		2.5	2.95	2.8		Surprised	Happy	Joking	Worried	Bored	None of the above
Surprised	High	YM01B1_V19D	Det är alltid så här	yes	It was always like that	22		100		45.5	18.2	4.5	4.5	4.5	22.7		0.000318115		34.6	1.84	0	0	0	7.24		3.18	2.68	2.59		Surprised	Happy	Joking	Worried	Bored	None of the above
Surprised	High	AF02B1_V19D	Det är alltid så här	yes	It was always like that	21		100		52.4	0	9.5	0	14.3	23.8		3.0249e-05		42.88	0	0	0	0	8.56		3.19	3.33	2.67		Surprised	Happy	Joking	Worried	Bored	None of the above
Surprised	High	AF02B1_V19B	Var det verkligen så?	no	Did that really happen?	21		100		52.4	0	0	33.3	0	14.3		3.0249e-05		42.88	0	0	19.96	0	0		3.1	2.86	2.57		Surprised	Happy	Joking	Worried	Bored	None of the above
Surprised	High	YF03B1_V19A	Tänk att se dig här	no	I didn’t expect to see you here	25		100		56	24	0	8	8	4		1.27943e-06		47.2	8.8	0	0	0	0		3.04	2.76	2.36		Surprised	Happy	Joking	Worried	Bored	None of the above
Surprised	High	YF01B2_V19E	Vad är det här?	yes	What’s all this?	21		100		57.1	14.3	0	9.5	4.8	14.3		3.0249e-05		48.52	0	0	0	0	0		3.48	3.14	2.95		Surprised	Happy	Joking	Worried	Bored	None of the above
Surprised	High	AM04B2_V19A	Tänk att se dig här	no	I didn’t expect to see you here	20		100		60	20	0	0	5	15		1.83622e-06		52	4	0	0	0	0		3.8	3.3	3.35		Surprised	Happy	Joking	Worried	Bored	None of the above
Surprised	High	YM01B1_V19B	Var det verkligen så?	no	Did that really happen?	20		100		60	0	0	25	5	10		1.83622e-06		52	0	0	10	0	0		3	2.9	2.65		Surprised	Happy	Joking	Worried	Bored	None of the above
Surprised	High	AF02B1_V19F	Är det här till mig?	yes	Is this for me?	20		100		60	15	5	5	5	10		1.83622e-06		52	0	0	0	0	0		3.55	3.2	2.8		Surprised	Happy	Joking	Worried	Bored	None of the above
Surprised	High	YF01B2_V19F	Är det här till mig?	yes	Is this for me?	20		100		60	30	5	0	0	5		1.83622e-06		52	16	0	0	0	0		3.95	3.4	3.05		Surprised	Happy	Joking	Worried	Bored	None of the above
Surprised	High	YF01B2_V19B	Var det verkligen så?	no	Did that really happen?	21		100		61.9	9.5	4.8	9.5	0	14.3		4.07933e-06		54.28	0	0	0	0	0		2.86	2.9	2.81		Surprised	Happy	Joking	Worried	Bored	None of the above
Surprised	High	AM04B2_V19F	Är det här till mig?	yes	Is this for me?	19		100		63.2	15.8	21.1	0	0	0		7.59523e-07		55.84	0	5.32	0	0	0		3.53	3.26	2.84		Surprised	Happy	Joking	Worried	Bored	None of the above
Surprised	High	YF01B2_V19A	Tänk att se dig här	no	I didn’t expect to see you here	22		100		63.6	13.6	4.5	0	0	18.2		1.05976e-06		56.32	0	0	0	0	1.84		3.14	2.95	2.91		Surprised	Happy	Joking	Worried	Bored	None of the above
Surprised	High	YF03B1_V19E	Vad är det här?	yes	What’s all this?	22		100		63.6	9.1	0	9.1	4.5	13.6		1.05976e-06		56.32	0	0	0	0	0		3.5	3.18	2.95		Surprised	Happy	Joking	Worried	Bored	None of the above
Surprised	High	YM05B2_V19B	Var det verkligen så?	no	Did that really happen?	25		100		68	8	0	8	8	8		1.4244e-09		61.6	0	0	0	0	0		2.92	3.04	2.84		Surprised	Happy	Joking	Worried	Bored	None of the above
Surprised	High	AF02B1_V19A	Tänk att se dig här	no	I didn’t expect to see you here	20		100		70	20	10	0	0	0		1.41201e-08		64	4	0	0	0	0		3.45	3.35	2.9		Surprised	Happy	Joking	Worried	Bored	None of the above
Surprised	High	AF05B2_V19B	Var det verkligen så?	no	Did that really happen?	21		100		71.4	9.5	0	9.5	4.8	4.8		4.17277e-08		65.68	0	0	0	0	0		3.67	3.1	2.57		Surprised	Happy	Joking	Worried	Bored	None of the above
Surprised	High	AF05B2_V19A	Tänk att se dig här	no	I didn’t expect to see you here	20		100		75	20	0	0	5	0		8.68528e-10		70	4	0	0	0	0		3.35	3.75	3.15		Surprised	Happy	Joking	Worried	Bored	None of the above
Surprised	High	YM01B1_V19F	Är det här till mig?	yes	Is this for me?	20		100		75	20	0	0	0	5		8.68528e-10		70	4	0	0	0	0		3.75	3.4	3.15		Surprised	Happy	Joking	Worried	Bored	None of the above
Surprised	High	YM04B1_V19F	Är det här till mig?	yes	Is this for me?	20		100		75	10	0	0	0	15		8.68528e-10		70	0	0	0	0	0		3.25	2.8	2.5		Surprised	Happy	Joking	Worried	Bored	None of the above
Surprised	High	AF05B2_V19E	Vad är det här?	yes	What’s all this?	20		100		80	5	0	10	0	5		4.03022e-11		76	0	0	0	0	0		3.3	3.25	2.85		Surprised	Happy	Joking	Worried	Bored	None of the above
Surprised	High	YM05B2_V19E	Vad är det här?	yes	What’s all this?	22		100		81.8	4.5	0	0	0	13.6		3.62422e-11		78.16	0	0	0	0	0		3.64	3.77	3.23		Surprised	Happy	Joking	Worried	Bored	None of the above
Surprised	High	YM05B2_V19A	Tänk att se dig här	no	I didn’t expect to see you here	20		100		85	0	10	0	0	5		1.32683e-12		82	0	0	0	0	0		3.2	3.1	2.85		Surprised	Happy	Joking	Worried	Bored	None of the above
Surprised	High	YM05B2_V19F	Är det här till mig?	yes	Is this for me?	20		100		85	0	10	0	0	5		1.32683e-12		82	0	0	0	0	0		4	3.3	3.15		Surprised	Happy	Joking	Worried	Bored	None of the above
Surprised	High	AF05B2_V19F	Är det här till mig?	yes	Is this for me?	20		100		90	0	0	5	0	5		2.76446e-14		88	0	0	0	0	0		4.4	4.2	3.5		Surprised	Happy	Joking	Worried	Bored	None of the above
Surprised	High	YM01B1_V19E	Vad är det här?	yes	What’s all this?	23		100		91.3	0	0	0	4.3	4.3		8.21565e-15		89.56	0	0	0	0	0		3.43	3.26	2.87		Surprised	Happy	Joking	Worried	Bored	None of the above
Unfriendly	High	YF01B2_V25G	Det här ser inte bra ut	yes	This doesn't look good	22		100		0	40.9	9.1	4.5	4.5	40.9		0.981886		0	29.08	0	0	0	29.08		2.09	2.86	2.86		Unfriendly	Frustrated	Hurt	Bored	Surprised	None of the above
Unfriendly	High	YF03B1_V25G	Det här ser inte bra ut	yes	This doesn't look good	21		100		0	28.6	0	14.3	19	38.1		0.978263		0	14.32	0	0	2.8	25.72		2.67	2.67	2.62		Unfriendly	Frustrated	Hurt	Bored	Surprised	None of the above
Unfriendly	High	YF03B1_V25E	Låt mig göra det	yes	Let me do that	22		100		0	22.7	0	18.2	4.5	54.5		0.981886		0	7.24	0	1.84	0	45.4		2.64	2.18	2.14		Unfriendly	Frustrated	Hurt	Bored	Surprised	None of the above
Unfriendly	High	YF03B1_V25C	Är det över snart?	yes	Is it almost over?	20		100		0	10	15	50	15	10		0.973916		0	0	0	40	0	0		2.5	2.45	2.4		Unfriendly	Frustrated	Hurt	Bored	Surprised	None of the above
Unfriendly	High	YM01B1_V25C	Är det över snart?	yes	Is it almost over?	21		100		0	4.8	19	61.9	4.8	9.5		0.978263		0	0	2.8	54.28	0	0		2.29	2.52	2.52		Unfriendly	Frustrated	Hurt	Bored	Surprised	None of the above
Unfriendly	High	YM04B1_V25C	Är det över snart?	yes	Is it almost over?	20		100		0	15	5	65	5	10		0.973916		0	0	0	58	0	0		2.4	2.35	2.45		Unfriendly	Frustrated	Hurt	Bored	Surprised	None of the above
Unfriendly	High	YF03B1_V25F	Vad ska vi göra nu?	yes	What will we do now?	22		100		4.5	9.1	0	54.5	0	31.8		0.981886		0	0	0	45.4	0	18.16		2.5	2.55	2.5		Unfriendly	Frustrated	Hurt	Bored	Surprised	None of the above
Unfriendly	High	YM04B1_V25F	Vad ska vi göra nu?	yes	What will we do now?	21		100		9.5	47.6	0	33.3	4.8	4.8		0.886969		0	37.12	0	19.96	0	0		2.57	2.71	2.43		Unfriendly	Frustrated	Hurt	Bored	Surprised	None of the above
Unfriendly	High	YM05B2_V25C	Är det över snart?	yes	Is it almost over?	21		100		9.5	14.3	0	42.9	9.5	23.8		0.886969		0	0	0	31.48	0	8.56		2.33	2.71	2.52		Unfriendly	Frustrated	Hurt	Bored	Surprised	None of the above
Unfriendly	High	YM01B1_V25B	Jag kan göra vad jag vill	no	I can do whatever I want	20		100		10	0	70	5	0	15		0.671341		0	0	64	0	0	0		2.65	2.7	2.75		Unfriendly	Frustrated	Hurt	Bored	Surprised	None of the above
Unfriendly	High	YF03B1_V25D	Vad ska du göra?	yes	What are you going to do?	23		100		13	0	0	21.7	8.7	56.5		0.762708		0	0	0	6.04	0	47.8		2.74	2.61	2.52		Unfriendly	Frustrated	Hurt	Bored	Surprised	None of the above
Unfriendly	High	AF02B1_V25C	Är det över snart?	yes	Is it almost over?	22		100		13.6	36.4	4.5	40.9	0	4.5		0.734812		0	23.68	0	29.08	0	0		1.91	2.95	2.95		Unfriendly	Frustrated	Hurt	Bored	Surprised	None of the above
Unfriendly	High	YM05B2_V25G	Det här ser inte bra ut	yes	This doesn't look good	21		100		14.3	52.4	4.8	0	9.5	19		0.473102		0	42.88	0	0	0	2.8		2.43	2.95	2.81		Unfriendly	Frustrated	Hurt	Bored	Surprised	None of the above
Unfriendly	High	YM04B1_V25G	Det här ser inte bra ut	yes	This doesn't look good	20		100		15	25	10	10	0	40		0.433454		0	10	0	0	0	28		2.45	2.8	2.7		Unfriendly	Frustrated	Hurt	Bored	Surprised	None of the above
Unfriendly	High	YF03B1_V25A	Vad gör du här?	no	What are you doing here?	21		100		19	0	0	0	81	0		0.473102		2.8	0	0	0	77.2	0		3.05	3.24	2.95		Unfriendly	Frustrated	Hurt	Bored	Surprised	None of the above
Unfriendly	High	YM01B1_V25E	Låt mig göra det	yes	Let me do that	20		100		20	20	15	30	10	5		0.231251		4	4	0	16	0	0		2.1	2.35	2.2		Unfriendly	Frustrated	Hurt	Bored	Surprised	None of the above
Unfriendly	High	AF05B2_V25C	Är det över snart?	yes	Is it almost over?	20		100		20	0	5	70	0	5		0.231251		4	0	0	64	0	0		2.1	2.8	2.8		Unfriendly	Frustrated	Hurt	Bored	Surprised	None of the above
Unfriendly	High	AM04B2_V25E	Låt mig göra det	yes	Let me do that	22		100		22.7	36.4	4.5	9.1	0	27.3		0.299643		7.24	23.68	0	0	0	12.76		2.77	3.09	2.64		Unfriendly	Frustrated	Hurt	Bored	Surprised	None of the above
Unfriendly	High	YM01B1_V25D	Vad ska du göra?	yes	What are you going to do?	22		100		22.7	18.2	18.2	27.3	0	13.6		0.299643		7.24	1.84	1.84	12.76	0	0		2.36	2.64	2.36		Unfriendly	Frustrated	Hurt	Bored	Surprised	None of the above
Unfriendly	High	YM01B1_V25G	Det här ser inte bra ut	yes	This doesn't look good	21		100		23.8	9.5	19	14.3	9.5	23.8		0.264951		8.56	0	2.8	0	0	8.56		2.33	2.9	2.52		Unfriendly	Frustrated	Hurt	Bored	Surprised	None of the above
Unfriendly	High	AF05B2_V25B	Jag kan göra vad jag vill	no	I can do whatever I want	19		100		26.3	31.6	10.5	5.3	15.8	10.5		0.198898		11.56	17.92	0	0	0	0		2.42	3.11	3.05		Unfriendly	Frustrated	Hurt	Bored	Surprised	None of the above
Unfriendly	High	AF02B1_V25D	Vad ska du göra?	yes	What are you going to do?	25		100		28	48	0	8	0	16		0.0447319		13.6	37.6	0	0	0	0		2.24	2.84	2.72		Unfriendly	Frustrated	Hurt	Bored	Surprised	None of the above
Unfriendly	High	YM01B1_V25F	Vad ska vi göra nu?	yes	What will we do now?	25		100		28	32	4	28	0	8		0.0447319		13.6	18.4	0	13.6	0	0		2.24	2.56	2.44		Unfriendly	Frustrated	Hurt	Bored	Surprised	None of the above
Unfriendly	High	YF01B2_V25F	Vad ska vi göra nu?	yes	What will we do now?	21		100		28.6	38.1	0	23.8	4.8	4.8		0.0479195		14.32	25.72	0	8.56	0	0		2.05	2.9	2.76		Unfriendly	Frustrated	Hurt	Bored	Surprised	None of the above
Unfriendly	High	YM04B1_V25B	Jag kan göra vad jag vill	no	I can do whatever I want	20		100		30	20	10	20	0	20		0.0371353		16	4	0	4	0	4		2.05	2.75	2.5		Unfriendly	Frustrated	Hurt	Bored	Surprised	None of the above
Unfriendly	High	YM05B2_V25F	Vad ska vi göra nu?	yes	What will we do now?	20		100		30	15	0	50	0	5		0.0371353		16	0	0	40	0	0		1.7	2.5	2.2		Unfriendly	Frustrated	Hurt	Bored	Surprised	None of the above
Unfriendly	High	YM05B2_V25B	Jag kan göra vad jag vill	no	I can do whatever I want	22		100		31.8	13.6	22.7	13.6	0	18.2		0.0605011		18.16	0	7.24	0	0	1.84		2.68	3.09	2.95		Unfriendly	Frustrated	Hurt	Bored	Surprised	None of the above
Unfriendly	High	AM04B2_V25C	Är det över snart?	yes	Is it almost over?	20		100		35	25	0	35	0	5		0.0112533		22	10	0	22	0	0		1.8	3.5	2.5		Unfriendly	Frustrated	Hurt	Bored	Surprised	None of the above
Unfriendly	High	AF02B1_V25E	Låt mig göra det	yes	Let me do that	22		100		36.4	40.9	0	4.5	4.5	13.6		0.00613079		23.68	29.08	0	0	0	0		2.77	3.68	3.27		Unfriendly	Frustrated	Hurt	Bored	Surprised	None of the above
Unfriendly	High	AF02B1_V25F	Vad ska vi göra nu?	yes	What will we do now?	20		100		40	25	5	20	0	10		0.00284162		28	10	0	4	0	0		2.05	2.7	2.5		Unfriendly	Frustrated	Hurt	Bored	Surprised	None of the above
Unfriendly	High	AF05B2_V25D	Vad ska du göra?	yes	What are you going to do?	25		100		44	16	0	4	16	20		0.000276875		32.8	0	0	0	0	4		2.48	3.24	3.16		Unfriendly	Frustrated	Hurt	Bored	Surprised	None of the above
Unfriendly	High	AF05B2_V25E	Låt mig göra det	yes	Let me do that	20		100		45	20	0	10	0	25		0.000598504		34	4	0	0	0	10		2.15	2.35	2.3		Unfriendly	Frustrated	Hurt	Bored	Surprised	None of the above
Unfriendly	High	YF01B2_V25B	Jag kan göra vad jag vill	no	I can do whatever I want	22		100		50	13.6	13.6	0	9.1	13.6		5.64186e-05		40	0	0	0	0	0		2.45	3.09	2.73		Unfriendly	Frustrated	Hurt	Bored	Surprised	None of the above
Unfriendly	High	YF03B1_V25B	Jag kan göra vad jag vill	no	I can do whatever I want	20		100		50	10	10	5	5	20		0.000105019		40	0	0	0	0	4		2.85	2.95	2.9		Unfriendly	Frustrated	Hurt	Bored	Surprised	None of the above
Unfriendly	High	YM05B2_V25E	Låt mig göra det	yes	Let me do that	20		100		50	35	0	5	0	10		0.000105019		40	22	0	0	0	0		2	3.35	3.1		Unfriendly	Frustrated	Hurt	Bored	Surprised	None of the above
Unfriendly	High	AF05B2_V25G	Det här ser inte bra ut	yes	This doesn't look good	21		100		52.4	9.5	0	4.8	9.5	23.8		3.0249e-05		42.88	0	0	0	0	8.56		2.19	3.05	3.14		Unfriendly	Frustrated	Hurt	Bored	Surprised	None of the above
Unfriendly	High	YF01B2_V25E	Låt mig göra det	yes	Let me do that	21		100		52.4	9.5	9.5	19	0	9.5		3.0249e-05		42.88	0	0	2.8	0	0		2.29	3.14	2.76		Unfriendly	Frustrated	Hurt	Bored	Surprised	None of the above
Unfriendly	High	YM04B1_V25E	Låt mig göra det	yes	Let me do that	22		100		54.5	22.7	0	4.5	4.5	13.6		5.64186e-05		45.4	7.24	0	0	0	0		2.05	3	3.05		Unfriendly	Frustrated	Hurt	Bored	Surprised	None of the above
Unfriendly	High	YM04B1_V25D	Vad ska du göra?	yes	What are you going to do?	22		100		54.5	18.2	9.1	4.5	0	13.6		5.64186e-05		45.4	1.84	0	0	0	0		2.27	3.14	3.23		Unfriendly	Frustrated	Hurt	Bored	Surprised	None of the above
Unfriendly	High	AF02B1_V25B	Jag kan göra vad jag vill	no	I can do whatever I want	20		100		55	0	10	10	0	25		1.52949e-05		46	0	0	0	0	10		2.2	3.15	3		Unfriendly	Frustrated	Hurt	Bored	Surprised	None of the above
Unfriendly	High	YM01B1_V25A	Vad gör du här?	no	What are you doing here?	19		100		57.9	5.3	15.8	5.3	10.5	5.3		7.21969e-06		49.48	0	0	0	0	0		2.21	2.95	3.11		Unfriendly	Frustrated	Hurt	Bored	Surprised	None of the above
Unfriendly	High	YM04B1_V25A	Vad gör du här?	no	What are you doing here?	22		100		59.1	9.1	4.5	0	18.2	9.1		1.05976e-06		50.92	0	0	0	1.84	0		2.18	2.95	2.91		Unfriendly	Frustrated	Hurt	Bored	Surprised	None of the above
Unfriendly	High	AM04B2_V25G	Det här ser inte bra ut	yes	This doesn't look good	20		100		60	30	0	0	5	5		1.83622e-06		52	16	0	0	0	0		1.6	3.8	3.35		Unfriendly	Frustrated	Hurt	Bored	Surprised	None of the above
Unfriendly	High	YM05B2_V25D	Vad ska du göra?	yes	What are you going to do?	20		100		60	10	5	10	5	10		1.83622e-06		52	0	0	0	0	0		2.3	3.35	3		Unfriendly	Frustrated	Hurt	Bored	Surprised	None of the above
Unfriendly	High	AM04B2_V25D	Vad ska du göra?	yes	What are you going to do?	21		100		61.9	9.5	4.8	0	14.3	9.5		4.07933e-06		54.28	0	0	0	0	0		2.29	3.24	2.76		Unfriendly	Frustrated	Hurt	Bored	Surprised	None of the above
Unfriendly	High	AF02B1_V25A	Vad gör du här?	no	What are you doing here?	25		100		64	4	4	4	16	8		1.6285e-08		56.8	0	0	0	0	0		2.32	3.28	3.16		Unfriendly	Frustrated	Hurt	Bored	Surprised	None of the above
Unfriendly	High	AM04B2_V25B	Jag kan göra vad jag vill	no	I can do whatever I want	20		100		65	20	5	0	0	10		1.79765e-07		58	4	0	0	0	0		2.2	3	2.75		Unfriendly	Frustrated	Hurt	Bored	Surprised	None of the above
Unfriendly	High	AF05B2_V25F	Vad ska vi göra nu?	yes	What will we do now?	21		100		66.7	14.3	0	19	0	0		4.17277e-08		60.04	0	0	2.8	0	0		2.19	3.24	2.67		Unfriendly	Frustrated	Hurt	Bored	Surprised	None of the above
Unfriendly	High	YF01B2_V25A	Vad gör du här?	no	What are you doing here?	20		100		70	5	0	5	5	15		1.41201e-08		64	0	0	0	0	0		2.2	3.3	3.1		Unfriendly	Frustrated	Hurt	Bored	Surprised	None of the above
Unfriendly	High	AM04B2_V25A	Vad gör du här?	no	What are you doing here?	21		100		71.4	14.3	0	0	14.3	0		4.17277e-08		65.68	0	0	0	0	0		1.81	3.52	3.19		Unfriendly	Frustrated	Hurt	Bored	Surprised	None of the above
Unfriendly	High	AF02B1_V25G	Det här ser inte bra ut	yes	This doesn't look good	20		100		75	15	0	0	0	10		8.68528e-10		70	0	0	0	0	0		1.95	3.1	3.1		Unfriendly	Frustrated	Hurt	Bored	Surprised	None of the above
Unfriendly	High	AF05B2_V25A	Vad gör du här?	no	What are you doing here?	21		100		85.7	9.5	0	0	0	4.8		7.82263e-12		82.84	0	0	0	0	0		1.71	3	2.52		Unfriendly	Frustrated	Hurt	Bored	Surprised	None of the above
Unfriendly	High	YM05B2_V25A	Vad gör du här?	no	What are you doing here?	20		100		90	0	0	0	0	10		2.76446e-14		88	0	0	0	0	0		1.7	2.7	3.1		Unfriendly	Frustrated	Hurt	Bored	Surprised	None of the above
Worried	High	YM05B2_V22B	Å nej, jag tror den är trasig	no	Oh no, I think its broken	21		100		9.5	0	81	0	0	9.5		0.886969		0	0	77.2	0	0	0		1.86	3.19	2.9		Worried	Angry	Disappointed	Disgusted	Happy	None of the above
Worried	High	AF02B1_V22B	Å nej, jag tror den är trasig	no	Oh no, I think its broken	40		100		35	5	60	0	0	0		0.00128231		22	0	52	0	0	0		2.35	2.45	2.35		Worried	Angry	Disappointed	Disgusted	Happy	None of the above
Worried	High	YM01B1_V22D	Vad ska vi göra nu?	yes	What will we do now?	20		100		40	0	15	0	0	45		0.00284162		28	0	0	0	0	34		2.55	2.25	1.95		Worried	Angry	Disappointed	Disgusted	Happy	None of the above
Worried	High	AF05B2_V22B	Å nej, jag tror den är trasig	no	Oh no, I think its broken	25		100		40	0	56	0	4	0		0.00123381		28	0	47.2	0	0	0		2.32	2.52	2.56		Worried	Angry	Disappointed	Disgusted	Happy	None of the above
Worried	High	YM05B2_V22A	Jag tror jag tappat den	no	I think I’ve lost it	25		100		44	0	48	0	0	8		0.000276875		32.8	0	37.6	0	0	0		2.16	2.56	2.6		Worried	Angry	Disappointed	Disgusted	Happy	None of the above
Worried	High	YM01B1_V22A	Jag tror jag tappat den	no	I think I’ve lost it	22		100		50	4.5	22.7	0	0	22.7		5.64186e-05		40	0	7.24	0	0	7.24		2.77	2.59	2.59		Worried	Angry	Disappointed	Disgusted	Happy	None of the above
Worried	High	YF03B1_V22B	Å nej, jag tror den är trasig	no	Oh no, I think its broken	20		100		50	0	20	0	5	25		0.000105019		40	0	4	0	0	10		2.5	2.55	2.45		Worried	Angry	Disappointed	Disgusted	Happy	None of the above
Worried	High	YM01B1_V22B	Å nej, jag tror den är trasig	no	Oh no, I think its broken	20		100		50	0	35	0	0	15		0.000105019		40	0	22	0	0	0		2.5	2.05	2.3		Worried	Angry	Disappointed	Disgusted	Happy	None of the above
Worried	High	YM04B1_V22D	Vad ska vi göra nu?	yes	What will we do now?	20		100		55	5	5	0	5	30		1.52949e-05		46	0	0	0	0	16		2.45	2.65	2.6		Worried	Angry	Disappointed	Disgusted	Happy	None of the above
Worried	High	YF01B2_V22B	Å nej, jag tror den är trasig	no	Oh no, I think its broken	20		100		55	0	30	0	0	15		1.52949e-05		46	0	16	0	0	0		2.3	2.6	2.1		Worried	Angry	Disappointed	Disgusted	Happy	None of the above
Worried	High	AF05B2_V22C	Det här ser inte bra ut	yes	This doesn't look good	20		100		60	0	15	0	10	15		1.83622e-06		52	0	0	0	0	0		2.25	2.65	2.75		Worried	Angry	Disappointed	Disgusted	Happy	None of the above
Worried	High	YF01B2_V22C	Det här ser inte bra ut	yes	This doesn't look good	20		100		60	0	35	0	0	5		1.83622e-06		52	0	22	0	0	0		2.25	2.75	2.6		Worried	Angry	Disappointed	Disgusted	Happy	None of the above
Worried	High	AF02B1_V22C	Det här ser inte bra ut	yes	This doesn't look good	19		100		63.2	0	26.3	0	5.3	5.3		7.59523e-07		55.84	0	11.56	0	0	0		2.37	3.21	3.21		Worried	Angry	Disappointed	Disgusted	Happy	None of the above
Worried	High	YF01B2_V22A	Jag tror jag tappat den	no	I think I’ve lost it	22		100		63.6	0	18.2	0	0	18.2		1.05976e-06		56.32	0	1.84	0	0	1.84		2.64	2.64	2.27		Worried	Angry	Disappointed	Disgusted	Happy	None of the above
Worried	High	YF03B1_V22A	Jag tror jag tappat den	no	I think I’ve lost it	22		100		63.6	0	18.2	0	0	18.2		1.05976e-06		56.32	0	1.84	0	0	1.84		2.77	2.73	2.95		Worried	Angry	Disappointed	Disgusted	Happy	None of the above
Worried	High	YM01B1_V22C	Det här ser inte bra ut	yes	This doesn't look good	20		100		65	0	15	0	0	20		1.79765e-07		58	0	0	0	0	4		2.25	2.7	2.7		Worried	Angry	Disappointed	Disgusted	Happy	None of the above
Worried	High	YM05B2_V22C	Det här ser inte bra ut	yes	This doesn't look good	20		100		65	5	30	0	0	0		1.79765e-07		58	0	16	0	0	0		2.45	3.35	3		Worried	Angry	Disappointed	Disgusted	Happy	None of the above
Worried	High	AF02B1_V22D	Vad ska vi göra nu?	yes	What will we do now?	20		100		65	0	10	0	15	10		1.79765e-07		58	0	0	0	0	0		2.55	3.1	2.9		Worried	Angry	Disappointed	Disgusted	Happy	None of the above
Worried	High	AM04B2_V22C	Det här ser inte bra ut	yes	This doesn't look good	21		100		71.4	0	9.5	4.8	0	14.3		4.17277e-08		65.68	0	0	0	0	0		2.29	2.86	2.71		Worried	Angry	Disappointed	Disgusted	Happy	None of the above
Worried	High	YF03B1_V22C	Det här ser inte bra ut	yes	This doesn't look good	21		100		71.4	0	9.5	0	0	19		4.17277e-08		65.68	0	0	0	0	2.8		2.48	2.52	2.43		Worried	Angry	Disappointed	Disgusted	Happy	None of the above
Worried	High	YM04B1_V22A	Jag tror jag tappat den	no	I think I’ve lost it	22		100		72.7	0	13.6	0	0	13.6		9.51889e-09		67.24	0	0	0	0	0		2.41	2.82	2.73		Worried	Angry	Disappointed	Disgusted	Happy	None of the above
Worried	High	AF05B2_V22A	Jag tror jag tappat den	no	I think I’ve lost it	23		100		73.9	0	13	0	0	13		2.13771e-09		68.68	0	0	0	0	0		2.74	2.96	2.61		Worried	Angry	Disappointed	Disgusted	Happy	None of the above
Worried	High	AM04B2_V22B	Å nej, jag tror den är trasig	no	Oh no, I think its broken	21		100		76.2	4.8	4.8	0	4.8	9.5		1.7834e-10		71.44	0	0	0	0	0		2.33	3.24	2.81		Worried	Angry	Disappointed	Disgusted	Happy	None of the above
Worried	High	AF02B1_V22A	Jag tror jag tappat den	no	I think I’ve lost it	22		100		77.3	4.5	9.1	0	0	9.1		3.62422e-11		72.76	0	0	0	0	0		2	3.91	3.09		Worried	Angry	Disappointed	Disgusted	Happy	None of the above
Worried	High	AM04B2_V22D	Vad ska vi göra nu?	yes	What will we do now?	22		100		81.8	9.1	4.5	4.5	0	0		3.62422e-11		78.16	0	0	0	0	0		2.55	3.23	3		Worried	Angry	Disappointed	Disgusted	Happy	None of the above
Worried	High	AM04B2_V22A	Jag tror jag tappat den	no	I think I’ve lost it	22		100		86.4	4.5	0	0	0	9.1		4.4742e-14		83.68	0	0	0	0	0		2.5	3.41	3.18		Worried	Angry	Disappointed	Disgusted	Happy	None of the above
Worried	High	YF01B2_V22D	Vad ska vi göra nu?	yes	What will we do now?	23		100		87	4.3	8.7	0	0	0		8.21565e-15		84.4	0	0	0	0	0		2.3	3.09	2.7		Worried	Angry	Disappointed	Disgusted	Happy	None of the above
Worried	High	AF05B2_V22D	Vad ska vi göra nu?	yes	What will we do now?	21		100		90.5	0	4.8	0	0	4.8		4.88498e-15		88.6	0	0	0	0	0		2.48	3.14	2.67		Worried	Angry	Disappointed	Disgusted	Happy	None of the above
Afraid	Low	AF01A1_V4C	Det är alltid så här	yes	It was always like that	20		100		0	20	0	75	0	5		0.973916		0	4	0	70	0	0		1.95	2.6	2.75		Afraid	Ashamed	Unfriendly	Disappointed	Kind	None of the above
Afraid	Low	AF04A1_V4C	Det är alltid så här	yes	It was always like that	21		100		0	9.5	0	90.5	0	0		0.978263		0	0	0	88.6	0	0		2.52	2.81	2.71		Afraid	Ashamed	Unfriendly	Disappointed	Kind	None of the above
Afraid	Low	AM02A1_V4C	Det är alltid så här	yes	It was always like that	20		100		0	10	5	85	0	0		0.973916		0	0	0	82	0	0		2.1	2.85	2.3		Afraid	Ashamed	Unfriendly	Disappointed	Kind	None of the above
Afraid	Low	YM02A2_V4C	Det är alltid så här	yes	It was always like that	20		100		0	15	0	70	0	15		0.973916		0	0	0	64	0	0		2.25	2.25	2.55		Afraid	Ashamed	Unfriendly	Disappointed	Kind	None of the above
Afraid	Low	AF04A1_V4E	Jag visste att det skulle bli så här	yes	I knew it from the start	22		100		0	9.1	0	68.2	4.5	18.2		0.981886		0	0	0	61.84	0	1.84		2.64	3.14	2.91		Afraid	Ashamed	Unfriendly	Disappointed	Kind	None of the above
Afraid	Low	AM02A1_V4E	Jag visste att det skulle bli så här	yes	I knew it from the start	21		100		0	19	0	71.4	0	9.5		0.978263		0	2.8	0	65.68	0	0		2.29	3.05	3		Afraid	Ashamed	Unfriendly	Disappointed	Kind	None of the above
Afraid	Low	YM03A1_V4E	Jag visste att det skulle bli så här	yes	I knew it from the start	22		100		0	4.5	0	81.8	9.1	4.5		0.981886		0	0	0	78.16	0	0		2.23	3.05	3		Afraid	Ashamed	Unfriendly	Disappointed	Kind	None of the above
Afraid	Low	AF03A2_V4D	Jag visste det	yes	I knew it from the start	22		100		4.5	13.6	0	63.6	4.5	13.6		0.981886		0	0	0	56.32	0	0		2.5	2.68	2.73		Afraid	Ashamed	Unfriendly	Disappointed	Kind	None of the above
Afraid	Low	YM03A1_V4F	Samma sak om och om igen	yes	Same thing over and over again	22		100		4.5	0	4.5	81.8	4.5	4.5		0.981886		0	0	0	78.16	0	0		2.55	3.23	3.36		Afraid	Ashamed	Unfriendly	Disappointed	Kind	None of the above
Afraid	Low	AF03A2_V4C	Det är alltid så här	yes	It was always like that	20		100		5	10	5	55	5	20		0.86958		0	0	0	46	0	4		2.1	2.85	2.85		Afraid	Ashamed	Unfriendly	Disappointed	Kind	None of the above
Afraid	Low	AF04A1_V4D	Jag visste det	yes	I knew it from the start	19		100		5.3	0	15.8	68.4	5.3	5.3		0.849756		0	0	0	62.08	0	0		2.16	2.74	2.74		Afraid	Ashamed	Unfriendly	Disappointed	Kind	None of the above
Afraid	Low	AM02A1_V4D	Jag visste det	yes	I knew it from the start	20		100		10	25	0	55	5	5		0.671341		0	10	0	46	0	0		2.15	2.5	2.65		Afraid	Ashamed	Unfriendly	Disappointed	Kind	None of the above
Afraid	Low	YM03A1_V4G	Är det här till mig?	yes	Is this for me?	20		100		10	0	0	25	30	35		0.671341		0	0	0	10	16	22		3.2	3.05	2.8		Afraid	Ashamed	Unfriendly	Disappointed	Kind	None of the above
Afraid	Low	YM03A1_V4C	Det är alltid så här	yes	It was always like that	25		100		12	8	8	64	4	4		0.618434		0	0	0	56.8	0	0		2.12	2.96	2.76		Afraid	Ashamed	Unfriendly	Disappointed	Kind	None of the above
Afraid	Low	AF04A1_V4F	Samma sak om och om igen	yes	Same thing over and over again	25		100		12	0	12	56	4	16		0.618434		0	0	0	47.2	0	0		2.48	3	2.8		Afraid	Ashamed	Unfriendly	Disappointed	Kind	None of the above
Afraid	Low	YM03A1_V4D	Jag visste det	yes	I knew it from the start	21		100		14.3	4.8	0	66.7	0	14.3		0.473102		0	0	0	60.04	0	0		2.81	3.19	2.95		Afraid	Ashamed	Unfriendly	Disappointed	Kind	None of the above
Afraid	Low	YF04A2_V4E	Jag visste att det skulle bli så här	yes	I knew it from the start	22		100		18.2	13.6	0	68.2	0	0		0.299643		1.84	0	0	61.84	0	0		2.36	3.32	2.95		Afraid	Ashamed	Unfriendly	Disappointed	Kind	None of the above
Afraid	Low	AF03A2_V4E	Jag visste att det skulle bli så här	yes	I knew it from the start	20		100		20	40	10	25	0	5		0.231251		4	28	0	10	0	0		2.1	2.8	2.6		Afraid	Ashamed	Unfriendly	Disappointed	Kind	None of the above
Afraid	Low	YF04A2_V4G	Är det här till mig?	yes	Is this for me?	20		100		25	10	5	25	10	25		0.10184		10	0	0	10	0	10		2.5	2.8	2.65		Afraid	Ashamed	Unfriendly	Disappointed	Kind	None of the above
Afraid	Low	YF04A2_V4F	Samma sak om och om igen	yes	Same thing over and over again	21		100		28.6	14.3	4.8	33.3	0	19		0.0479195		14.32	0	0	19.96	0	2.8		2.24	2.48	2.86		Afraid	Ashamed	Unfriendly	Disappointed	Kind	None of the above
Afraid	Low	YM03A1_V4H	Vad är det här?	yes	What’s all this?	22		100		31.8	4.5	4.5	40.9	4.5	13.6		0.0605011		18.16	0	0	29.08	0	0		2.41	3	2.59		Afraid	Ashamed	Unfriendly	Disappointed	Kind	None of the above
Afraid	Low	YM02A2_V4A	Jag gillar inte det här	no	I don’t like this	20		100		35	5	10	20	5	25		0.0112533		22	0	0	4	0	10		2.15	2.45	2.2		Afraid	Ashamed	Unfriendly	Disappointed	Kind	None of the above
Afraid	Low	AF01A1_V4H	Vad är det här?	yes	What’s all this?	20		100		45	5	5	20	0	25		0.000598504		34	0	0	4	0	10		2.05	2.35	2.05		Afraid	Ashamed	Unfriendly	Disappointed	Kind	None of the above
Afraid	Low	YF04A2_V4H	Vad är det här?	yes	What’s all this?	20		100		45	0	0	20	5	30		0.000598504		34	0	0	4	0	16		2.45	2.5	2.6		Afraid	Ashamed	Unfriendly	Disappointed	Kind	None of the above
Afraid	Low	YM02A2_V4B	Vad var det där?	yes	What was that?	22		100		45.5	4.5	13.6	18.2	4.5	13.6		0.000318115		34.6	0	0	1.84	0	0		2.41	2.68	2.36		Afraid	Ashamed	Unfriendly	Disappointed	Kind	None of the above
Afraid	Low	AF04A1_V4A	Jag gillar inte det här	no	I don’t like this	21		100		47.6	0	14.3	23.8	0	14.3		0.000972356		37.12	0	0	8.56	0	0		2.29	2.62	2.95		Afraid	Ashamed	Unfriendly	Disappointed	Kind	None of the above
Afraid	Low	AF04A1_V4H	Vad är det här?	yes	What’s all this?	20		100		50	5	10	25	0	10		0.000105019		40	0	0	10	0	0		2.35	2.95	2.6		Afraid	Ashamed	Unfriendly	Disappointed	Kind	None of the above
Afraid	Low	YM03A1_V4A	Jag gillar inte det här	no	I don’t like this	21		100		52.4	9.5	4.8	33.3	0	0		3.0249e-05		42.88	0	0	19.96	0	0		2.14	3.24	3.1		Afraid	Ashamed	Unfriendly	Disappointed	Kind	None of the above
Afraid	Low	YF02A1_V4B	Vad var det där?	yes	What was that?	22		100		54.5	4.5	4.5	22.7	0	13.6		5.64186e-05		45.4	0	0	7.24	0	0		2.5	2.55	2.5		Afraid	Ashamed	Unfriendly	Disappointed	Kind	None of the above
Afraid	Low	AF03A2_V4A	Jag gillar inte det här	no	I don’t like this	20		100		55	5	0	40	0	0		1.52949e-05		46	0	0	28	0	0		2.35	3	2.75		Afraid	Ashamed	Unfriendly	Disappointed	Kind	None of the above
Afraid	Low	YM03A1_V4B	Vad var det där?	yes	What was that?	20		100		60	0	0	20	0	20		1.83622e-06		52	0	0	4	0	4		2.05	2.75	2.35		Afraid	Ashamed	Unfriendly	Disappointed	Kind	None of the above
Afraid	Low	AM02A1_V4A	Jag gillar inte det här	no	I don’t like this	23		100		60.9	17.4	0	13	4.3	4.3		2.68915e-07		53.08	0.88	0	0	0	0		2.39	3.04	2.87		Afraid	Ashamed	Unfriendly	Disappointed	Kind	None of the above
Afraid	Low	YF04A2_V4A	Jag gillar inte det här	no	I don’t like this	21		100		61.9	4.8	4.8	28.6	0	0		4.07933e-06		54.28	0	0	14.32	0	0		2.14	3	3		Afraid	Ashamed	Unfriendly	Disappointed	Kind	None of the above
Afraid	Low	AF03A2_V4H	Vad är det här?	yes	What’s all this?	25		100		64	4	0	4	0	28		1.6285e-08		56.8	0	0	0	0	13.6		2.32	2.88	2.6		Afraid	Ashamed	Unfriendly	Disappointed	Kind	None of the above
Afraid	Low	AF04A1_V4B	Vad var det där?	yes	What was that?	20		100		65	0	15	5	0	15		1.79765e-07		58	0	0	0	0	0		2.3	2.75	2.8		Afraid	Ashamed	Unfriendly	Disappointed	Kind	None of the above
Afraid	Low	AM02A1_V4B	Vad var det där?	yes	What was that?	20		100		65	5	5	10	0	15		1.79765e-07		58	0	0	0	0	0		2.35	2.8	2.55		Afraid	Ashamed	Unfriendly	Disappointed	Kind	None of the above
Afraid	Low	AF01A1_V4A	Jag gillar inte det här	no	I don’t like this	21		100		81	0	4.8	14.3	0	0		7.82263e-12		77.2	0	0	0	0	0		2.24	3.1	3.24		Afraid	Ashamed	Unfriendly	Disappointed	Kind	None of the above
Afraid	Low	AF03A2_V4B	Vad var det där?	yes	What was that?	21		100		81	0	4.8	0	4.8	9.5		7.82263e-12		77.2	0	0	0	0	0		2.48	2.76	2.71		Afraid	Ashamed	Unfriendly	Disappointed	Kind	None of the above
Afraid	Low	AF01A1_V4B	Vad var det där?	yes	What was that?	22		100		95.5	4.5	0	0	0	0		0		94.6	0	0	0	0	0		2.36	3.41	2.91		Afraid	Ashamed	Unfriendly	Disappointed	Kind	None of the above
Angry	Low	YM01B1_V18B	Titta vad du har gjort	no	Look what you’ve done	20		100		5	5	0	5	0	85		0.86958		0	0	0	0	0	82		2.45	2.5	2.4		Angry	Jealous	Disgusted	Surprised	Happy	None of the above
Angry	Low	AF05B2_V18H	Är det här till mig?	yes	Is this for me?	22		100		9.1	4.5	31.8	13.6	0	40.9		0.734812		0	0	18.16	0	0	29.08		2.55	3.55	3.09		Angry	Jealous	Disgusted	Surprised	Happy	None of the above
Angry	Low	YM05B2_V18H	Är det här till mig?	yes	Is this for me?	20		100		10	45	10	15	0	20		0.671341		0	34	0	0	0	4		2.05	2.8	2.7		Angry	Jealous	Disgusted	Surprised	Happy	None of the above
Angry	Low	YF03B1_V18F	Det är alltid så här	yes	It was always like that	21		100		14.3	33.3	0	0	9.5	42.9		0.473102		0	19.96	0	0	0	31.48		2.43	2.76	2.71		Angry	Jealous	Disgusted	Surprised	Happy	None of the above
Angry	Low	YF03B1_V18D	Vad är det här?	yes	What’s all this?	22		100		18.2	0	22.7	27.3	0	31.8		0.299643		1.84	0	7.24	12.76	0	18.16		2.41	3.18	2.77		Angry	Jealous	Disgusted	Surprised	Happy	None of the above
Angry	Low	YM01B1_V18H	Är det här till mig?	yes	Is this for me?	21		100		19	19	14.3	19	0	28.6		0.473102		2.8	2.8	0	2.8	0	14.32		2.57	2.67	2.62		Angry	Jealous	Disgusted	Surprised	Happy	None of the above
Angry	Low	YF03B1_V18C	Jag visste det	yes	I knew it from the start	20		100		20	30	0	25	5	20		0.231251		4	16	0	10	0	4		2.75	3.15	3		Angry	Jealous	Disgusted	Surprised	Happy	None of the above
Angry	Low	YF03B1_V18H	Är det här till mig?	yes	Is this for me?	20		100		20	0	15	50	0	15		0.231251		4	0	0	40	0	0		2.8	3.05	2.65		Angry	Jealous	Disgusted	Surprised	Happy	None of the above
Angry	Low	YM04B1_V18H	Är det här till mig?	yes	Is this for me?	19		100		26.3	0	10.5	42.1	5.3	15.8		0.198898		11.56	0	0	30.52	0	0		2.74	2.79	2.79		Angry	Jealous	Disgusted	Surprised	Happy	None of the above
Angry	Low	YF01B2_V18H	Är det här till mig?	yes	Is this for me?	22		100		27.3	4.5	13.6	27.3	0	27.3		0.0605011		12.76	0	0	12.76	0	12.76		2.64	2.86	2.68		Angry	Jealous	Disgusted	Surprised	Happy	None of the above
Angry	Low	AF05B2_V18C	Jag visste det	yes	I knew it from the start	21		100		33.3	38.1	4.8	0	14.3	9.5		0.0479195		19.96	25.72	0	0	0	0		2.05	3.1	2.86		Angry	Jealous	Disgusted	Surprised	Happy	None of the above
Angry	Low	YF03B1_V18A	Vad tror du att du håller på med?	no	What do you think you’re doing?	21		100		33.3	14.3	0	4.8	0	47.6		0.0479195		19.96	0	0	0	0	37.12		2.43	2.24	2.19		Angry	Jealous	Disgusted	Surprised	Happy	None of the above
Angry	Low	AF02B1_V18D	Vad är det här?	yes	What’s all this?	21		100		33.3	4.8	33.3	23.8	0	4.8		0.0479195		19.96	0	19.96	8.56	0	0		2.29	3	2.57		Angry	Jealous	Disgusted	Surprised	Happy	None of the above
Angry	Low	YF01B2_V18D	Vad är det här?	yes	What’s all this?	23		100		34.8	8.7	8.7	8.7	4.3	34.8		0.00860217		21.76	0	0	0	0	21.76		2.17	2.87	2.52		Angry	Jealous	Disgusted	Surprised	Happy	None of the above
Angry	Low	YM05B2_V18C	Jag visste det	yes	I knew it from the start	20		100		35	30	10	5	0	20		0.0112533		22	16	0	0	0	4		2.35	2.8	2.6		Angry	Jealous	Disgusted	Surprised	Happy	None of the above
Angry	Low	YM01B1_V18G	Det är samma sak om och om igen	yes	Here we go again	21		100		38.1	14.3	9.5	4.8	0	33.3		0.00424356		25.72	0	0	0	0	19.96		2.05	2.52	2.38		Angry	Jealous	Disgusted	Surprised	Happy	None of the above
Angry	Low	YF01B2_V18F	Det är alltid så här	yes	It was always like that	21		100		42.9	23.8	4.8	4.8	0	23.8		0.000972356		31.48	8.56	0	0	0	8.56		2.19	2.76	2.67		Angry	Jealous	Disgusted	Surprised	Happy	None of the above
Angry	Low	YF03B1_V18B	Titta vad du har gjort	no	Look what you’ve done	21		100		42.9	4.8	4.8	28.6	4.8	14.3		0.000972356		31.48	0	0	14.32	0	0		2.57	2.57	2.43		Angry	Jealous	Disgusted	Surprised	Happy	None of the above
Angry	Low	AF02B1_V18H	Är det här till mig?	yes	Is this for me?	21		100		42.9	4.8	28.6	4.8	0	19		0.000972356		31.48	0	14.32	0	0	2.8		2.1	3.1	3.1		Angry	Jealous	Disgusted	Surprised	Happy	None of the above
Angry	Low	YM05B2_V18G	Det är samma sak om och om igen	yes	Here we go again	20		100		45	5	0	15	5	30		0.000598504		34	0	0	0	0	16		2.3	3.15	2.85		Angry	Jealous	Disgusted	Surprised	Happy	None of the above
Angry	Low	AF02B1_V18C	Jag visste det	yes	I knew it from the start	22		100		45.5	36.4	0	9.1	0	9.1		0.000318115		34.6	23.68	0	0	0	0		2.27	3.05	2.86		Angry	Jealous	Disgusted	Surprised	Happy	None of the above
Angry	Low	YM04B1_V18C	Jag visste det	yes	I knew it from the start	22		100		45.5	40.9	0	0	0	13.6		0.000318115		34.6	29.08	0	0	0	0		2.64	3	2.73		Angry	Jealous	Disgusted	Surprised	Happy	None of the above
Angry	Low	YM05B2_V18A	Vad tror du att du håller på med?	no	What do you think you’re doing?	22		100		45.5	9.1	13.6	4.5	4.5	22.7		0.000318115		34.6	0	0	0	0	7.24		1.82	2.86	2.59		Angry	Jealous	Disgusted	Surprised	Happy	None of the above
Angry	Low	AF05B2_V18F	Det är alltid så här	yes	It was always like that	20		100		50	15	10	0	0	25		0.000105019		40	0	0	0	0	10		1.6	3.1	2.35		Angry	Jealous	Disgusted	Surprised	Happy	None of the above
Angry	Low	YM01B1_V18D	Vad är det här?	yes	What’s all this?	20		100		50	10	0	5	5	30		0.000105019		40	0	0	0	0	16		2.05	2.5	2.2		Angry	Jealous	Disgusted	Surprised	Happy	None of the above
Angry	Low	YM04B1_V18G	Det är samma sak om och om igen	yes	Here we go again	20		100		55	10	0	0	5	30		1.52949e-05		46	0	0	0	0	16		2.2	3.25	2.85		Angry	Jealous	Disgusted	Surprised	Happy	None of the above
Angry	Low	YF01B2_V18G	Det är samma sak om och om igen	yes	Here we go again	21		100		57.1	14.3	0	4.8	4.8	19		3.0249e-05		48.52	0	0	0	0	2.8		2.43	3.43	2.76		Angry	Jealous	Disgusted	Surprised	Happy	None of the above
Angry	Low	AF05B2_V18E	Jag visste att det skulle bli så här	yes	I knew it from the start	20		100		60	5	20	0	0	15		1.83622e-06		52	0	4	0	0	0		2	3.65	3.15		Angry	Jealous	Disgusted	Surprised	Happy	None of the above
Angry	Low	YF01B2_V18C	Jag visste det	yes	I knew it from the start	20		100		60	15	5	5	0	15		1.83622e-06		52	0	0	0	0	0		2.3	3.25	2.6		Angry	Jealous	Disgusted	Surprised	Happy	None of the above
Angry	Low	AF05B2_V18G	Det är samma sak om och om igen	yes	Here we go again	21		100		61.9	9.5	4.8	9.5	0	14.3		4.07933e-06		54.28	0	0	0	0	0		2.19	3.29	3.33		Angry	Jealous	Disgusted	Surprised	Happy	None of the above
Angry	Low	YM04B1_V18B	Titta vad du har gjort	no	Look what you’ve done	21		100		61.9	14.3	19	0	0	4.8		4.07933e-06		54.28	0	2.8	0	0	0		2.29	3.33	3.43		Angry	Jealous	Disgusted	Surprised	Happy	None of the above
Angry	Low	YF03B1_V18E	Jag visste att det skulle bli så här	yes	I knew it from the start	22		100		63.6	0	0	9.1	9.1	18.2		1.05976e-06		56.32	0	0	0	0	1.84		2.5	3.09	2.45		Angry	Jealous	Disgusted	Surprised	Happy	None of the above
Angry	Low	AF02B1_V18G	Det är samma sak om och om igen	yes	Here we go again	20		100		65	25	5	0	0	5		1.79765e-07		58	10	0	0	0	0		2.05	3.1	3		Angry	Jealous	Disgusted	Surprised	Happy	None of the above
Angry	Low	YM04B1_V18E	Jag visste att det skulle bli så här	yes	I knew it from the start	20		100		65	20	0	0	0	15		1.79765e-07		58	4	0	0	0	0		2.35	3.05	2.75		Angry	Jealous	Disgusted	Surprised	Happy	None of the above
Angry	Low	AM04B2_V18D	Vad är det här?	yes	What’s all this?	20		100		65	0	0	30	0	5		1.79765e-07		58	0	0	16	0	0		2.2	3.35	3.2		Angry	Jealous	Disgusted	Surprised	Happy	None of the above
Angry	Low	AM04B2_V18C	Jag visste det	yes	I knew it from the start	21		100		66.7	0	0	9.5	14.3	9.5		4.17277e-08		60.04	0	0	0	0	0		2.38	3.19	2.86		Angry	Jealous	Disgusted	Surprised	Happy	None of the above
Angry	Low	YF01B2_V18B	Titta vad du har gjort	no	Look what you’ve done	21		100		66.7	0	14.3	4.8	4.8	9.5		4.17277e-08		60.04	0	0	0	0	0		2.19	2.76	2.81		Angry	Jealous	Disgusted	Surprised	Happy	None of the above
Angry	Low	AF05B2_V18B	Titta vad du har gjort	no	Look what you’ve done	25		100		68	0	4	12	0	16		1.4244e-09		61.6	0	0	0	0	0		2.12	2.88	2.84		Angry	Jealous	Disgusted	Surprised	Happy	None of the above
Angry	Low	YM04B1_V18A	Vad tror du att du håller på med?	no	What do you think you’re doing?	25		100		68	8	0	12	4	8		1.4244e-09		61.6	0	0	0	0	0		2.16	3.2	3.04		Angry	Jealous	Disgusted	Surprised	Happy	None of the above
Angry	Low	AM04B2_V18F	Det är alltid så här	yes	It was always like that	20		100		70	10	5	0	0	15		1.41201e-08		64	0	0	0	0	0		1.55	4.05	2.75		Angry	Jealous	Disgusted	Surprised	Happy	None of the above
Angry	Low	YM04B1_V18F	Det är alltid så här	yes	It was always like that	20		100		70	20	0	0	5	5		1.41201e-08		64	4	0	0	0	0		1.75	2.8	2.6		Angry	Jealous	Disgusted	Surprised	Happy	None of the above
Angry	Low	YF01B2_V18A	Vad tror du att du håller på med?	no	What do you think you’re doing?	25		100		72	12	4	8	0	4		1.03461e-10		66.4	0	0	0	0	0		2	2.96	2.88		Angry	Jealous	Disgusted	Surprised	Happy	None of the above
Angry	Low	YM04B1_V18D	Vad är det här?	yes	What’s all this?	22		100		72.7	0	9.1	4.5	0	13.6		9.51889e-09		67.24	0	0	0	0	0		1.91	3.5	3.18		Angry	Jealous	Disgusted	Surprised	Happy	None of the above
Angry	Low	AF02B1_V18F	Det är alltid så här	yes	It was always like that	21		100		76.2	4.8	14.3	0	0	4.8		1.7834e-10		71.44	0	0	0	0	0		2.05	3.33	2.95		Angry	Jealous	Disgusted	Surprised	Happy	None of the above
Angry	Low	YM05B2_V18D	Vad är det här?	yes	What’s all this?	21		100		76.2	4.8	14.3	0	4.8	0		1.7834e-10		71.44	0	0	0	0	0		2.05	3.71	3.33		Angry	Jealous	Disgusted	Surprised	Happy	None of the above
Angry	Low	AF05B2_V18A	Vad tror du att du håller på med?	no	What do you think you’re doing?	20		100		80	0	5	0	10	5		4.03022e-11		76	0	0	0	0	0		2.25	3.8	3.25		Angry	Jealous	Disgusted	Surprised	Happy	None of the above
Angry	Low	YM05B2_V18E	Jag visste att det skulle bli så här	yes	I knew it from the start	22		100		81.8	4.5	0	4.5	0	9.1		3.62422e-11		78.16	0	0	0	0	0		2.14	3.36	2.95		Angry	Jealous	Disgusted	Surprised	Happy	None of the above
Angry	Low	AF02B1_V18B	Titta vad du har gjort	no	Look what you’ve done	20		100		85	0	0	5	0	10		1.32683e-12		82	0	0	0	0	0		2.2	3.05	2.85		Angry	Jealous	Disgusted	Surprised	Happy	None of the above
Angry	Low	AF02B1_V18A	Vad tror du att du håller på med?	no	What do you think you’re doing?	21		100		85.7	4.8	9.5	0	0	0		7.82263e-12		82.84	0	0	0	0	0		1.81	3.05	2.81		Angry	Jealous	Disgusted	Surprised	Happy	None of the above
Angry	Low	AM04B2_V18B	Titta vad du har gjort	no	Look what you’ve done	20		100		90	0	0	5	5	0		2.76446e-14		88	0	0	0	0	0		2.55	3.65	3.35		Angry	Jealous	Disgusted	Surprised	Happy	None of the above
Angry	Low	AF05B2_V18D	Vad är det här?	yes	What’s all this?	20		100		95	0	0	5	0	0		0		94	0	0	0	0	0		1.55	2.95	2.6		Angry	Jealous	Disgusted	Surprised	Happy	None of the above
Angry	Low	YM05B2_V18F	Det är alltid så här	yes	It was always like that	20		100		100	0	0	0	0	0		0		100	0	0	0	0	0		1.75	4.05	2.95		Angry	Jealous	Disgusted	Surprised	Happy	None of the above
Disgusted	Low	AF04A1_V6C	Det är alltid så här	yes	It was always like that	22		100		0	0	59.1	22.7	4.5	13.6		0.981886		0	0	50.92	7.24	0	0		2.32	2.82	3		Disgusted	Afraid	Frustrated	Sad	Interested	None of the above
Disgusted	Low	AM02A1_V6C	Det är alltid så här	yes	It was always like that	21		100		0	0	42.9	33.3	4.8	19		0.978263		0	0	31.48	19.96	0	2.8		2	2.43	2.43		Disgusted	Afraid	Frustrated	Sad	Interested	None of the above
Disgusted	Low	YM02A2_V6C	Det är alltid så här	yes	It was always like that	20		100		0	0	55	40	0	5		0.973916		0	0	46	28	0	0		1.9	2.95	2.65		Disgusted	Afraid	Frustrated	Sad	Interested	None of the above
Disgusted	Low	AF01A1_V6E	Jag visste att det skulle bli så här	yes	I knew it from the start	22		100		0	0	31.8	59.1	0	9.1		0.981886		0	0	18.16	50.92	0	0		2.14	3.14	3.09		Disgusted	Afraid	Frustrated	Sad	Interested	None of the above
Disgusted	Low	YF04A2_V6E	Jag visste att det skulle bli så här	yes	I knew it from the start	20		100		0	5	20	45	0	30		0.973916		0	0	4	34	0	16		2.25	2.85	2.45		Disgusted	Afraid	Frustrated	Sad	Interested	None of the above
Disgusted	Low	YM03A1_V6C	Det är alltid så här	yes	It was always like that	23		100		4.3	8.7	39.1	43.5	0	4.3		0.984905		0	0	26.92	32.2	0	0		2.3	3.09	2.91		Disgusted	Afraid	Frustrated	Sad	Interested	None of the above
Disgusted	Low	YM03A1_V6E	Jag visste att det skulle bli så här	yes	I knew it from the start	21		100		4.8	0	23.8	61.9	0	9.5		0.886969		0	0	8.56	54.28	0	0		2.33	3.14	3		Disgusted	Afraid	Frustrated	Sad	Interested	None of the above
Disgusted	Low	YF02A1_V6C	Det är alltid så här	yes	It was always like that	20		100		5	10	60	10	0	15		0.86958		0	0	52	0	0	0		2.3	2.35	2.1		Disgusted	Afraid	Frustrated	Sad	Interested	None of the above
Disgusted	Low	AM02A1_V6F	Vad är det här?	yes	What’s all this?	20		100		5	5	10	0	45	35		0.86958		0	0	0	0	34	22		3.25	3	2.95		Disgusted	Afraid	Frustrated	Sad	Interested	None of the above
Disgusted	Low	AF04A1_V6H	Är det här till mig?	yes	Is this for me?	20		100		10	5	25	20	10	30		0.671341		0	0	10	4	0	16		2.25	2.6	2.4		Disgusted	Afraid	Frustrated	Sad	Interested	None of the above
Disgusted	Low	YF02A1_V6D	Jag visste det	yes	I knew it from the start	20		100		15	0	30	20	10	25		0.433454		0	0	16	4	0	10		2.3	2.55	2.4		Disgusted	Afraid	Frustrated	Sad	Interested	None of the above
Disgusted	Low	AF04A1_V6F	Vad är det här?	yes	What’s all this?	20		100		15	10	40	0	25	10		0.433454		0	0	28	0	10	0		2.3	2.75	2.55		Disgusted	Afraid	Frustrated	Sad	Interested	None of the above
Disgusted	Low	YF04A2_V6F	Vad är det här?	yes	What’s all this?	20		100		15	10	10	25	5	35		0.433454		0	0	0	10	0	22		2.55	2.65	2.5		Disgusted	Afraid	Frustrated	Sad	Interested	None of the above
Disgusted	Low	YM03A1_V6F	Vad är det här?	yes	What’s all this?	20		100		15	10	5	0	25	45		0.433454		0	0	0	0	10	34		2.2	2.1	1.85		Disgusted	Afraid	Frustrated	Sad	Interested	None of the above
Disgusted	Low	AF01A1_V6F	Vad är det här?	yes	What’s all this?	22		100		18.2	4.5	13.6	9.1	4.5	50		0.299643		1.84	0	0	0	0	40		2.5	2.86	2.68		Disgusted	Afraid	Frustrated	Sad	Interested	None of the above
Disgusted	Low	YM02A2_V6F	Vad är det här?	yes	What’s all this?	21		100		19	4.8	57.1	0	14.3	4.8		0.473102		2.8	0	48.52	0	0	0		2.81	3	2.71		Disgusted	Afraid	Frustrated	Sad	Interested	None of the above
Disgusted	Low	YF02A1_V6H	Är det här till mig?	yes	Is this for me?	22		100		31.8	13.6	9.1	9.1	9.1	27.3		0.0605011		18.16	0	0	0	0	12.76		2	2.45	2.73		Disgusted	Afraid	Frustrated	Sad	Interested	None of the above
Disgusted	Low	AF03A2_V6F	Vad är det här?	yes	What’s all this?	25		100		32	8	16	8	16	20		0.0157074		18.4	0	0	0	0	4		2.24	2.4	2.52		Disgusted	Afraid	Frustrated	Sad	Interested	None of the above
Disgusted	Low	YF04A2_V6H	Är det här till mig?	yes	Is this for me?	25		100		36	4	28	4	0	28		0.00474255		23.2	0	13.6	0	0	13.6		1.92	2.64	2.44		Disgusted	Afraid	Frustrated	Sad	Interested	None of the above
Disgusted	Low	YF02A1_V6A	Fy, jag kan inte titta	no	Eugh, I can’t look	20		100		40	25	20	5	5	5		0.00284162		28	10	4	0	0	0		2.2	2.85	2.65		Disgusted	Afraid	Frustrated	Sad	Interested	None of the above
Disgusted	Low	YF02A1_V6F	Vad är det här?	yes	What’s all this?	40		100		45	0	25	0	15	15		5.89202e-06		34	0	10	0	0	0		2.55	3.05	2.4		Disgusted	Afraid	Frustrated	Sad	Interested	None of the above
Disgusted	Low	YM02A2_V6A	Fy, jag kan inte titta	no	Eugh, I can’t look	19		100		52.6	15.8	10.5	5.3	10.5	5.3		0.000351762		43.12	0	0	0	0	0		2.37	2.74	2.68		Disgusted	Afraid	Frustrated	Sad	Interested	None of the above
Disgusted	Low	AM02A1_V6A	Fy, jag kan inte titta	no	Eugh, I can’t look	40		100		65	15	10	0	0	10		1.20992e-12		58	0	0	0	0	0		2.2	2.45	2.15		Disgusted	Afraid	Frustrated	Sad	Interested	None of the above
Disgusted	Low	YF04A2_V6A	Fy, jag kan inte titta	no	Eugh, I can’t look	20		100		65	0	15	5	0	15		1.79765e-07		58	0	0	0	0	0		2.55	2.7	2.45		Disgusted	Afraid	Frustrated	Sad	Interested	None of the above
Disgusted	Low	AF04A1_V6A	Fy, jag kan inte titta	no	Eugh, I can’t look	21		100		66.7	14.3	0	0	9.5	9.5		4.17277e-08		60.04	0	0	0	0	0		2.1	2.71	2.48		Disgusted	Afraid	Frustrated	Sad	Interested	None of the above
Disgusted	Low	AF01A1_V6A	Fy, jag kan inte titta	no	Eugh, I can’t look	19		100		68.4	10.5	10.5	0	10.5	0		7.59523e-07		62.08	0	0	0	0	0		2.21	2.95	2.79		Disgusted	Afraid	Frustrated	Sad	Interested	None of the above
Disgusted	Low	YM03A1_V6A	Fy, jag kan inte titta	no	Eugh, I can’t look	20		100		70	15	10	0	0	5		1.41201e-08		64	0	0	0	0	0		2.2	3	2.5		Disgusted	Afraid	Frustrated	Sad	Interested	None of the above
Disgusted	Low	YF02A1_V6B	Fy, vad äckligt	no	Oh how nasty	23		100		73.9	0	0	0	4.3	21.7		2.13771e-09		68.68	0	0	0	0	6.04		2.13	2.57	2.35		Disgusted	Afraid	Frustrated	Sad	Interested	None of the above
Disgusted	Low	AF04A1_V6B	Fy, vad äckligt	no	Oh how nasty	20		100		75	0	0	0	10	15		8.68528e-10		70	0	0	0	0	0		2.45	2.8	2.85		Disgusted	Afraid	Frustrated	Sad	Interested	None of the above
Disgusted	Low	AF03A2_V6B	Fy, vad äckligt	no	Oh how nasty	22		100		77.3	0	4.5	4.5	0	13.6		3.62422e-11		72.76	0	0	0	0	0		2.36	2.91	2.91		Disgusted	Afraid	Frustrated	Sad	Interested	None of the above
Disgusted	Low	YM03A1_V6B	Fy, vad äckligt	no	Oh how nasty	19		100		78.9	0	0	5.3	15.8	0		4.18143e-09		74.68	0	0	0	0	0		2.26	2.58	2.53		Disgusted	Afraid	Frustrated	Sad	Interested	None of the above
Disgusted	Low	AM02A1_V6B	Fy, vad äckligt	no	Oh how nasty	22		100		81.8	0	9.1	4.5	4.5	0		3.62422e-11		78.16	0	0	0	0	0		2.32	3.64	3.09		Disgusted	Afraid	Frustrated	Sad	Interested	None of the above
Disgusted	Low	YF04A2_V6B	Fy, vad äckligt	no	Oh how nasty	20		100		85	5	0	0	5	5		1.32683e-12		82	0	0	0	0	0		2.15	3.05	2.65		Disgusted	Afraid	Frustrated	Sad	Interested	None of the above
Disgusted	Low	AF01A1_V6B	Fy, vad äckligt	no	Oh how nasty	20		100		90	0	5	0	0	5		2.76446e-14		88	0	0	0	0	0		2.2	3.4	2.5		Disgusted	Afraid	Frustrated	Sad	Interested	None of the above
Disgusted	Low	YM02A2_V6B	Fy, vad äckligt	no	Oh how nasty	22		100		90.9	4.5	0	0	0	4.5		4.4742e-14		89.08	0	0	0	0	0		2.14	3.36	3.18		Disgusted	Afraid	Frustrated	Sad	Interested	None of the above
Happy	Low	AF04A1_V2G	Det är alltid så här	yes	It was always like that	22		100		0	9.1	9.1	54.5	13.6	13.6		0.981886		0	0	0	45.4	0	0		2.36	2.64	2.5		Happy	Interested	Surprised	Bored	Angry	None of the above
Happy	Low	AF04A1_V2F	Vad är det här?	yes	What’s all this?	22		100		0	63.6	9.1	4.5	4.5	18.2		0.981886		0	56.32	0	0	0	1.84		3.18	2.68	2.59		Happy	Interested	Surprised	Bored	Angry	None of the above
Happy	Low	YF02A1_V2F	Vad är det här?	yes	What’s all this?	22		100		0	13.6	72.7	0	4.5	9.1		0.981886		0	0	67.24	0	0	0		3.59	3.23	2.95		Happy	Interested	Surprised	Bored	Angry	None of the above
Happy	Low	YM03A1_V2I	Vad är det här?	yes	What’s all this?	20		100		0	35	55	0	5	5		0.973916		0	22	46	0	0	0		3.15	2.9	2.85		Happy	Interested	Surprised	Bored	Angry	None of the above
Happy	Low	AM02A1_V2H	Är det här till mig?	yes	Is this for me?	21		100		0	4.8	76.2	0	0	19		0.978263		0	0	71.44	0	0	2.8		3.67	3.24	2.9		Happy	Interested	Surprised	Bored	Angry	None of the above
Happy	Low	YM03A1_V2H	Är det här till mig?	yes	Is this for me?	21		100		0	28.6	57.1	4.8	4.8	4.8		0.978263		0	14.32	48.52	0	0	0		3.1	2.62	2.43		Happy	Interested	Surprised	Bored	Angry	None of the above
Happy	Low	AF03A2_V2F	Vad är det här?	yes	What’s all this?	22		100		4.5	31.8	40.9	4.5	4.5	13.6		0.981886		0	18.16	29.08	0	0	0		3.23	3	2.95		Happy	Interested	Surprised	Bored	Angry	None of the above
Happy	Low	AF03A2_V2G	Det är alltid så här	yes	It was always like that	20		100		5	5	45	20	10	15		0.86958		0	0	34	4	0	0		2.7	2.8	2.4		Happy	Interested	Surprised	Bored	Angry	None of the above
Happy	Low	YM03A1_V2C	Jag visste det	yes	I knew it from the start	20		100		5	15	15	20	30	15		0.86958		0	0	0	4	16	0		2.25	2.75	2.25		Happy	Interested	Surprised	Bored	Angry	None of the above
Happy	Low	YF04A2_V2I	Vad är det här?	yes	What’s all this?	40		100		5	55	35	0	5	0		0.972649		0	46	22	0	0	0		4	3.3	2.85		Happy	Interested	Surprised	Bored	Angry	None of the above
Happy	Low	AF04A1_V2H	Är det här till mig?	yes	Is this for me?	20		100		5	5	80	5	0	5		0.86958		0	0	76	0	0	0		3.5	3.35	3.1		Happy	Interested	Surprised	Bored	Angry	None of the above
Happy	Low	YF04A2_V2G	Det är alltid så här	yes	It was always like that	22		100		9.1	4.5	9.1	4.5	59.1	13.6		0.734812		0	0	0	0	50.92	0		2.5	3.09	2.91		Happy	Interested	Surprised	Bored	Angry	None of the above
Happy	Low	AF01A1_V2H	Är det här till mig?	yes	Is this for me?	22		100		9.1	4.5	68.2	0	4.5	13.6		0.734812		0	0	61.84	0	0	0		3	2.68	2.59		Happy	Interested	Surprised	Bored	Angry	None of the above
Happy	Low	AF03A2_V2E	Jag visste att det skulle hända	yes	I knew it would happen	21		100		9.5	4.8	28.6	0	19	38.1		0.886969		0	0	14.32	0	2.8	25.72		2.86	3.05	2.86		Happy	Interested	Surprised	Bored	Angry	None of the above
Happy	Low	AF03A2_V2H	Är det här till mig?	yes	Is this for me?	22		100		13.6	18.2	50	4.5	0	13.6		0.734812		0	1.84	40	0	0	0		3.23	2.91	2.77		Happy	Interested	Surprised	Bored	Angry	None of the above
Happy	Low	YF04A2_V2H	Är det här till mig?	yes	Is this for me?	22		100		13.6	31.8	31.8	0	9.1	13.6		0.734812		0	18.16	18.16	0	0	0		3.64	3.5	3.32		Happy	Interested	Surprised	Bored	Angry	None of the above
Happy	Low	AF04A1_V2E	Jag visste att det skulle hända	yes	I knew it would happen	20		100		15	10	10	30	5	30		0.433454		0	0	0	16	0	16		2.8	2.65	2.5		Happy	Interested	Surprised	Bored	Angry	None of the above
Happy	Low	YF02A1_V2E	Jag visste att det skulle hända	yes	I knew it would happen	20		100		15	5	10	10	20	40		0.433454		0	0	0	0	4	28		2.95	2.85	2.35		Happy	Interested	Surprised	Bored	Angry	None of the above
Happy	Low	YM03A1_V2E	Jag visste att det skulle hända	yes	I knew it would happen	20		100		15	15	5	10	15	40		0.433454		0	0	0	0	0	28		2.5	2.5	2.25		Happy	Interested	Surprised	Bored	Angry	None of the above
Happy	Low	YM02A2_V2A	Vad härligt att se dig igen	no	It’s wonderful to see you	20		100		15	40	5	10	5	25		0.433454		0	28	0	0	0	10		2.75	2.8	2.5		Happy	Interested	Surprised	Bored	Angry	None of the above
Happy	Low	AF04A1_V2D	Samma sak om och om igen	yes	Same thing over and over again	25		100		16	0	4	60	0	20		0.406266		0	0	0	52	0	4		2.52	2.4	2.32		Happy	Interested	Surprised	Bored	Angry	None of the above
Happy	Low	YM02A2_V2C	Jag visste det	yes	I knew it from the start	22		100		18.2	4.5	9.1	22.7	0	45.5		0.299643		1.84	0	0	7.24	0	34.6		3	2.59	2.27		Happy	Interested	Surprised	Bored	Angry	None of the above
Happy	Low	YF04A2_V2C	Jag visste det	yes	I knew it from the start	21		100		19	23.8	0	9.5	28.6	19		0.473102		2.8	8.56	0	0	14.32	2.8		2.57	2.86	2.52		Happy	Interested	Surprised	Bored	Angry	None of the above
Happy	Low	AF01A1_V2E	Jag visste att det skulle hända	yes	I knew it would happen	22		100		22.7	9.1	9.1	13.6	9.1	36.4		0.299643		7.24	0	0	0	0	23.68		2.73	2.59	2.32		Happy	Interested	Surprised	Bored	Angry	None of the above
Happy	Low	AF03A2_V2D	Samma sak om och om igen	yes	Same thing over and over again	22		100		22.7	4.5	9.1	45.5	0	18.2		0.299643		7.24	0	0	34.6	0	1.84		2.95	2.91	2.59		Happy	Interested	Surprised	Bored	Angry	None of the above
Happy	Low	YF04A2_V2D	Samma sak om och om igen	yes	Same thing over and over again	21		100		23.8	9.5	0	52.4	0	14.3		0.264951		8.56	0	0	42.88	0	0		3.05	2.95	2.52		Happy	Interested	Surprised	Bored	Angry	None of the above
Happy	Low	YF04A2_V2E	Jag visste att det skulle hända	yes	I knew it would happen	25		100		24	8	24	4	16	24		0.109231		8.8	0	8.8	0	0	8.8		3	3.04	2.8		Happy	Interested	Surprised	Bored	Angry	None of the above
Happy	Low	YM02A2_V2B	Det här är mitt favoritspel	no	This is my favorite game	20		100		25	45	0	10	0	20		0.10184		10	34	0	0	0	4		3.35	2.6	2.25		Happy	Interested	Surprised	Bored	Angry	None of the above
Happy	Low	AF03A2_V2C	Jag visste det	yes	I knew it from the start	20		100		30	0	5	20	10	35		0.0371353		16	0	0	4	0	22		3	3	2.7		Happy	Interested	Surprised	Bored	Angry	None of the above
Happy	Low	AM02A1_V2C	Jag visste det	yes	I knew it from the start	20		100		30	0	20	5	0	45		0.0371353		16	0	4	0	0	34		3.45	2.6	2.4		Happy	Interested	Surprised	Bored	Angry	None of the above
Happy	Low	AM02A1_V2G	Det är alltid så här	yes	It was always like that	22		100		31.8	27.3	13.6	9.1	4.5	13.6		0.0605011		18.16	12.76	0	0	0	0		3.45	2.95	2.91		Happy	Interested	Surprised	Bored	Angry	None of the above
Happy	Low	AF03A2_V2B	Det här är mitt favoritspel	no	This is my favorite game	21		100		33.3	9.5	14.3	19	0	23.8		0.0479195		19.96	0	0	2.8	0	8.56		3.33	3.05	2.76		Happy	Interested	Surprised	Bored	Angry	None of the above
Happy	Low	YF02A1_V2A	Vad härligt att se dig igen	no	It’s wonderful to see you	21		100		38.1	4.8	9.5	19	0	28.6		0.00424356		25.72	0	0	2.8	0	14.32		3.05	2.71	2.62		Happy	Interested	Surprised	Bored	Angry	None of the above
Happy	Low	YM03A1_V2B	Det här är mitt favoritspel	no	This is my favorite game	22		100		63.6	22.7	9.1	0	4.5	0		1.05976e-06		56.32	7.24	0	0	0	0		3.68	3.14	2.95		Happy	Interested	Surprised	Bored	Angry	None of the above
Happy	Low	YM03A1_V2A	Vad härligt att se dig igen	no	It’s wonderful to see you	22		100		63.6	13.6	13.6	0	0	9.1		1.05976e-06		56.32	0	0	0	0	0		3.73	3.05	3.09		Happy	Interested	Surprised	Bored	Angry	None of the above
Happy	Low	YF04A2_V2B	Det här är mitt favoritspel	no	This is my favorite game	23		100		65.2	13	8.7	4.3	4.3	4.3		2.68915e-07		58.24	0	0	0	0	0		3.83	3.22	3		Happy	Interested	Surprised	Bored	Angry	None of the above
Happy	Low	AF03A2_V2A	Vad härligt att se dig igen	no	It’s wonderful to see you	22		100		68.2	4.5	27.3	0	0	0		9.51889e-09		61.84	0	12.76	0	0	0		3.86	3.41	3.14		Happy	Interested	Surprised	Bored	Angry	None of the above
Happy	Low	AF01A1_V2A	Vad härligt att se dig igen	no	It’s wonderful to see you	20		100		70	0	15	5	0	10		1.41201e-08		64	0	0	0	0	0		3.95	3.6	3.25		Happy	Interested	Surprised	Bored	Angry	None of the above
Happy	Low	YF04A2_V2A	Vad härligt att se dig igen	no	It’s wonderful to see you	22		100		72.7	9.1	4.5	4.5	0	9.1		9.51889e-09		67.24	0	0	0	0	0		3.68	3.18	2.95		Happy	Interested	Surprised	Bored	Angry	None of the above
Happy	Low	AF04A1_V2B	Det här är mitt favoritspel	no	This is my favorite game	20		100		75	5	10	0	0	10		8.68528e-10		70	0	0	0	0	0		3.8	2.85	2.75		Happy	Interested	Surprised	Bored	Angry	None of the above
Happy	Low	AF04A1_V2A	Vad härligt att se dig igen	no	It’s wonderful to see you	20		100		75	0	20	0	0	5		8.68528e-10		70	0	4	0	0	0		3.7	3.5	2.95		Happy	Interested	Surprised	Bored	Angry	None of the above
Sad	Low	YF03B1_V16E	Vad är det här?	yes	What’s all this?	20		100		5	75	0	0	0	20		0.86958		0	70	0	0	0	4		2.25	3.3	3.15		Sad	Afraid	Jealous	Disgusted	Proud	None of the above
Sad	Low	AM04B2_V16C	Jag visste det	yes	I knew it from the start	20		100		20	5	20	0	5	50		0.231251		4	0	4	0	0	40		2.15	1.95	1.9		Sad	Afraid	Jealous	Disgusted	Proud	None of the above
Sad	Low	YF01B2_V16D	Är det här till mig?	yes	Is this for me?	20		100		20	10	5	0	0	65		0.231251		4	0	0	0	0	58		2	2.15	2.2		Sad	Afraid	Jealous	Disgusted	Proud	None of the above
Sad	Low	AF05B2_V16D	Är det här till mig?	yes	Is this for me?	20		100		25	0	5	0	20	50		0.10184		10	0	0	0	4	40		3.2	2.65	2.4		Sad	Afraid	Jealous	Disgusted	Proud	None of the above
Sad	Low	AF02B1_V16D	Är det här till mig?	yes	Is this for me?	23		100		26.1	4.3	17.4	0	4.3	47.8		0.0749175		11.32	0	0.88	0	0	37.36		2.26	2.43	2.17		Sad	Afraid	Jealous	Disgusted	Proud	None of the above
Sad	Low	AM04B2_V16B	Jag vet inte vad jag ska göra nu	no	I don’t know what I’m going to do now	22		100		27.3	18.2	0	0	0	54.5		0.0605011		12.76	1.84	0	0	0	45.4		2.77	2.95	2.64		Sad	Afraid	Jealous	Disgusted	Proud	None of the above
Sad	Low	AF02B1_V16E	Vad är det här?	yes	What’s all this?	22		100		27.3	13.6	4.5	0	0	54.5		0.0605011		12.76	0	0	0	0	45.4		2.32	2.27	2.05		Sad	Afraid	Jealous	Disgusted	Proud	None of the above
Sad	Low	YF01B2_V16E	Vad är det här?	yes	What’s all this?	22		100		27.3	40.9	0	4.5	0	27.3		0.0605011		12.76	29.08	0	0	0	12.76		2.5	2.59	2.5		Sad	Afraid	Jealous	Disgusted	Proud	None of the above
Sad	Low	YM01B1_V16B	Jag vet inte vad jag ska göra nu	no	I don’t know what I’m going to do now	21		100		28.6	28.6	0	0	0	42.9		0.0479195		14.32	14.32	0	0	0	31.48		2.19	2.76	2.67		Sad	Afraid	Jealous	Disgusted	Proud	None of the above
Sad	Low	YF03B1_V16B	Jag vet inte vad jag ska göra nu	no	I don’t know what I’m going to do now	22		100		31.8	31.8	0	0	4.5	31.8		0.0605011		18.16	18.16	0	0	0	18.16		2.64	2.5	2.95		Sad	Afraid	Jealous	Disgusted	Proud	None of the above
Sad	Low	YM04B1_V16B	Jag vet inte vad jag ska göra nu	no	I don’t know what I’m going to do now	21		100		33.3	19	0	9.5	0	38.1		0.0479195		19.96	2.8	0	0	0	25.72		2.48	2.57	2.57		Sad	Afraid	Jealous	Disgusted	Proud	None of the above
Sad	Low	YF01B2_V16B	Jag vet inte vad jag ska göra nu	no	I don’t know what I’m going to do now	19		100		36.8	31.6	5.3	5.3	15.8	5.3		0.0280766		24.16	17.92	0	0	0	0		2.37	2.79	3.11		Sad	Afraid	Jealous	Disgusted	Proud	None of the above
Sad	Low	YF03B1_V16D	Är det här till mig?	yes	Is this for me?	23		100		39.1	8.7	4.3	0	8.7	39.1		0.00860217		26.92	0	0	0	0	26.92		2.39	2.48	2.48		Sad	Afraid	Jealous	Disgusted	Proud	None of the above
Sad	Low	YM01B1_V16A	Jag har förlorat allt	no	I’ve lost everything	25		100		40	0	12	0	0	48		0.00123381		28	0	0	0	0	37.6		1.96	2.44	2.48		Sad	Afraid	Jealous	Disgusted	Proud	None of the above
Sad	Low	YM05B2_V16E	Vad är det här?	yes	What’s all this?	25		100		40	4	12	28	4	12		0.00123381		28	0	0	13.6	0	0		2.48	2.68	2.76		Sad	Afraid	Jealous	Disgusted	Proud	None of the above
Sad	Low	YM01B1_V16E	Vad är det här?	yes	What’s all this?	19		100		42.1	21.1	5.3	0	5.3	26.3		0.00788862		30.52	5.32	0	0	0	11.56		2.32	2.37	2.79		Sad	Afraid	Jealous	Disgusted	Proud	None of the above
Sad	Low	YF01B2_V16A	Jag har förlorat allt	no	I’ve lost everything	20		100		45	15	10	0	5	25		0.000598504		34	0	0	0	0	10		1.8	2.45	2.9		Sad	Afraid	Jealous	Disgusted	Proud	None of the above
Sad	Low	AF05B2_V16G	Jag visste att det skulle bli så här	yes	I knew it from the start	22		100		45.5	4.5	9.1	0	9.1	31.8		0.000318115		34.6	0	0	0	0	18.16		2.41	2.36	2.27		Sad	Afraid	Jealous	Disgusted	Proud	None of the above
Sad	Low	AM04B2_V16G	Jag visste att det skulle bli så här	yes	I knew it from the start	21		100		52.4	4.8	14.3	0	0	28.6		3.0249e-05		42.88	0	0	0	0	14.32		2.19	2.76	2.57		Sad	Afraid	Jealous	Disgusted	Proud	None of the above
Sad	Low	YF03B1_V16G	Jag visste att det skulle bli så här	yes	I knew it from the start	22		100		54.5	22.7	9.1	0	0	13.6		5.64186e-05		45.4	7.24	0	0	0	0		2.05	2.82	2.73		Sad	Afraid	Jealous	Disgusted	Proud	None of the above
Sad	Low	YF01B2_V16G	Jag visste att det skulle bli så här	yes	I knew it from the start	20		100		55	15	5	0	0	25		1.52949e-05		46	0	0	0	0	10		2.05	2.55	2.75		Sad	Afraid	Jealous	Disgusted	Proud	None of the above
Sad	Low	AF05B2_V16B	Jag vet inte vad jag ska göra nu	no	I don’t know what I’m going to do now	25		100		56	20	12	0	0	12		1.27943e-06		47.2	4	0	0	0	0		2.32	2.76	2.8		Sad	Afraid	Jealous	Disgusted	Proud	None of the above
Sad	Low	AF02B1_V16B	Jag vet inte vad jag ska göra nu	no	I don’t know what I’m going to do now	22		100		59.1	31.8	4.5	0	4.5	0		1.05976e-06		50.92	18.16	0	0	0	0		2.14	3.41	3.36		Sad	Afraid	Jealous	Disgusted	Proud	None of the above
Sad	Low	YF03B1_V16C	Jag visste det	yes	I knew it from the start	20		100		60	20	0	0	0	20		1.83622e-06		52	4	0	0	0	4		1.9	2.5	2.7		Sad	Afraid	Jealous	Disgusted	Proud	None of the above
Sad	Low	YM01B1_V16D	Är det här till mig?	yes	Is this for me?	20		100		60	10	5	5	0	20		1.83622e-06		52	0	0	0	0	4		2.45	2.15	2.5		Sad	Afraid	Jealous	Disgusted	Proud	None of the above
Sad	Low	YM05B2_V16B	Jag vet inte vad jag ska göra nu	no	I don’t know what I’m going to do now	21		100		61.9	19	4.8	0	0	14.3		4.07933e-06		54.28	2.8	0	0	0	0		2.24	2.76	3.05		Sad	Afraid	Jealous	Disgusted	Proud	None of the above
Sad	Low	YM05B2_V16C	Jag visste det	yes	I knew it from the start	19		100		63.2	5.3	5.3	0	10.5	15.8		7.59523e-07		55.84	0	0	0	0	0		2.05	2.79	2.95		Sad	Afraid	Jealous	Disgusted	Proud	None of the above
Sad	Low	AM04B2_V16A	Jag har förlorat allt	no	I’ve lost everything	22		100		63.6	9.1	4.5	0	0	22.7		1.05976e-06		56.32	0	0	0	0	7.24		2.27	2.77	2.5		Sad	Afraid	Jealous	Disgusted	Proud	None of the above
Sad	Low	YM04B1_V16C	Jag visste det	yes	I knew it from the start	22		100		63.6	4.5	13.6	4.5	4.5	9.1		1.05976e-06		56.32	0	0	0	0	0		1.95	2.82	2.82		Sad	Afraid	Jealous	Disgusted	Proud	None of the above
Sad	Low	AM04B2_V16F	Det är alltid så här	yes	It was always like that	20		100		65	0	5	0	10	20		1.79765e-07		58	0	0	0	0	4		2.2	3.15	2.6		Sad	Afraid	Jealous	Disgusted	Proud	None of the above
Sad	Low	YF03B1_V16F	Det är alltid så här	yes	It was always like that	20		100		65	10	5	0	0	20		1.79765e-07		58	0	0	0	0	4		2.35	2.55	2.8		Sad	Afraid	Jealous	Disgusted	Proud	None of the above
Sad	Low	AF05B2_V16A	Jag har förlorat allt	no	I’ve lost everything	20		100		65	20	5	0	5	5		1.79765e-07		58	4	0	0	0	0		2.2	3.15	3		Sad	Afraid	Jealous	Disgusted	Proud	None of the above
Sad	Low	YM05B2_V16D	Är det här till mig?	yes	Is this for me?	20		100		65	5	15	5	0	10		1.79765e-07		58	0	0	0	0	0		2.25	2.8	2.75		Sad	Afraid	Jealous	Disgusted	Proud	None of the above
Sad	Low	YF03B1_V16A	Jag har förlorat allt	no	I’ve lost everything	21		100		66.7	9.5	4.8	4.8	0	14.3		4.17277e-08		60.04	0	0	0	0	0		2.05	3.14	3.05		Sad	Afraid	Jealous	Disgusted	Proud	None of the above
Sad	Low	YF01B2_V16F	Det är alltid så här	yes	It was always like that	20		100		70	5	10	0	0	15		1.41201e-08		64	0	0	0	0	0		2.7	2.8	2.8		Sad	Afraid	Jealous	Disgusted	Proud	None of the above
Sad	Low	YM01B1_V16C	Jag visste det	yes	I knew it from the start	20		100		70	10	0	0	0	20		1.41201e-08		64	0	0	0	0	4		1.85	2.75	2.85		Sad	Afraid	Jealous	Disgusted	Proud	None of the above
Sad	Low	YM01B1_V16G	Jag visste att det skulle bli så här	yes	I knew it from the start	21		100		71.4	4.8	4.8	0	4.8	14.3		4.17277e-08		65.68	0	0	0	0	0		2.38	3.1	3.1		Sad	Afraid	Jealous	Disgusted	Proud	None of the above
Sad	Low	YM04B1_V16A	Jag har förlorat allt	no	I’ve lost everything	22		100		72.7	4.5	0	0	0	22.7		9.51889e-09		67.24	0	0	0	0	7.24		2.41	2.59	2.73		Sad	Afraid	Jealous	Disgusted	Proud	None of the above
Sad	Low	YM04B1_V16F	Det är alltid så här	yes	It was always like that	25		100		76	0	8	0	0	16		6.12843e-12		71.2	0	0	0	0	0		2	2.6	2.6		Sad	Afraid	Jealous	Disgusted	Proud	None of the above
Sad	Low	YM04B1_V16G	Jag visste att det skulle bli så här	yes	I knew it from the start	21		100		76.2	0	4.8	0	9.5	9.5		1.7834e-10		71.44	0	0	0	0	0		2.24	2.52	2.62		Sad	Afraid	Jealous	Disgusted	Proud	None of the above
Sad	Low	AF05B2_V16C	Jag visste det	yes	I knew it from the start	21		100		76.2	0	0	0	0	23.8		1.7834e-10		71.44	0	0	0	0	8.56		2.29	3.19	2.9		Sad	Afraid	Jealous	Disgusted	Proud	None of the above
Sad	Low	AF05B2_V16F	Det är alltid så här	yes	It was always like that	22		100		77.3	0	4.5	0	0	18.2		3.62422e-11		72.76	0	0	0	0	1.84		2.27	2.55	2.86		Sad	Afraid	Jealous	Disgusted	Proud	None of the above
Sad	Low	AF02B1_V16F	Det är alltid så här	yes	It was always like that	21		100		81	4.8	0	4.8	4.8	4.8		7.82263e-12		77.2	0	0	0	0	0		2	2.81	3.19		Sad	Afraid	Jealous	Disgusted	Proud	None of the above
Sad	Low	YM05B2_V16F	Det är alltid så här	yes	It was always like that	21		100		81	9.5	0	0	0	9.5		7.82263e-12		77.2	0	0	0	0	0		1.81	3.05	2.81		Sad	Afraid	Jealous	Disgusted	Proud	None of the above
Sad	Low	AF02B1_V16C	Jag visste det	yes	I knew it from the start	22		100		81.8	4.5	0	0	0	13.6		3.62422e-11		78.16	0	0	0	0	0		2.27	2.86	2.91		Sad	Afraid	Jealous	Disgusted	Proud	None of the above
Sad	Low	AF02B1_V16A	Jag har förlorat allt	no	I’ve lost everything	20		100		85	0	0	0	0	15		1.32683e-12		82	0	0	0	0	0		2.25	3.1	2.95		Sad	Afraid	Jealous	Disgusted	Proud	None of the above
Sad	Low	YF01B2_V16C	Jag visste det	yes	I knew it from the start	20		100		85	0	5	0	0	10		1.32683e-12		82	0	0	0	0	0		2.35	2.75	2.9		Sad	Afraid	Jealous	Disgusted	Proud	None of the above
Sad	Low	AF02B1_V16G	Jag visste att det skulle bli så här	yes	I knew it from the start	22		100		86.4	9.1	0	0	0	4.5		4.4742e-14		83.68	0	0	0	0	0		1.86	2.95	2.77		Sad	Afraid	Jealous	Disgusted	Proud	None of the above
Sad	Low	YM01B1_V16F	Det är alltid så här	yes	It was always like that	20		100		90	5	0	0	5	0		2.76446e-14		88	0	0	0	0	0		2.5	2.85	3		Sad	Afraid	Jealous	Disgusted	Proud	None of the above
Sad	Low	YM05B2_V16G	Jag visste att det skulle bli så här	yes	I knew it from the start	21		100		90.5	9.5	0	0	0	0		4.88498e-15		88.6	0	0	0	0	0		2	2.71	2.86		Sad	Afraid	Jealous	Disgusted	Proud	None of the above
Sad	Low	YM05B2_V16A	Jag har förlorat allt	no	I’ve lost everything	22		100		90.9	0	0	0	4.5	4.5		4.4742e-14		89.08	0	0	0	0	0		2.41	3.27	3.14		Sad	Afraid	Jealous	Disgusted	Proud	None of the above
Surprised	Low	YM04B1_V20D	Det är alltid så här	yes	It was always like that	20		100		0	0	0	30	40	30		0.973916		0	0	0	16	28	16		2.4	2.7	2.6		Surprised	Happy	Joking	Worried	Bored	None of the above
Surprised	Low	YF03B1_V20C	Det är samma sak om och om igen	yes	Here we go again	20		100		5	20	5	0	20	50		0.86958		0	4	0	0	4	40		2.7	2.4	2.35		Surprised	Happy	Joking	Worried	Bored	None of the above
Surprised	Low	YF01B2_V20D	Det är alltid så här	yes	It was always like that	22		100		9.1	4.5	4.5	18.2	22.7	40.9		0.734812		0	0	0	1.84	7.24	29.08		2.82	3.18	2.86		Surprised	Happy	Joking	Worried	Bored	None of the above
Surprised	Low	YM01B1_V20D	Det är alltid så här	yes	It was always like that	21		100		14.3	0	4.8	9.5	33.3	38.1		0.473102		0	0	0	0	19.96	25.72		2.57	2.52	2.52		Surprised	Happy	Joking	Worried	Bored	None of the above
Surprised	Low	AM04B2_V20C	Det är samma sak om och om igen	yes	Here we go again	20		100		15	10	5	5	20	45		0.433454		0	0	0	0	4	34		3	3.2	2.65		Surprised	Happy	Joking	Worried	Bored	None of the above
Surprised	Low	YF01B2_V20F	Är det här till mig?	yes	Is this for me?	22		100		18.2	4.5	4.5	9.1	27.3	36.4		0.299643		1.84	0	0	0	12.76	23.68		2.68	2.27	2.36		Surprised	Happy	Joking	Worried	Bored	None of the above
Surprised	Low	YF01B2_V20A	Herre Gud	no	Oh my goodness	22		100		22.7	4.5	4.5	36.4	4.5	27.3		0.299643		7.24	0	0	23.68	0	12.76		2.95	2.95	2.64		Surprised	Happy	Joking	Worried	Bored	None of the above
Surprised	Low	YF01B2_V20E	Vad är det här?	yes	What’s all this?	21		100		28.6	0	4.8	33.3	14.3	19		0.0479195		14.32	0	0	19.96	0	2.8		2.52	2.9	2.71		Surprised	Happy	Joking	Worried	Bored	None of the above
Surprised	Low	YF03B1_V20B	Tänk att se dig här	no	I didn’t expect to see you here	20		100		40	15	10	10	10	15		0.00284162		28	0	0	0	0	0		3.2	2.8	2.75		Surprised	Happy	Joking	Worried	Bored	None of the above
Surprised	Low	YM05B2_V20B	Tänk att se dig här	no	I didn’t expect to see you here	21		100		42.9	9.5	23.8	4.8	4.8	14.3		0.000972356		31.48	0	8.56	0	0	0		3	2.95	2.86		Surprised	Happy	Joking	Worried	Bored	None of the above
Surprised	Low	AF02B1_V20E	Vad är det här?	yes	What’s all this?	21		100		47.6	14.3	4.8	4.8	0	28.6		0.000972356		37.12	0	0	0	0	14.32		3.43	2.81	2.62		Surprised	Happy	Joking	Worried	Bored	None of the above
Surprised	Low	AF05B2_V20C	Det är samma sak om och om igen	yes	Here we go again	22		100		50	4.5	0	4.5	9.1	31.8		5.64186e-05		40	0	0	0	0	18.16		3.09	2.59	2.64		Surprised	Happy	Joking	Worried	Bored	None of the above
Surprised	Low	AF02B1_V20B	Tänk att se dig här	no	I didn’t expect to see you here	20		100		55	10	5	0	5	25		1.52949e-05		46	0	0	0	0	10		3.2	2.7	2.4		Surprised	Happy	Joking	Worried	Bored	None of the above
Surprised	Low	AF02B1_V20A	Herre Gud	no	Oh my goodness	23		100		56.5	13	0	13	8.7	8.7		1.64372e-05		47.8	0	0	0	0	0		2.96	2.87	2.61		Surprised	Happy	Joking	Worried	Bored	None of the above
Surprised	Low	AF05B2_V20B	Tänk att se dig här	no	I didn’t expect to see you here	19		100		57.9	26.3	0	5.3	10.5	0		7.21969e-06		49.48	11.56	0	0	0	0		3.58	2.89	2.84		Surprised	Happy	Joking	Worried	Bored	None of the above
Surprised	Low	YF03B1_V20A	Herre Gud	no	Oh my goodness	20		100		60	0	15	0	10	15		1.83622e-06		52	0	0	0	0	0		3.05	2.45	2.25		Surprised	Happy	Joking	Worried	Bored	None of the above
Surprised	Low	YM05B2_V20A	Herre Gud	no	Oh my goodness	25		100		60	0	4	8	12	16		1.56635e-07		52	0	0	0	0	0		2.64	2.68	2.28		Surprised	Happy	Joking	Worried	Bored	None of the above
Surprised	Low	YM05B2_V20C	Det är samma sak om och om igen	yes	Here we go again	21		100		61.9	4.8	0	0	28.6	4.8		4.07933e-06		54.28	0	0	0	14.32	0		3.38	2.9	2.52		Surprised	Happy	Joking	Worried	Bored	None of the above
Surprised	Low	AF05B2_V20A	Herre Gud	no	Oh my goodness	22		100		63.6	9.1	4.5	0	0	22.7		1.05976e-06		56.32	0	0	0	0	7.24		3.68	3.36	3.18		Surprised	Happy	Joking	Worried	Bored	None of the above
Surprised	Low	YM01B1_V20F	Är det här till mig?	yes	Is this for me?	22		100		63.6	13.6	0	0	9.1	13.6		1.05976e-06		56.32	0	0	0	0	0		3.64	3.14	2.91		Surprised	Happy	Joking	Worried	Bored	None of the above
Surprised	Low	AF05B2_V20E	Vad är det här?	yes	What’s all this?	20		100		65	0	15	10	0	10		1.79765e-07		58	0	0	0	0	0		3.3	3.3	3		Surprised	Happy	Joking	Worried	Bored	None of the above
Surprised	Low	AM04B2_V20B	Tänk att se dig här	no	I didn’t expect to see you here	25		100		72	8	0	0	8	12		1.03461e-10		66.4	0	0	0	0	0		3.32	2.88	2.92		Surprised	Happy	Joking	Worried	Bored	None of the above
Surprised	Low	AF02B1_V20F	Är det här till mig?	yes	Is this for me?	20		100		80	10	0	0	0	10		4.03022e-11		76	0	0	0	0	0		3.2	2.65	2.4		Surprised	Happy	Joking	Worried	Bored	None of the above
Surprised	Low	YM05B2_V20F	Är det här till mig?	yes	Is this for me?	20		100		80	15	0	0	0	5		4.03022e-11		76	0	0	0	0	0		3.65	3.4	2.9		Surprised	Happy	Joking	Worried	Bored	None of the above
Surprised	Low	YM01B1_V20E	Vad är det här?	yes	What’s all this?	22		100		81.8	9.1	0	0	0	9.1		3.62422e-11		78.16	0	0	0	0	0		3.77	3.05	2.95		Surprised	Happy	Joking	Worried	Bored	None of the above
Surprised	Low	YM05B2_V20E	Vad är det här?	yes	What’s all this?	20		100		85	10	0	0	0	5		1.32683e-12		82	0	0	0	0	0		3.35	3.3	2.8		Surprised	Happy	Joking	Worried	Bored	None of the above
Surprised	Low	AF05B2_V20F	Är det här till mig?	yes	Is this for me?	21		100		85.7	4.8	0	0	4.8	4.8		7.82263e-12		82.84	0	0	0	0	0		3.76	3.38	3.05		Surprised	Happy	Joking	Worried	Bored	None of the above
