# Supplementary material for: The EU-Emotion Voice Database
Source: Behav Res Methods. 2018 Apr 30;51(2):493–506. doi: 10.3758/s13428-018-1048-1 (PMC6478635; doi:10.3758/s13428-018-1048-1)
Supplement: Supplementary file 5 — Item level summary table of validation data in Israel. Stimuli are ordered from the least to the best recognized for each emotional category. In yellow, we indicate the sentences that were semantically congruent with the emotion of interest. (XLSX 105 kb) [file 13428_2018_1048_MOESM5_ESM.xlsx]

## Sheet: Israel
						UNDERLYING DATA		RECOGNITION SCORES																		EMOTION SCORES				TARGET AND CONTROL EMOTIONS
								TOT		Raw recognition scores %							Binomial test		Chance-corrected recognition scores %
Expressed emotion	Emotion intensity	Stimulus identity	Sentences (Hebrew, spoken language)	Semantically neutral?	Sentences (English, for reference)	Number of surveys per item		SUM		Target emotion	Control emotion 1	Control emotion 2	Control emotion 3	Control emotion 4	Control 5 - None of the above		p value (significance indicated in bold)		Target emotion	Control emotion 1	Control emotion 2	Control emotion 3	Control emotion 4	Control 5 - None of the above		Valence	Intensity	Arousal		Target emotion	Control emotion 1	Control emotion 2	Control emotion 3	Control emotion 4	Control 5 - None of the above
Afraid	Normal	6_3	זה באמת בשבילי?	yes	Is it really for me?	20		100		0	0	20	0	40	40		0.973916		0	0	4	0	28	28		-	-	-		Afraid	Kind	Disappointed	Unfriendly	Ashamed	None of the above
Afraid	Normal	6_42	למה לא אמרתם לי?	yes	Why didn't you tell me?	20		100		5	0	85	0	5	0		0.86958		0	0	82	0	0	0		-	-	-		Afraid	Kind	Disappointed	Unfriendly	Ashamed	None of the above
Afraid	Normal	6_19	זה באמת בשבילי?	yes	Is it really for me?	27		100		7.40741	11.1111	3.7037	0	22.2222	55.5556		0.953411		0	0	0	0	6.66667	46.6667		-	-	-		Afraid	Kind	Disappointed	Unfriendly	Ashamed	None of the above
Afraid	Normal	6_6	ידעתי זאת מההתחלה	yes	I knew it from the start	21		100		13.0435	0	69.5652	0	4.34783	13.0435		0.704381		0	0	63.4783	0	0	0		-	-	-		Afraid	Kind	Disappointed	Unfriendly	Ashamed	None of the above
Afraid	Normal	6_45	מה אתם עושים כאן?	yes	What are you doing here?	20		100		15	5	5	5	40	30		0.433454		0	0	0	0	28	16		-	-	-		Afraid	Kind	Disappointed	Unfriendly	Ashamed	None of the above
Afraid	Normal	6_11	זה באמת בשבילי?	yes	Is it really for me?	21		100		18.1818	0	13.6364	13.6364	22.7273	31.8182		0.473102		1.81818	0	0	0	7.27273	18.1818		-	-	-		Afraid	Kind	Disappointed	Unfriendly	Ashamed	None of the above
Afraid	Normal	6_43	מה אתם רוצים ממני?	yes	What do you want from me?	20		100		20	0	0	30	40	10		0.231251		4	0	0	16	28	0		-	-	-		Afraid	Kind	Disappointed	Unfriendly	Ashamed	None of the above
Afraid	Normal	6_15	זה תמיד היה ככה	yes	It was always like that	21		100		20.8333	0	37.5	0	16.6667	25		0.264951		5	0	25	0	0	10		-	-	-		Afraid	Kind	Disappointed	Unfriendly	Ashamed	None of the above
Afraid	Normal	6_16	ידעתי זאת מההתחלה	yes	I knew it from the start	21		100		33.3333	0	38.0952	0	4.7619	23.8095		0.0479195		20	0	25.7143	0	0	8.57143		-	-	-		Afraid	Kind	Disappointed	Unfriendly	Ashamed	None of the above
Afraid	Normal	6_7	זה באמת בשבילי?	yes	Is it really for me?	21		100		33.3333	0	4.7619	0	38.0952	23.8095		0.0479195		20	0	0	0	25.7143	8.57143		-	-	-		Afraid	Kind	Disappointed	Unfriendly	Ashamed	None of the above
Afraid	Normal	6_47	אפשר להשאיר קצת אור?	yes	Can we leave a little light on?	20		100		33.3333	0	0	5.55556	50	11.1111		0.0371353		20	0	0	0	40	0		-	-	-		Afraid	Kind	Disappointed	Unfriendly	Ashamed	None of the above
Afraid	Normal	6_2	מה זה הדבר הזה?	yes	What is this thing?	20		100		38.0952	0	9.52381	9.52381	0	42.8571		0.0112533		25.7143	0	0	0	0	31.4286		-	-	-		Afraid	Kind	Disappointed	Unfriendly	Ashamed	None of the above
Afraid	Normal	6_10	הנה זה מתחיל שוב	yes	Here we go again	21		100		40	0	32	0	12	16		0.00424356		28	0	18.4	0	0	0		-	-	-		Afraid	Kind	Disappointed	Unfriendly	Ashamed	None of the above
Afraid	Normal	6_17	ידעתי שזה יקרה	yes	I knew it would happen	21		100		40.7407	44.4444	0	0	0	14.8148		0.00424356		28.8889	33.3333	0	0	0	0		-	-	-		Afraid	Kind	Disappointed	Unfriendly	Ashamed	None of the above
Afraid	Normal	6_14	מתי זה יסתיים?	no	When will it be over?	20		100		43.4783	0	39.1304	8.69565	0	8.69565		0.00284162		32.1739	0	26.9565	0	0	0		-	-	-		Afraid	Kind	Disappointed	Unfriendly	Ashamed	None of the above
Afraid	Normal	6_9	ידעתי זאת מההתחלה	yes	I knew it from the start	21		100		45	0	15	0	25	15		0.000972356		34	0	0	0	10	0		-	-	-		Afraid	Kind	Disappointed	Unfriendly	Ashamed	None of the above
Afraid	Normal	6_46	מאיפה אתם יודעים איך קוראים לי?	yes	How do you know my name?	20		100		45	0	10	10	35	0		0.000598504		34	0	0	0	22	0		-	-	-		Afraid	Kind	Disappointed	Unfriendly	Ashamed	None of the above
Afraid	Normal	6_13	אני לא אוהבת את זה	no	I don’t like this	20		100		55	0	25	5	5	10		1.52949e-05		46	0	10	0	0	0		-	-	-		Afraid	Kind	Disappointed	Unfriendly	Ashamed	None of the above
Afraid	Normal	6_50	היא קראה לי לחדר שלה	yes	She called me to her room	20		100		55.5556	0	0	0	33.3333	11.1111		1.52949e-05		46.6667	0	0	0	20	0		-	-	-		Afraid	Kind	Disappointed	Unfriendly	Ashamed	None of the above
Afraid	Normal	6_5	הנה זה מתחיל שוב	yes	Here we go again	20		100		60.8696	4.34783	4.34783	4.34783	0	26.087		1.83622e-06		53.0435	0	0	0	0	11.3043		-	-	-		Afraid	Kind	Disappointed	Unfriendly	Ashamed	None of the above
Afraid	Normal	6_51	אנחנו חייבים לגעת בזה?	yes	Do we have to touch that?	20		100		66.6667	0	0	0	11.1111	0		1.79765e-07		60	0	0	0	0	0		-	-	-		Afraid	Kind	Disappointed	Unfriendly	Ashamed	None of the above
Afraid	Normal	6_18	הנה זה מתחיל שוב	yes	Here we go again	27		100		67.6471	0	8.82353	17.6471	2.94118	2.94118		9.19875e-10		61.1765	0	0	1.17647	0	0		-	-	-		Afraid	Kind	Disappointed	Unfriendly	Ashamed	None of the above
Afraid	Normal	6_12	ידעתי זאת מההתחלה	yes	I knew it from the start	21		100		68	4	8	4	12	4		4.17277e-08		61.6	0	0	0	0	0		-	-	-		Afraid	Kind	Disappointed	Unfriendly	Ashamed	None of the above
Afraid	Normal	6_41	מה אתם עושים שם בחדר?	yes	What are you doing there in that room?	20		100		70	10	0	5	0	15		1.41201e-08		64	0	0	0	0	0		-	-	-		Afraid	Kind	Disappointed	Unfriendly	Ashamed	None of the above
Afraid	Normal	6_53	אמא, לאן הולכים עכשיו?	yes	Mom, where are we going now?	21		100		71.4286	0	14.2857	0	4.7619	9.52381		3.07713e-09		65.7143	0	0	0	0	0		-	-	-		Afraid	Kind	Disappointed	Unfriendly	Ashamed	None of the above
Afraid	Normal	6_49	מה נעשה עם זה?	yes	What shall we do with that?	20		100		72.2222	5.55556	0	0	11.1111	11.1111		1.41201e-08		66.6667	0	0	0	0	0		-	-	-		Afraid	Kind	Disappointed	Unfriendly	Ashamed	None of the above
Afraid	Normal	6_48	מה זה הקול הזה?	yes	What is that voice?	20		100		78.9474	0	15.7895	0	0	5.26316		8.68528e-10		74.7368	0	0	0	0	0		-	-	-		Afraid	Kind	Disappointed	Unfriendly	Ashamed	None of the above
Afraid	Normal	6_4	מה זה כל זה?	yes	What's all this?	20		100		81.8182	0	0	0	9.09091	9.09091		4.03022e-11		78.1818	0	0	0	0	0		-	-	-		Afraid	Kind	Disappointed	Unfriendly	Ashamed	None of the above
Afraid	Normal	6_1	הנה זה מתחיל שוב	yes	Here we go again	20		100		83.3333	4.16667	12.5	0	0	0		4.03022e-11		80	0	0	0	0	0		-	-	-		Afraid	Kind	Disappointed	Unfriendly	Ashamed	None of the above
Afraid	Normal	6_60	מה זה הקול הזה?	yes	What is that voice?	21		100		83.3333	0	4.16667	4.16667	0	8.33333		7.82263e-12		80	0	0	0	0	0		-	-	-		Afraid	Kind	Disappointed	Unfriendly	Ashamed	None of the above
Afraid	Normal	6_20	מה זה הדבר הזה?	yes	What is this thing?	27		100		84.6154	0	5.12821	7.69231	2.5641	0		1.11022e-14		81.5385	0	0	0	0	0		-	-	-		Afraid	Kind	Disappointed	Unfriendly	Ashamed	None of the above
Afraid	Normal	6_8	מה זה הדבר הזה?	yes	What is this thing?	21		100		85	0	10	0	0	5		7.82263e-12		82	0	0	0	0	0		-	-	-		Afraid	Kind	Disappointed	Unfriendly	Ashamed	None of the above
Afraid	Normal	6_44	איפה אנחנו נמצאים עכשיו?	yes	Where are we now?	19		100		85	0	0	5	0	10		7.17315e-12		82	0	0	0	0	0		-	-	-		Afraid	Kind	Disappointed	Unfriendly	Ashamed	None of the above
Afraid	Normal	6_57	מה אתם עושים כאן?	yes	What are you doing here?	21		100		90.4762	0	0	0	4.7619	4.7619		4.88498e-15		88.5714	0	0	0	0	0		-	-	-		Afraid	Kind	Disappointed	Unfriendly	Ashamed	None of the above
Afraid	Normal	6_56	איפה אנחנו נמצאים עכשיו?	yes	Where are we now?	21		100		90.4762	0	9.52381	0	0	0		4.88498e-15		88.5714	0	0	0	0	0		-	-	-		Afraid	Kind	Disappointed	Unfriendly	Ashamed	None of the above
Afraid	Normal	6_55	מה אתם רוצים ממני?	yes	What do you want from me?	21		100		90.9091	0	0	0	4.54545	4.54545		4.88498e-15		89.0909	0	0	0	0	0		-	-	-		Afraid	Kind	Disappointed	Unfriendly	Ashamed	None of the above
Afraid	Normal	6_58	איך קוראים לי?	yes	What is my name?	21		100		92	0	0	0	8	0		4.88498e-15		90.4	0	0	0	0	0		-	-	-		Afraid	Kind	Disappointed	Unfriendly	Ashamed	None of the above
Afraid	Normal	6_37	מה זה הדבר הזה?	yes	What is this thing?	21		100		100	0	0	0	0	0		0		100	0	0	0	0	0		-	-	-		Afraid	Kind	Disappointed	Unfriendly	Ashamed	None of the above
Angry	Normal	7_22	זה באמת בשבילי?	yes	Is it really for me?	21		100		8.69565	65.2174	17.3913	8.69565	0	0		0.886969		0	58.2609	0.869565	0	0	0		-	-	-		Angry	Surprised	Happy	Disgusted	Jealous	None of the above
Angry	Normal	7_14	מה זה הדבר הזה?	yes	What is this thing?	21		100		16.6667	16.6667	0	29.1667	29.1667	8.33333		0.473102		0	0	0	15	15	0		-	-	-		Angry	Surprised	Happy	Disgusted	Jealous	None of the above
Angry	Normal	7_13	ידעתי זאת מההתחלה	yes	I knew it from the start	21		100		38.0952	0	4.7619	0	28.5714	28.5714		0.00424356		25.7143	0	0	0	14.2857	14.2857		-	-	-		Angry	Surprised	Happy	Disgusted	Jealous	None of the above
Angry	Normal	7_23	זה באמת בשבילי?	yes	Is it really for me?	21		100		42.8571	42.8571	0	4.7619	4.7619	4.7619		0.00424356		31.4286	31.4286	0	0	0	0		-	-	-		Angry	Surprised	Happy	Disgusted	Jealous	None of the above
Angry	Normal	7_53	מה זה הדבר הזה?	yes	What is this thing?	22		100		43.4783	13.0435	0	39.1304	0	4.34783		0.00151756		32.1739	0	0	26.9565	0	0		-	-	-		Angry	Surprised	Happy	Disgusted	Jealous	None of the above
Angry	Normal	7_18	זה תמיד היה ככה	yes	It was always like that	27		100		55.102	10.2041	2.04082	2.04082	16.3265	14.2857		4.85906e-06		46.1224	0	0	0	-0.408163	0		-	-	-		Angry	Surprised	Happy	Disgusted	Jealous	None of the above
Angry	Normal	7_9	מה אתה חושב שאתה עושה?	no	What do you think you’re doing?	20		100		56.5217	17.3913	0	13.0435	8.69565	4.34783		1.52949e-05		47.8261	0.869565	0	0	0	0		-	-	-		Angry	Surprised	Happy	Disgusted	Jealous	None of the above
Angry	Normal	7_49	מה אתה חושב שאתה עושה?	no	What do you think you’re doing?	19		100		65	10	0	15	0	10		7.59523e-07		58	0	0	0	0	0		-	-	-		Angry	Surprised	Happy	Disgusted	Jealous	None of the above
Angry	Normal	7_12	ידעתי זאת מההתחלה	yes	I knew it from the start	21		100		65.2174	0	4.34783	0	8.69565	21.7391		4.55841e-07		58.2609	0	0	0	0	6.08696		-	-	-		Angry	Surprised	Happy	Disgusted	Jealous	None of the above
Angry	Normal	7_1	ידעתי שזה יקרה	yes	I knew it would happen	21		100		68.1818	0	4.54545	0	0	27.2727		4.17277e-08		61.8182	0	0	0	0	12.7273		-	-	-		Angry	Surprised	Happy	Disgusted	Jealous	None of the above
Angry	Normal	7_56	זה תמיד היה ככה	yes	It was always like that	20		100		70	5	0	0	20	5		1.41201e-08		64	0	0	0	4	0		-	-	-		Angry	Surprised	Happy	Disgusted	Jealous	None of the above
Angry	Normal	7_21	הנה זה מתחיל שוב	yes	Here we go again	21		100		73.913	0	0	8.69565	8.69565	8.69565		3.07713e-09		68.6957	0	0	0	0	0		-	-	-		Angry	Surprised	Happy	Disgusted	Jealous	None of the above
Angry	Normal	7_52	מה זה הדבר הזה?	yes	What is this thing?	22		100		73.913	0	0	8.69565	0	4.34783		6.61472e-10		68.6957	0	0	0	0	0		-	-	-		Angry	Surprised	Happy	Disgusted	Jealous	None of the above
Angry	Normal	7_15	מה זה הדבר הזה?	yes	What is this thing?	27		100		74.1935	12.9032	0	0	9.67742	3.22581		4.77662e-12		69.0323	0	0	0	0	0		-	-	-		Angry	Surprised	Happy	Disgusted	Jealous	None of the above
Angry	Normal	7_8	מה אתה חושב שאתה עושה?	no	What do you think you’re doing?	20		100		75	25	0	0	0	0		8.68528e-10		70	10	0	0	0	0		-	-	-		Angry	Surprised	Happy	Disgusted	Jealous	None of the above
Angry	Normal	7_7	מה זה הדבר הזה?	yes	What is this thing?	21		100		76	16	0	4	0	4		3.07713e-09		71.2	0	0	0	0	0		-	-	-		Angry	Surprised	Happy	Disgusted	Jealous	None of the above
Angry	Normal	7_19	זה תמיד היה ככה	yes	It was always like that	21		100		80	0	0	4	4	12		1.7834e-10		76	0	0	0	0	0		-	-	-		Angry	Surprised	Happy	Disgusted	Jealous	None of the above
Angry	Normal	7_6	מה זה הדבר הזה?	yes	What is this thing?	21		100		80	15	0	0	0	5		1.7834e-10		76	0	0	0	0	0		-	-	-		Angry	Surprised	Happy	Disgusted	Jealous	None of the above
Angry	Normal	7_63	תראה מה עשית	no	Look what you’ve done	20		100		80	5	0	5	0	10		4.03022e-11		76	0	0	0	0	0		-	-	-		Angry	Surprised	Happy	Disgusted	Jealous	None of the above
Angry	Normal	7_2	זה תמיד היה ככה	yes	It was always like that	21		100		80.9524	0	0	14.2857	0	4.7619		7.82263e-12		77.1429	0	0	0	0	0		-	-	-		Angry	Surprised	Happy	Disgusted	Jealous	None of the above
Angry	Normal	7_16	ידעתי שזה יקרה	yes	I knew it would happen	27		100		81.4815	7.40741	0	0	3.7037	7.40741		1.11022e-14		77.7778	0	0	0	0	0		-	-	-		Angry	Surprised	Happy	Disgusted	Jealous	None of the above
Angry	Normal	7_55	זה תמיד היה ככה	yes	It was always like that	19		100		81.4815	0	0	3.7037	0	14.8148		2.05947e-10		77.7778	0	0	0	0	0		-	-	-		Angry	Surprised	Happy	Disgusted	Jealous	None of the above
Angry	Normal	7_51	תראה מה עשית	no	Look what you’ve done	21		100		81.8182	0	4.54545	4.54545	0	9.09091		7.82263e-12		78.1818	0	0	0	0	0		-	-	-		Angry	Surprised	Happy	Disgusted	Jealous	None of the above
Angry	Normal	7_17	ידעתי שזה יקרה	yes	I knew it would happen	27		100		82.8571	2.85714	0	0	5.71429	8.57143		1.11022e-14		79.4286	0	0	0	0	0		-	-	-		Angry	Surprised	Happy	Disgusted	Jealous	None of the above
Angry	Normal	7_25	מה אתה חושב שאתה עושה?	no	What do you think you’re doing?	21		100		83.871	6.45161	0	0	6.45161	3.22581		7.82263e-12		80.6452	0	0	0	0	0		-	-	-		Angry	Surprised	Happy	Disgusted	Jealous	None of the above
Angry	Normal	7_91	אפשר להשאיר קצת אור?	yes	Can we leave a little light on?	20		100		85	0	0	0	0	15		1.32683e-12		82	0	0	0	0	0		-	-	-		Angry	Surprised	Happy	Disgusted	Jealous	None of the above
Angry	Normal	7_97	מתי הם באו אלינו?	yes	When did they come to us?	20		100		85	10	0	0	0	5		1.32683e-12		82	0	0	0	0	0		-	-	-		Angry	Surprised	Happy	Disgusted	Jealous	None of the above
Angry	Normal	7_20	הנה זה מתחיל שוב	yes	Here we go again	21		100		85.7143	0	0	0	4.7619	9.52381		7.82263e-12		82.8571	0	0	0	0	0		-	-	-		Angry	Surprised	Happy	Disgusted	Jealous	None of the above
Angry	Normal	7_11	תראה מה עשית	no	Look what you’ve done	21		100		86.9565	8.69565	4.34783	0	0	0		2.44138e-13		84.3478	0	0	0	0	0		-	-	-		Angry	Surprised	Happy	Disgusted	Jealous	None of the above
Angry	Normal	7_5	ידעתי שזה יקרה	yes	I knew it would happen	20		100		86.9565	4.34783	0	0	0	8.69565		1.32683e-12		84.3478	0	0	0	0	0		-	-	-		Angry	Surprised	Happy	Disgusted	Jealous	None of the above
Angry	Normal	7_92	מה אתם רוצים ממני?	yes	What do you want from me?	20		100		90	10	0	0	0	0		2.76446e-14		88	0	0	0	0	0		-	-	-		Angry	Surprised	Happy	Disgusted	Jealous	None of the above
Angry	Normal	7_26	תראה מה עשית	no	Look what you’ve done	21		100		90.4762	4.7619	0	0	4.7619	0		4.88498e-15		88.5714	0	0	0	0	0		-	-	-		Angry	Surprised	Happy	Disgusted	Jealous	None of the above
Angry	Normal	7_3	ידעתי שזה יקרה	yes	I knew it would happen	21		100		92	0	0	0	4	4		4.88498e-15		90.4	0	0	0	0	0		-	-	-		Angry	Surprised	Happy	Disgusted	Jealous	None of the above
Angry	Normal	7_24	מה אתה חושב שאתה עושה?	no	What do you think you’re doing?	21		100		92.5926	0	3.7037	0	0	3.7037		4.88498e-15		91.1111	0	0	0	0	0		-	-	-		Angry	Surprised	Happy	Disgusted	Jealous	None of the above
Angry	Normal	7_4	מה זה הדבר הזה?	yes	What is this thing?	20		100		95	0	5	0	0	0		0		94	0	0	0	0	0		-	-	-		Angry	Surprised	Happy	Disgusted	Jealous	None of the above
Angry	Normal	7_48	מה אתה חושב שאתה עושה?	no	What do you think you’re doing?	20		100		95	5	0	0	0	0		0		94	0	0	0	0	0		-	-	-		Angry	Surprised	Happy	Disgusted	Jealous	None of the above
Angry	Normal	7_10	תראה מה עשית	no	Look what you’ve done	20		100		96.1538	3.84615	0	0	0	0		0		95.3846	0	0	0	0	0		-	-	-		Angry	Surprised	Happy	Disgusted	Jealous	None of the above
Angry	Normal	7_54	ידעתי שזה יקרה	yes	I knew it would happen	21		100		96.5517	0	0	0	0	3.44828		0		95.8621	0	0	0	0	0		-	-	-		Angry	Surprised	Happy	Disgusted	Jealous	None of the above
Angry	Normal	7_50	תראה מה עשית	no	Look what you’ve done	18		100		100	0	0	0	0	0		0		100	0	0	0	0	0		-	-	-		Angry	Surprised	Happy	Disgusted	Jealous	None of the above
Angry	Normal	7_89	הוא אף פעם לא רוצה להיפגש איתי	yes	He never wants to meet me	20		100		100	0	0	0	0	0		0		100	0	0	0	0	0		-	-	-		Angry	Surprised	Happy	Disgusted	Jealous	None of the above
Angry	Normal	7_60	מה אתה חושב שאתה עושה?	no	What do you think you’re doing?	20		100		100	0	0	0	0	0		0		100	0	0	0	0	0		-	-	-		Angry	Surprised	Happy	Disgusted	Jealous	None of the above
Ashamed	Normal	1_6	מה אתה מתכוון לעשות?	yes	What do you intend to do?	27		100		10	10	23.3333	16.6667	0	40		0.851205		0	0	8	0	0	28		-	-	-		Ashamed	Worried	Disappointed	Unfriendly	Proud	None of the above
Ashamed	Normal	1_7	זה כמעט נגמר?	yes	Is it almost over?	27		100		14.8148	7.40741	22.2222	22.2222	0	33.3333		0.680863		0	0	6.66667	6.66667	0	20		-	-	-		Ashamed	Worried	Disappointed	Unfriendly	Proud	None of the above
Ashamed	Normal	1_9	זה לא נראה טוב	yes	This doesn't look good	21		100		19.0476	47.619	28.5714	4.7619	0	0		0.264951		2.85714	37.1429	14.2857	0	0	0		-	-	-		Ashamed	Worried	Disappointed	Unfriendly	Proud	None of the above
Ashamed	Normal	1_2	זה כמעט נגמר?	yes	Is it almost over?	20		100		36.8421	0	0	26.3158	0	36.8421		0.0112533		24.2105	0	0	11.5789	0	24.2105		-	-	-		Ashamed	Worried	Disappointed	Unfriendly	Proud	None of the above
Ashamed	Normal	1_8	בטח לא ציפית לזה	yes	Surely you didn't expect that	21		100		54.1667	25	16.6667	0	0	4.16667		3.0249e-05		45	10	0	0	0	0		-	-	-		Ashamed	Worried	Disappointed	Unfriendly	Proud	None of the above
Ashamed	Normal	1_1	זה לא נראה טוב	yes	This doesn't look good	20		100		68.4211	5.26316	0	15.7895	0	10.5263		1.79765e-07		62.1053	0	0	0	0	0		-	-	-		Ashamed	Worried	Disappointed	Unfriendly	Proud	None of the above
Ashamed	Normal	1_4	לא הייתי צריכה לעשות את זה	no	I shouldn’t have done that	20		100		68.4211	0	0	5.26316	0	26.3158		1.79765e-07		62.1053	0	0	0	0	11.5789		-	-	-		Ashamed	Worried	Disappointed	Unfriendly	Proud	None of the above
Ashamed	Normal	1_3	זה לא נראה טוב	yes	This doesn't look good	21		100		72.7273	4.54545	4.54545	0	0	18.1818		3.07713e-09		67.2727	0	0	0	0	1.81818		-	-	-		Ashamed	Worried	Disappointed	Unfriendly	Proud	None of the above
Ashamed	Normal	1_5	זה לא היה נחמד מצידי	no	That wasn’t very nice of me	20		100		85	0	15	0	0	0		1.32683e-12		82	0	0	0	0	0		-	-	-		Ashamed	Worried	Disappointed	Unfriendly	Proud	None of the above
Bored	Normal	19_12	כן, זה קרה שוב	yes	Yes, it happened again	20		100		0	0	0	5.55556	0	5.55556		0.973916		0	0	0	0	0	0		-	-	-		Bored	Hurt	Frustrated	Sad	Excited	None of the above
Bored	Normal	19_14	זה כמעט נגמר?	yes	Is it almost over?	20		100		0	0	16.6667	0	0	5.55556		0.973916		0	0	0	0	0	0		-	-	-		Bored	Hurt	Frustrated	Sad	Excited	None of the above
Bored	Normal	19_13	אין מה לעשות	no	There is nothing to do	20		100		0	0	33.3333	5.55556	0	11.1111		0.973916		0	0	20	0	0	0		-	-	-		Bored	Hurt	Frustrated	Sad	Excited	None of the above
Bored	Normal	19_4	אין מה לעשות	no	There is nothing to do	20		100		28.5714	4.7619	23.8095	38.0952	0	4.7619		0.10184		14.2857	0	8.57143	25.7143	0	0		-	-	-		Bored	Hurt	Frustrated	Sad	Excited	None of the above
Bored	Normal	19_6	מה נעשה עכשיו?	yes	What shall we do now?	21		100		47.8261	30.4348	17.3913	4.34783	0	0		0.000187267		37.3913	16.5217	0.869565	0	0	0		-	-	-		Bored	Hurt	Frustrated	Sad	Excited	None of the above
Bored	Normal	19_7	זה כמעט נגמר?	yes	Is it almost over?	21		100		52.381	38.0952	4.7619	4.7619	0	0		3.0249e-05		42.8571	25.7143	0	0	0	0		-	-	-		Bored	Hurt	Frustrated	Sad	Excited	None of the above
Bored	Normal	19_8	כן, זה קרה שוב	yes	Yes, it happened again	21		100		54.1667	0	29.1667	4.16667	0	12.5		3.0249e-05		45	0	15	0	0	0		-	-	-		Bored	Hurt	Frustrated	Sad	Excited	None of the above
Bored	Normal	19_3	מה נעשה עכשיו?	yes	What shall we do now?	21		100		60	0	12	0	0	28		4.07933e-06		52	0	0	0	0	13.6		-	-	-		Bored	Hurt	Frustrated	Sad	Excited	None of the above
Bored	Normal	19_2	מה נעשה עכשיו?	yes	What shall we do now?	21		100		86.3636	0	9.09091	0	0	4.54545		2.44138e-13		83.6364	0	0	0	0	0		-	-	-		Bored	Hurt	Frustrated	Sad	Excited	None of the above
Bored	Normal	19_1	מה נעשה עכשיו?	yes	What shall we do now?	20		100		91.3043	4.34783	0	0	0	4.34783		2.76446e-14		89.5652	0	0	0	0	0		-	-	-		Bored	Hurt	Frustrated	Sad	Excited	None of the above
Disappointed	Normal	16_2	מה נעשה עכשיו?	yes	What shall we do now?	20		100		20	70	0	5	0	5		0.231251		4	64	0	0	0	0		-	-	-		Disappointed	Worried	Afraid	Bored	Joking	None of the above
Disappointed	Normal	16_6	מה נעשה עכשיו?	yes	What shall we do now?	21		100		34.7826	30.4348	4.34783	26.087	0	4.34783		0.015567		21.7391	16.5217	0	11.3043	0	0		-	-	-		Disappointed	Worried	Afraid	Bored	Joking	None of the above
Disappointed	Normal	16_7	כן, זה קרה שוב	yes	Yes, it happened again	21		100		76.1905	19.0476	0	4.7619	0	0		1.7834e-10		71.4286	2.85714	0	0	0	0		-	-	-		Disappointed	Worried	Afraid	Bored	Joking	None of the above
Disappointed	Normal	16_4	לא נשארו יותר	no	There aren’t any left	20		100		77.2727	9.09091	0	9.09091	0	4.54545		8.68528e-10		72.7273	0	0	0	0	0		-	-	-		Disappointed	Worried	Afraid	Bored	Joking	None of the above
Disappointed	Normal	16_8	כל כך התאמצתי	no	I tried so hard	21		100		94.4444	0	0	0	0	0		4.88498e-15		93.3333	0	0	0	0	0		-	-	-		Disappointed	Worried	Afraid	Bored	Joking	None of the above
Disappointed	Normal	16_5	כל כך התאמצתי	no	I tried so hard	20		100		100	0	0	0	0	0		0		100	0	0	0	0	0		-	-	-		Disappointed	Worried	Afraid	Bored	Joking	None of the above
Disgust	Normal	32_21	זה תמיד היה ככה		It was always like that	21		100		0	4.34783	4.34783	47.8261	34.7826	8.69565		0.978263		0	0	0	37.3913	21.7391	0		-	-	-		Disgusted	Afraid	Interested	Frustrated	Sad	None of the above
Disgust	Normal	32_52	הלוואי שזה לא היה קורה	yes	I wish it wouldn't have happened	20		100		0	0	0	44.4444	50	5.55556		0.973916		0	0	0	33.3333	40	0		-	-	-		Disgusted	Afraid	Interested	Frustrated	Sad	None of the above
Disgust	Normal	32_17	ידעתי שזה יקרה	yes	I knew it would happen	27		100		3.33333	3.33333	0	43.3333	43.3333	6.66667		0.99272		0	0	0	32	32	0		-	-	-		Disgusted	Afraid	Interested	Frustrated	Sad	None of the above
Disgust	Normal	32_23	ידעתי שזה יקרה	yes	I knew it would happen	21		100		3.33333	0	3.33333	53.3333	20	20		0.978263		0	0	0	44	4	4		-	-	-		Disgusted	Afraid	Interested	Frustrated	Sad	None of the above
Disgust	Normal	32_9	האם זה בשבילי?	yes	Is this for me?	21		100		4.7619	9.52381	47.619	9.52381	0	28.5714		0.886969		0	0	37.1429	0	0	14.2857		-	-	-		Disgusted	Afraid	Interested	Frustrated	Sad	None of the above
Disgust	Normal	32_6	זה תמיד היה ככה	yes	It was always like that	21		100		5	0	0	55	10	30		0.886969		0	0	0	46	0	16		-	-	-		Disgusted	Afraid	Interested	Frustrated	Sad	None of the above
Disgust	Normal	32_22	ידעתי זאת מההתחלה	yes	I knew it from the start	21		100		9.52381	9.52381	0	47.619	23.8095	9.52381		0.704381		0	0	0	37.1429	8.57143	0		-	-	-		Disgusted	Afraid	Interested	Frustrated	Sad	None of the above
Disgust	Normal	32_15	ידעתי זאת מההתחלה	yes	I knew it from the start	21		100		12.5	0	8.33333	16.6667	20.8333	41.6667		0.704381		0	0	0	0	5	30		-	-	-		Disgusted	Afraid	Interested	Frustrated	Sad	None of the above
Disgust	Normal	32_53	אחי נתן לי במתנה את הכדור שלו	yes	My brother gave me his ball as a gift	20		100		18.1818	0	0	13.6364	18.1818	50		0.433454		1.81818	0	0	0	1.81818	40		-	-	-		Disgusted	Afraid	Interested	Frustrated	Sad	None of the above
Disgust	Normal	32_35	זה באמת בשבילי?	yes	Is it really for me?	21		100		20.8333	12.5	16.6667	4.16667	8.33333	37.5		0.264951		5	0	0	0	0	25		-	-	-		Disgusted	Afraid	Interested	Frustrated	Sad	None of the above
Disgust	Normal	32_5	הנה זה מתחיל שוב	yes	Here we go again	21		100		24	12	0	52	0	12		0.123409		8.8	0	0	42.4	0	0		-	-	-		Disgusted	Afraid	Interested	Frustrated	Sad	None of the above
Disgust	Normal	32_41	מה אתם עושים כאן?	yes	What are you doing here?	20		100		25	15	5	35	5	15		0.10184		10	0	0	22	0	0		-	-	-		Disgusted	Afraid	Interested	Frustrated	Sad	None of the above
Disgust	Normal	32_2	הנה זה מתחיל שוב	yes	Here we go again	20		100		26.087	8.69565	8.69565	21.7391	8.69565	26.087		0.10184		11.3043	0	0	6.08696	0	11.3043		-	-	-		Disgusted	Afraid	Interested	Frustrated	Sad	None of the above
Disgust	Normal	32_34	הנה זה מתחיל שוב	yes	Here we go again	19		100		31.5789	15.7895	15.7895	15.7895	10.5263	10.5263		0.0280766		17.8947	0	0	0	0	0		-	-	-		Disgusted	Afraid	Interested	Frustrated	Sad	None of the above
Disgust	Normal	32_19	הנה זה מתחיל שוב	yes	Here we go again	21		100		32.1429	14.2857	0	28.5714	17.8571	7.14286		0.0479195		18.5714	0	0	14.2857	1.42857	0		-	-	-		Disgusted	Afraid	Interested	Frustrated	Sad	None of the above
Disgust	Normal	32_38	אחי נתן לי במתנה את הכדור שלו	yes	My brother gave me his ball as a gift	21		100		33.3333	0	0	0	0	66.6667		0.0479195		20	0	0	0	0	60		-	-	-		Disgusted	Afraid	Interested	Frustrated	Sad	None of the above
Disgust	Normal	32_12	אאא, שים יד כשאתה מתעטש!	no	Eww, cover your mouth when you sneeze!	21		100		35.7143	0	3.57143	53.5714	3.57143	3.57143		0.015567		22.8571	0	0	44.2857	0	0		-	-	-		Disgusted	Afraid	Interested	Frustrated	Sad	None of the above
Disgust	Normal	32_10	הנה זה מתחיל שוב	yes	Here we go again	21		100		36	0	0	20	8	36		0.015567		23.2	0	0	4	0	23.2		-	-	-		Disgusted	Afraid	Interested	Frustrated	Sad	None of the above
Disgust	Normal	32_4	זה באמת בשבילי?	yes	Is it really for me?	20		100		38.4615	7.69231	11.5385	19.2308	7.69231	15.3846		0.0112533		26.1538	0	0	3.07692	0	0		-	-	-		Disgusted	Afraid	Interested	Frustrated	Sad	None of the above
Disgust	Normal	32_14	זה תמיד היה ככה	yes	It was always like that	21		100		39.1304	0	0	34.7826	13.0435	13.0435		0.00424356		26.9565	0	0	21.7391	0	0		-	-	-		Disgusted	Afraid	Interested	Frustrated	Sad	None of the above
Disgust	Normal	32_1	הנה זה מתחיל שוב	yes	Here we go again	20		100		40.9091	4.54545	0	18.1818	31.8182	4.54545		0.00284162		29.0909	0	0	1.81818	18.1818	0		-	-	-		Disgusted	Afraid	Interested	Frustrated	Sad	None of the above
Disgust	Normal	32_44	מישהו השאיר פה את הכובע שלו	yes	Someone left his hat here	20		100		45	0	5	15	10	25		0.000598504		34	0	0	0	0	10		-	-	-		Disgusted	Afraid	Interested	Frustrated	Sad	None of the above
Disgust	Normal	32_16	זה באמת בשבילי?	yes	Is it really for me?	27		100		50	2.38095	11.9048	0	2.38095	33.3333		2.87823e-05		40	0	0	0	0	20		-	-	-		Disgusted	Afraid	Interested	Frustrated	Sad	None of the above
Disgust	Normal	32_55	למה עשיתם את זה?	yes	Why did you do that?	20		100		50	5.55556	5.55556	27.7778	0	11.1111		0.000105019		40	0	0	13.3333	0	0		-	-	-		Disgusted	Afraid	Interested	Frustrated	Sad	None of the above
Disgust	Normal	32_54	מה זה הבלגן הזה שעשיתם?	yes	What is this mess you made?	20		100		50	0	5.55556	38.8889	0	5.55556		0.000105019		40	0	0	26.6667	0	0		-	-	-		Disgusted	Afraid	Interested	Frustrated	Sad	None of the above
Disgust	Normal	32_47	אף פעם לא ראיתי דבר כזה	yes	I have never seen something like that	19		100		52.6316	31.5789	0	0	0	15.7895		0.000351762		43.1579	17.8947	0	0	0	0		-	-	-		Disgusted	Afraid	Interested	Frustrated	Sad	None of the above
Disgust	Normal	32_60	אף פעם לא ראיתי דבר כזה	yes	I have never seen something like that	19		100		57.8947	0	26.3158	15.7895	0	0		7.21969e-06		49.4737	0	11.5789	0	0	0		-	-	-		Disgusted	Afraid	Interested	Frustrated	Sad	None of the above
Disgust	Normal	32_43	איפה מצאתם את זה?	yes	Where did you find this?	20		100		60	5	20	0	0	5		1.83622e-06		52	0	4	0	0	0		-	-	-		Disgusted	Afraid	Interested	Frustrated	Sad	None of the above
Disgust	Normal	32_8	זה תמיד היה ככה	yes	It was always like that	21		100		68	0	16	12	0	4		4.17277e-08		61.6	0	0	0	0	0		-	-	-		Disgusted	Afraid	Interested	Frustrated	Sad	None of the above
Disgust	Normal	32_20	אוי, אני לא יכול להסתכל	no	Eww, I can’t look	21		100		69.5652	21.7391	0	0	4.34783	4.34783		4.17277e-08		63.4783	6.08696	0	0	0	0		-	-	-		Disgusted	Afraid	Interested	Frustrated	Sad	None of the above
Disgust	Normal	32_11	מה זה הדבר הזה?	yes	What is this thing?	20		100		71.4286	0	3.57143	17.8571	0	7.14286		1.41201e-08		65.7143	0	0	1.42857	0	0		-	-	-		Disgusted	Afraid	Interested	Frustrated	Sad	None of the above
Disgust	Normal	32_33	מה זה הדבר הזה?	yes	What is this thing?	19		100		73.6842	0	21.0526	0	0	5.26316		6.38137e-08		68.4211	0	5.26316	0	0	0		-	-	-		Disgusted	Afraid	Interested	Frustrated	Sad	None of the above
Disgust	Normal	32_13	איזה דוחה	no	How repulsive!	21		100		76.1905	0	0	0	4.7619	19.0476		1.7834e-10		71.4286	0	0	0	0	2.85714		-	-	-		Disgusted	Afraid	Interested	Frustrated	Sad	None of the above
Disgust	Normal	32_3	מה זה הדבר הזה?	yes	What is this thing?	20		100		80	0	0	10	10	0		4.03022e-11		76	0	0	0	0	0		-	-	-		Disgusted	Afraid	Interested	Frustrated	Sad	None of the above
Disgust	Normal	32_7	מה זה הדבר הזה?	yes	What is this thing?	21		100		80	0	0	10	0	10		1.7834e-10		76	0	0	0	0	0		-	-	-		Disgusted	Afraid	Interested	Frustrated	Sad	None of the above
Disgust	Normal	32_57	במה הם משחקים שם?	yes	What are they playing with there?	20		100		80	5	0	0	0	15		4.03022e-11		76	0	0	0	0	0		-	-	-		Disgusted	Afraid	Interested	Frustrated	Sad	None of the above
Disgust	Normal	32_48	יש פה ריח של עוגה	yes	It smells like cake in here	21		100		81.8182	0	9.09091	0	0	9.09091		7.82263e-12		78.1818	0	0	0	0	0		-	-	-		Disgusted	Afraid	Interested	Frustrated	Sad	None of the above
Disgust	Normal	32_61	יש פה ריח של עוגה	yes	It smells like cake in here	19		100		89.4737	0	0	0	0	10.5263		1.57541e-13		87.3684	0	0	0	0	0		-	-	-		Disgusted	Afraid	Interested	Frustrated	Sad	None of the above
Disgust	Normal	32_58	איפה מצאתם את זה?	yes	Where did you find this?	20		100		90	0	5	5	0	0		2.76446e-14		88	0	0	0	0	0		-	-	-		Disgusted	Afraid	Interested	Frustrated	Sad	None of the above
Disgust	Normal	32_63	אי אפשר להסתכל על זה	yes	It can't be looked at	20		100		95	0	0	0	5	0		0		94	0	0	0	0	0		-	-	-		Disgusted	Afraid	Interested	Frustrated	Sad	None of the above
Disgust	Normal	32_49	אנחנו חייבים לגעת בזה?	yes	Do we have to touch that?	21		100		95.4545	0	0	0	0	4.54545		0		94.5455	0	0	0	0	0		-	-	-		Disgusted	Afraid	Interested	Frustrated	Sad	None of the above
Disgust	Normal	32_50	אי אפשר להסתכל על זה	yes	It can't be looked at	21		100		100	0	0	0	0	0		0		100	0	0	0	0	0		-	-	-		Disgusted	Afraid	Interested	Frustrated	Sad	None of the above
Disgust	Normal	32_51	מה זה הדבר הרטוב הזה?	yes	What is that wet thing?	21		100		100	0	0	0	0	0		0		100	0	0	0	0	0		-	-	-		Disgusted	Afraid	Interested	Frustrated	Sad	None of the above
Disgust	Normal	32_36	אוי, אני לא יכול להסתכל	no	Eww, I can’t look	21		100		100	0	0	0	0	0		0		100	0	0	0	0	0		-	-	-		Disgusted	Afraid	Interested	Frustrated	Sad	None of the above
Disgust	Normal	32_62	אנחנו חייבים לגעת בזה?	yes	Do we have to touch that?	19		100		100	0	0	0	0	0		0		100	0	0	0	0	0		-	-	-		Disgusted	Afraid	Interested	Frustrated	Sad	None of the above
Disgust	Normal	32_46	מה זה הריח הזה?	no	What is that smell?	19		100		100	0	0	0	0	0		0		100	0	0	0	0	0		-	-	-		Disgusted	Afraid	Interested	Frustrated	Sad	None of the above
Disgust	Normal	32_45	מה זה הדבר הרטוב הזה?	yes	What is that wet thing?	20		100		100	0	0	0	0	0		0		100	0	0	0	0	0		-	-	-		Disgusted	Afraid	Interested	Frustrated	Sad	None of the above
Disgust	Normal	32_64	מה זה הריח הזה?	no	What is that smell?	20		100		100	0	0	0	0	0		0		100	0	0	0	0	0		-	-	-		Disgusted	Afraid	Interested	Frustrated	Sad	None of the above
Excited	Normal	17_3	מה נעשה עכשיו?	yes	What shall we do now?	21		100		28	0	48	12	8	4		0.123409		13.6	0	37.6	0	0	0		-	-	-		Excited	Hurt	Interested	Joking	Bored	None of the above
Excited	Normal	17_10	תן לי לעשות את זה	yes	Let me do that	27		100		33.3333	37.037	14.8148	3.7037	0	11.1111		0.0263676		20	24.4444	0	0	0	0		-	-	-		Excited	Hurt	Interested	Joking	Bored	None of the above
Excited	Normal	17_11	מה אתה מתכוון לעשות?	yes	What are you going to do?	27		100		48.8889	0	4.44444	20	17.7778	8.88889		2.87823e-05		38.6667	0	0	4	1.33333	0		-	-	-		Excited	Hurt	Interested	Joking	Bored	None of the above
Excited	Normal	17_8	כן, זה קרה שוב	yes	Yes, it happened again	27		100		69.4444	13.8889	2.77778	2.77778	0	11.1111		9.19875e-10		63.3333	0	0	0	0	0		-	-	-		Excited	Hurt	Interested	Joking	Bored	None of the above
Excited	Normal	17_2	מה נעשה עכשיו?	yes	What shall we do now?	21		100		69.5652	4.34783	8.69565	8.69565	0	8.69565		4.17277e-08		63.4783	0	0	0	0	0		-	-	-		Excited	Hurt	Interested	Joking	Bored	None of the above
Excited	Normal	17_6	מה נעשה עכשיו?	yes	What shall we do now?	21		100		75	0	0	12.5	0	12.5		3.07713e-09		70	0	0	0	0	0		-	-	-		Excited	Hurt	Interested	Joking	Bored	None of the above
Excited	Normal	17_1	מה נעשה עכשיו?	yes	What shall we do now?	20		100		79.1667	8.33333	8.33333	0	0	4.16667		8.68528e-10		75	0	0	0	0	0		-	-	-		Excited	Hurt	Interested	Joking	Bored	None of the above
Excited	Normal	17_7	זה כמעט נגמר?	yes	Is it almost over?	21		100		80.9524	0	0	4.7619	9.52381	4.7619		7.82263e-12		77.1429	0	0	0	0	0		-	-	-		Excited	Hurt	Interested	Joking	Bored	None of the above
Excited	Normal	17_5	אני לא יכול לחכות	no	I can’t wait	20		100		95	0	0	5	0	0		0		94	0	0	0	0	0		-	-	-		Excited	Hurt	Interested	Joking	Bored	None of the above
Excited	Normal	17_4	אני עומדת לאפות עוגת פיראטים בשביל הילדים	no	I’m going to bake a Pirate Cake for the children	20		100		100	0	0	0	0	0		0		100	0	0	0	0	0		-	-	-		Excited	Hurt	Interested	Joking	Bored	None of the above
Frustrated	Normal	9_12	זה לא נראה טוב	yes	This doesn't look good	24		100		0	0	0	0	0	0		0.987421		0	0	0	0	0	0		-	-	-		Frustrated	Kind	Sad	Jealous	Sneaky	None of the above
Frustrated	Normal	9_5	זה כמעט נגמר?	yes	Is it almost over?	20		100		29.1667	0	62.5	0	4.16667	4.16667		0.10184		15	0	55	0	0	0		-	-	-		Frustrated	Kind	Sad	Jealous	Sneaky	None of the above
Frustrated	Normal	9_6	זה לא נראה טוב	yes	This doesn't look good	21		100		43.4783	8.69565	26.087	4.34783	0	17.3913		0.000972356		32.1739	0	11.3043	0	0	0.869565		-	-	-		Frustrated	Kind	Sad	Jealous	Sneaky	None of the above
Frustrated	Normal	9_1	זה כמעט נגמר?	yes	Is it almost over?	20		100		47.8261	8.69565	34.7826	0	0	8.69565		0.000598504		37.3913	0	21.7391	0	0	0		-	-	-		Frustrated	Kind	Sad	Jealous	Sneaky	None of the above
Frustrated	Normal	9_10	זה לא נראה טוב	yes	This doesn't look good	27		100		48.1481	22.2222	3.7037	7.40741	11.1111	7.40741		2.87823e-05		37.7778	6.66667	0	0	0	0		-	-	-		Frustrated	Kind	Sad	Jealous	Sneaky	None of the above
Frustrated	Normal	9_2	זה לא נראה טוב	yes	This doesn't look good	21		100		68.1818	13.6364	9.09091	4.54545	0	4.54545		4.17277e-08		61.8182	0	0	0	0	0		-	-	-		Frustrated	Kind	Sad	Jealous	Sneaky	None of the above
Frustrated	Normal	9_9	זה כמעט נגמר?	yes	Is it almost over?	27		100		74.1935	3.22581	3.22581	0	9.67742	9.67742		4.77662e-12		69.0323	0	0	0	0	0		-	-	-		Frustrated	Kind	Sad	Jealous	Sneaky	None of the above
Frustrated	Normal	9_17	מה נעשה עכשיו?	yes	What shall we do now?	22		100		78.2609	4.34783	17.3913	0	0	0		3.62422e-11		73.913	0	0.869565	0	0	0		-	-	-		Frustrated	Kind	Sad	Jealous	Sneaky	None of the above
Frustrated	Normal	9_4	מה נעשה עכשיו?	yes	What shall we do now?	20		100		85	0	10	0	5	0		1.32683e-12		82	0	0	0	0	0		-	-	-		Frustrated	Kind	Sad	Jealous	Sneaky	None of the above
Frustrated	Normal	9_8	מה נעשה עכשיו?	yes	What shall we do now?	21		100		88.8889	0	0	0	0	11.1111		2.44138e-13		86.6667	0	0	0	0	0		-	-	-		Frustrated	Kind	Sad	Jealous	Sneaky	None of the above
Frustrated	Normal	9_15	זה כמעט נגמר?	yes	Is it almost over?	18		100		88.8889	0	11.1111	0	0	0		8.9595e-13		86.6667	0	0	0	0	0		-	-	-		Frustrated	Kind	Sad	Jealous	Sneaky	None of the above
Frustrated	Normal	9_14	מה נעשה עכשיו?	yes	What shall we do now?	19		100		89.4737	0	10.5263	0	0	0		1.57541e-13		87.3684	0	0	0	0	0		-	-	-		Frustrated	Kind	Sad	Jealous	Sneaky	None of the above
Frustrated	Normal	9_16	למה זה לא עובד?!	no	Why isn't it working?!	21		100		90.9091	0	4.54545	4.54545	0	0		4.88498e-15		89.0909	0	0	0	0	0		-	-	-		Frustrated	Kind	Sad	Jealous	Sneaky	None of the above
Frustrated	Normal	9_3	למה זה לא עובד?!	no	Why isn't it working?!	20		100		95	0	5	0	0	0		0		94	0	0	0	0	0		-	-	-		Frustrated	Kind	Sad	Jealous	Sneaky	None of the above
Frustrated	Normal	9_7	למה זה לא עובד?!	no	Why isn't it working?!	21		100		95.2381	0	0	0	0	4.7619		4.88498e-15		94.2857	0	0	0	0	0		-	-	-		Frustrated	Kind	Sad	Jealous	Sneaky	None of the above
Frustrated	Normal	9_13	למה זה לא עובד?!	no	Why isn't it working?!	20		100		100	0	0	0	0	0		0		100	0	0	0	0	0		-	-	-		Frustrated	Kind	Sad	Jealous	Sneaky	None of the above
Happy	Normal	23_20	מה זה הדבר הזה?	yes	What is this thing?	21		100		0	47.619	28.5714	14.2857	0	9.52381		0.978263		0	37.1429	14.2857	0	0	0		-	-	-		Happy	Surprised	Angry	Interested	Bored	None of the above
Happy	Normal	23_36	מה זה הדבר הזה?	yes	What is this thing?	20		100		0	5	0	95	0	0		0.973916		0	0	0	94	0	0		-	-	-		Happy	Surprised	Angry	Interested	Bored	None of the above
Happy	Normal	23_16	זה באמת בשבילי?	yes	Is it really for me?	21		100		3.7037	96.2963	0	0	0	0		0.978263		0	95.5556	0	0	0	0		-	-	-		Happy	Surprised	Angry	Interested	Bored	None of the above
Happy	Normal	23_6	זה תמיד היה ככה	yes	It was always like that	20		100		4.7619	0	57.1429	0	4.7619	33.3333		0.973916		0	0	48.5714	0	0	20		-	-	-		Happy	Surprised	Angry	Interested	Bored	None of the above
Happy	Normal	23_8	ידעתי זאת מההתחלה	yes	I knew it from the start	21		100		5	0	85	0	0	10		0.886969		0	0	82	0	0	0		-	-	-		Happy	Surprised	Angry	Interested	Bored	None of the above
Happy	Normal	23_54	מה זה הקול הזה?	yes	What is this voice?	19		100		5	5	0	85	0	5		0.968699		0	0	0	82	0	0		-	-	-		Happy	Surprised	Angry	Interested	Bored	None of the above
Happy	Normal	23_40	אמא, לאן הולכים עכשיו?	yes	Mom, where are we going now?	20		100		5	0	0	95	0	0		0.86958		0	0	0	94	0	0		-	-	-		Happy	Surprised	Angry	Interested	Bored	None of the above
Happy	Normal	23_22	זה באמת בשבילי?	yes	Is it really for me?	21		100		9.375	87.5	0	0	3.125	0		0.886969		0	85	0	0	0	0		-	-	-		Happy	Surprised	Angry	Interested	Bored	None of the above
Happy	Normal	23_33	מה זה כל זה?	yes	What's all this?	20		100		10	30	10	50	0	0		0.671341		0	16	0	40	0	0		-	-	-		Happy	Surprised	Angry	Interested	Bored	None of the above
Happy	Normal	23_17	מה זה כל זה?	yes	What's all this?	27		100		11.1111	59.2593	11.1111	18.5185	0	0		0.680863		0	51.1111	0	2.22222	0	0		-	-	-		Happy	Surprised	Angry	Interested	Bored	None of the above
Happy	Normal	23_15	זה תמיד היה ככה	yes	It was always like that	21		100		19.0476	9.52381	33.3333	0	0	38.0952		0.264951		2.85714	0	20	0	0	25.7143		-	-	-		Happy	Surprised	Angry	Interested	Bored	None of the above
Happy	Normal	23_47	בא לי לראות אותו	yes	I feel like seeing him	21		100		23.8095	0	0	57.1429	0	19.0476		0.264951		8.57143	0	0	48.5714	0	2.85714		-	-	-		Happy	Surprised	Angry	Interested	Bored	None of the above
Happy	Normal	23_11	הנה זה מתחיל שוב	yes	Here we go again	21		100		24	28	0	48	0	0		0.123409		8.8	13.6	0	37.6	0	0		-	-	-		Happy	Surprised	Angry	Interested	Bored	None of the above
Happy	Normal	23_7	האם זה בשבילי?	yes	Is this for me?	21		100		26.087	60.8696	0	4.34783	0	8.69565		0.123409		11.3043	53.0435	0	0	0	0		-	-	-		Happy	Surprised	Angry	Interested	Bored	None of the above
Happy	Normal	23_38	בא לי לראות אותו	yes	I feel like seeing him	21		100		26.3158	0	0	57.8947	0	15.7895		0.123409		11.5789	0	0	49.4737	0	0		-	-	-		Happy	Surprised	Angry	Interested	Bored	None of the above
Happy	Normal	23_21	זה תמיד היה ככה	yes	It was always like that	21		100		27.5862	24.1379	31.0345	3.44828	0	13.7931		0.123409		13.1034	8.96552	17.2414	0	0	0		-	-	-		Happy	Surprised	Angry	Interested	Bored	None of the above
Happy	Normal	23_14	ידעתי שזה יקרה	yes	I knew it would happen	21		100		28.5714	4.7619	28.5714	4.7619	0	33.3333		0.0479195		14.2857	0	14.2857	0	0	20		-	-	-		Happy	Surprised	Angry	Interested	Bored	None of the above
Happy	Normal	23_49	יש לי מתנה על המיטה	no	I have a gift on my bed	21		100		29.1667	41.6667	0	0	0	16.6667		0.0479195		15	30	0	0	0	0		-	-	-		Happy	Surprised	Angry	Interested	Bored	None of the above
Happy	Normal	23_1	זה תמיד היה ככה	yes	It was always like that	20		100		30	5	20	5	0	40		0.0371353		16	0	4	0	0	28		-	-	-		Happy	Surprised	Angry	Interested	Bored	None of the above
Happy	Normal	23_50	אמא, לאן הולכים עכשיו?	yes	Mom, where are we going now?	21		100		31.8182	0	0	63.6364	0	4.54545		0.0479195		18.1818	0	0	56.3636	0	0		-	-	-		Happy	Surprised	Angry	Interested	Bored	None of the above
Happy	Normal	23_4	ידעתי זאת מההתחלה	yes	I knew it from the start	20		100		39.1304	0	17.3913	13.0435	0	30.4348		0.0112533		26.9565	0	0.869565	0	0	16.5217		-	-	-		Happy	Surprised	Angry	Interested	Bored	None of the above
Happy	Normal	23_10	זה באמת בשבילי?	yes	Is it really for me?	21		100		40	55	0	5	0	0		0.00424356		28	46	0	0	0	0		-	-	-		Happy	Surprised	Angry	Interested	Bored	None of the above
Happy	Normal	23_2	הנה זה מתחיל שוב	yes	Here we go again	20		100		46.1538	3.84615	26.9231	11.5385	0	11.5385		0.000598504		35.3846	0	12.3077	0	0	0		-	-	-		Happy	Surprised	Angry	Interested	Bored	None of the above
Happy	Normal	23_31	זה באמת בשבילי?	yes	Is it really for me?	20		100		55	45	0	0	0	0		1.52949e-05		46	34	0	0	0	0		-	-	-		Happy	Surprised	Angry	Interested	Bored	None of the above
Happy	Normal	23_32	זה באמת בשבילי?	yes	Is it really for me?	20		100		55	40	0	5	0	0		1.52949e-05		46	28	0	0	0	0		-	-	-		Happy	Surprised	Angry	Interested	Bored	None of the above
Happy	Normal	23_45	יש לי מתנה על המיטה	no	I have a gift on my bed	20		100		55	25	10	0	0	10		1.52949e-05		46	10	0	0	0	0		-	-	-		Happy	Surprised	Angry	Interested	Bored	None of the above
Happy	Normal	23_18	זה המשחק האהוב עליי	yes	This is my favorite game	27		100		55.1724	17.2414	10.3448	13.7931	0	3.44828		4.85906e-06		46.2069	0.689655	0	0	0	0		-	-	-		Happy	Surprised	Angry	Interested	Bored	None of the above
Happy	Normal	23_5	ידעתי שזה יקרה	yes	I knew it would happen	20		100		61.9048	9.52381	9.52381	4.7619	0	14.2857		1.83622e-06		54.2857	0	0	0	0	0		-	-	-		Happy	Surprised	Angry	Interested	Bored	None of the above
Happy	Normal	23_39	זה הכלבלב החדש שלי	no	This is my new puppy	20		100		65	0	0	0	5	30		1.79765e-07		58	0	0	0	0	16		-	-	-		Happy	Surprised	Angry	Interested	Bored	None of the above
Happy	Normal	23_43	כמה זמן לא ראיתי אתכם?	yes	How long since I last saw you?	20		100		65	30	0	0	5	0		1.79765e-07		58	16	0	0	0	0		-	-	-		Happy	Surprised	Angry	Interested	Bored	None of the above
Happy	Normal	23_46	אין פה יותר כאלה	yes	There are no more like this here	20		100		65	5	0	0	5	25		1.79765e-07		58	0	0	0	0	10		-	-	-		Happy	Surprised	Angry	Interested	Bored	None of the above
Happy	Normal	23_3	ידעתי שזה יקרה	yes	I knew it would happen	20		100		65.2174	8.69565	8.69565	4.34783	0	13.0435		1.79765e-07		58.2609	0	0	0	0	0		-	-	-		Happy	Surprised	Angry	Interested	Bored	None of the above
Happy	Normal	23_13	ידעתי זאת מההתחלה	yes	I knew it from the start	21		100		66.6667	20.8333	12.5	0	0	0		4.55841e-07		60	5	0	0	0	0		-	-	-		Happy	Surprised	Angry	Interested	Bored	None of the above
Happy	Normal	23_30	זה תמיד היה ככה	yes	It was always like that	21		100		71.4286	0	0	0	4.7619	14.2857		3.07713e-09		65.7143	0	0	0	0	0		-	-	-		Happy	Surprised	Angry	Interested	Bored	None of the above
Happy	Normal	23_9	זה תמיד היה ככה	yes	It was always like that	21		100		76.1905	0	0	0	0	23.8095		1.7834e-10		71.4286	0	0	0	0	8.57143		-	-	-		Happy	Surprised	Angry	Interested	Bored	None of the above
Happy	Normal	23_19	הנה זה מתחיל שוב	yes	Here we go again	21		100		92.8571	0	0	3.57143	0	3.57143		4.88498e-15		91.4286	0	0	0	0	0		-	-	-		Happy	Surprised	Angry	Interested	Bored	None of the above
Happy	Normal	23_42	מחר תורי להיות שם	yes	Tomorrow it is my turn to be there	20		100		95	0	0	0	0	5		0		94	0	0	0	0	0		-	-	-		Happy	Surprised	Angry	Interested	Bored	None of the above
Happy	Normal	23_12	מממ.. אני אוהב שוקולד!	no	Mmm, I love chocolate!	20		100		95.6522	4.34783	0	0	0	0		0		94.7826	0	0	0	0	0		-	-	-		Happy	Surprised	Angry	Interested	Bored	None of the above
Happy	Normal	23_48	זה הכלבלב החדש שלי	no	This is my new puppy	21		100		100	0	0	0	0	0		0		100	0	0	0	0	0		-	-	-		Happy	Surprised	Angry	Interested	Bored	None of the above
Happy	Normal	23_41	אחי נתן לי במתנה את הכדור שלו	no	My brother gave me his ball as a gift	20		100		100	0	0	0	0	0		0		100	0	0	0	0	0		-	-	-		Happy	Surprised	Angry	Interested	Bored	None of the above
Hurt	Normal	18_1	מה אתה מתכוון לעשות?	yes	What do you intend to do?	20		100		10.5263	57.8947	0	5.26316	0	10.5263		0.671341		0	49.4737	0	0	0	0		-	-	-		Hurt	Interested	Frustrated	Unfriendly	Surprised	None of the above
Hurt	Normal	18_14	מה אתה מתכוון לעשות?	yes	What do you intend to do?	20		100		11.1111	55.5556	22.2222	0	0	11.1111		0.671341		0	46.6667	6.66667	0	0	0		-	-	-		Hurt	Interested	Frustrated	Unfriendly	Surprised	None of the above
Hurt	Normal	18_6	מה אתה מתכוון לעשות?	yes	What do you intend to do?	21		100		13.6364	0	63.6364	0	0	22.7273		0.704381		0	0	56.3636	0	0	7.27273		-	-	-		Hurt	Surprised	Worried	Unfriendly	Happy	None of the above
Hurt	Normal	18_10	מה אתה מתכוון לעשות?	yes	What do you intend to do?	24		100		13.6364	13.6364	18.1818	18.1818	4.54545	31.8182		0.584487		0	0	1.81818	1.81818	0	18.1818		-	-	-		Hurt	Interested	Frustrated	Unfriendly	Surprised	None of the above
Hurt	Normal	18_8	כן, זה קרה שוב	yes	Yes, it happened again	21		100		17.2414	0	58.6207	0	0	24.1379		0.473102		0.689655	0	50.3448	0	0	8.96552		-	-	-		Hurt	Surprised	Worried	Unfriendly	Happy	None of the above
Hurt	Normal	18_2	מי אמר לך את זה?	yes	Who told you that?	20		100		31.8182	22.7273	31.8182	0	0	13.6364		0.0371353		18.1818	7.27273	18.1818	0	0	0		-	-	-		Hurt	Surprised	Worried	Unfriendly	Happy	None of the above
Hurt	Normal	18_11	מי אמר לך את זה?	yes	Who told you that?	24		100		33.3333	33.3333	8.33333	12.5	0	4.16667		0.0354441		20	20	0	0	0	0		-	-	-		Hurt	Interested	Frustrated	Unfriendly	Surprised	None of the above
Hurt	Normal	18_7	מי אמר לך את זה?	yes	Who told you that?	21		100		38.8889	33.3333	0	5.55556	11.1111	11.1111		0.00424356		26.6667	20	0	0	0	0		-	-	-		Hurt	Interested	Frustrated	Unfriendly	Surprised	None of the above
Hurt	Normal	18_3	מי אמר לך את זה?	yes	Who told you that?	21		100		71.4286	0	23.8095	0	0	4.7619		3.07713e-09		65.7143	0	8.57143	0	0	0		-	-	-		Hurt	Surprised	Worried	Unfriendly	Happy	None of the above
Hurt	Normal	18_5	איך אתה יכול להגיד לי את זה?	no	How can you say that to me?	20		100		83.3333	0	5.55556	0	11.1111	0		4.03022e-11		80	0	0	0	0	0		-	-	-		Hurt	Interested	Frustrated	Unfriendly	Surprised	None of the above
Hurt	Normal	18_9	איך אתה יכול להגיד לי את זה?	no	How can you say that to me?	24		100		83.3333	0	8.33333	0	4.16667	4.16667		5.4845e-14		80	0	0	0	0	0		-	-	-		Hurt	Interested	Frustrated	Unfriendly	Surprised	None of the above
Hurt	Normal	18_4	זה לא כל כך נחמד	no	That’s not very nice	20		100		90.4762	0	0	9.52381	0	0		2.76446e-14		88.5714	0	0	0	0	0		-	-	-		Hurt	Surprised	Worried	Unfriendly	Happy	None of the above
Interested	Normal	3_30	תן לי לעשות את זה	yes	Let me do that	21		100		8.33333	8.33333	37.5	4.16667	0	41.6667		0.886969		0	0	25	0	0	30		-	-	-		Interested	Excited	Proud	Disappointed	Joking	None of the above
Interested	Normal	3_8	זה לא נראה טוב	yes	This doesn't look good	21		100		10	0	0	46.6667	13.3333	30		0.704381		0	0	0	36	0	16		-	-	-		Interested	Excited	Proud	Disappointed	Joking	None of the above
Interested	Normal	3_6	תן לי לעשות את זה	yes	Let me do that	21		100		22.7273	4.54545	9.09091	9.09091	0	54.5455		0.264951		7.27273	0	0	0	0	45.4545		-	-	-		Interested	Excited	Proud	Disappointed	Joking	None of the above
Interested	Normal	3_2	מה נעשה עכשיו?	yes	What shall we do now?	21		100		25	25	0	25	0	25		0.123409		10	10	0	10	0	10		-	-	-		Interested	Excited	Proud	Disappointed	Joking	None of the above
Interested	Normal	3_27	בטח לא ציפית לזה	yes	Surely you didn't expect that	22		100		45.4545	13.6364	0	4.54545	0	36.3636		0.000318115		34.5455	0	0	0	0	23.6364		-	-	-		Interested	Excited	Proud	Disappointed	Joking	None of the above
Interested	Normal	3_1	תן לי לעשות את זה	yes	Let me do that	21		100		55	10	15	0	0	20		3.0249e-05		46	0	0	0	0	4		-	-	-		Interested	Excited	Proud	Disappointed	Joking	None of the above
Interested	Normal	3_25	מה נעשה עכשיו?	yes	What shall we do now?	18		100		55.5556	11.1111	0	22.2222	0	11.1111		2.76202e-05		46.6667	0	0	6.66667	0	0		-	-	-		Interested	Excited	Proud	Disappointed	Joking	None of the above
Interested	Normal	3_29	מה נעשה עכשיו?	yes	What shall we do now?	21		100		57.8947	0	0	10.5263	0	31.5789		4.07933e-06		49.4737	0	0	0	0	17.8947		-	-	-		Interested	Excited	Proud	Disappointed	Joking	None of the above
Interested	Normal	3_5	מה נעשה עכשיו?	yes	What shall we do now?	21		100		66.6667	7.40741	3.7037	7.40741	0	14.8148		4.55841e-07		60	0	0	0	0	0		-	-	-		Interested	Excited	Proud	Disappointed	Joking	None of the above
Interested	Normal	3_7	מי אמר לך את זה?	yes	Who told you that?	21		100		84	0	0	0	0	16		7.82263e-12		80.8	0	0	0	0	0		-	-	-		Interested	Excited	Proud	Disappointed	Joking	None of the above
Interested	Normal	3_4	מה קרה לאחר מכן?	no	What happened next?	20		100		88.4615	11.5385	0	0	0	0		1.32683e-12		86.1538	0	0	0	0	0		-	-	-		Interested	Excited	Proud	Disappointed	Joking	None of the above
Interested	Normal	3_28	מה קרה לאחר מכן?	no	What happened next?	22		100		90.9091	0	0	0	0	9.09091		0		89.0909	0	0	0	0	0		-	-	-		Interested	Excited	Proud	Disappointed	Joking	None of the above
Interested	Normal	3_24	מה קרה לאחר מכן?	no	What happened next?	19		100		94.7368	0	0	5.26316	0	0		1.57541e-13		93.6842	0	0	0	0	0		-	-	-		Interested	Excited	Proud	Disappointed	Joking	None of the above
Interested	Normal	3_3	מה יש לך שם?	no	What have you got there?	20		100		95	5	0	0	0	0		0		94	0	0	0	0	0		-	-	-		Interested	Excited	Proud	Disappointed	Joking	None of the above
Interested	Normal	3_26	מי אמר לך את זה?	yes	Who told you that?	21		100		95.2381	0	0	4.7619	0	0		4.88498e-15		94.2857	0	0	0	0	0		-	-	-		Interested	Excited	Proud	Disappointed	Joking	None of the above
Interested	Normal	3_23	מה יש לך שם?	no	What have you got there?	20		100		100	0	0	0	0	0		0		100	0	0	0	0	0		-	-	-		Interested	Excited	Proud	Disappointed	Joking	None of the above
Joking	Normal	20_5	נראה אותך לוקח את זה	no	Let's see if you can take that	21		100		8.69565	0	4.34783	4.34783	73.913	8.69565		0.886969		0	0	0	0	68.6957	0		-	-	-		Joking	Kind	Proud	Interested	Angry	None of the above
Joking	Normal	20_38	זה לא נראה טוב	yes	This doesn't look good	21		100		23.8095	4.7619	9.52381	4.7619	14.2857	42.8571		0.264951		8.57143	0	0	0	0	31.4286		-	-	-		Joking	Kind	Proud	Interested	Angry	None of the above
Joking	Normal	20_13	נראה אותך לוקח את זה	no	Let's see if you can take that	21		100		25	3.57143	32.1429	0	17.8571	21.4286		0.123409		10	0	18.5714	0	1.42857	5.71429		-	-	-		Joking	Kind	Proud	Interested	Angry	None of the above
Joking	Normal	20_6	מה נעשה עכשיו?	yes	What shall we do now?	21		100		27.2727	0	13.6364	36.3636	9.09091	13.6364		0.123409		12.7273	0	0	23.6364	0	0		-	-	-		Joking	Kind	Proud	Interested	Angry	None of the above
Joking	Normal	20_39	מה אתה מתכוון לעשות?	yes	What do you intend to do?	22		100		30.4348	0	26.087	21.7391	4.34783	17.3913		0.0605011		16.5217	0	11.3043	6.08696	0	0.869565		-	-	-		Joking	Kind	Proud	Interested	Angry	None of the above
Joking	Normal	20_10	בטח לא ציפית לזה	yes	Surely you didn't expect that	21		100		42.8571	0	23.8095	0	14.2857	19.0476		0.00424356		31.4286	0	8.57143	0	0	2.85714		-	-	-		Joking	Kind	Proud	Interested	Angry	None of the above
Joking	Normal	20_40	בטח לא ציפית לזה	yes	Surely you didn't expect that	22		100		45.4545	0	31.8182	4.54545	4.54545	13.6364		0.000318115		34.5455	0	18.1818	0	0	0		-	-	-		Joking	Kind	Proud	Interested	Angry	None of the above
Joking	Normal	20_37	מה נעשה עכשיו?	yes	What shall we do now?	18		100		50	0	0	5.55556	27.7778	16.6667		0.000195924		40	0	0	0	13.3333	0		-	-	-		Joking	Kind	Proud	Interested	Angry	None of the above
Joking	Normal	20_8	זה לא נראה טוב	yes	This doesn't look good	21		100		55.1724	3.44828	3.44828	3.44828	6.89655	27.5862		3.0249e-05		46.2069	0	0	0	0	13.1034		-	-	-		Joking	Kind	Proud	Interested	Angry	None of the above
Joking	Normal	20_43	תן לי לעשות את זה	yes	Let me do that	20		100		55.5556	5.55556	22.2222	0	0	16.6667		1.52949e-05		46.6667	0	6.66667	0	0	0		-	-	-		Joking	Interested	Proud	Angry	bored	None of the above
Joking	Normal	20_9	מה אתה מתכוון לעשות?	yes	What do you intend to do?	21		100		60.8696	0	0	30.4348	0	8.69565		4.07933e-06		53.0435	0	0	16.5217	0	0		-	-	-		Joking	Kind	Proud	Interested	Angry	None of the above
Joking	Normal	20_44	זה לא נראה טוב	yes	This doesn't look good	20		100		61.1111	0	0	5.55556	33.3333	0		1.83622e-06		53.3333	0	0	0	20	0		-	-	-		Joking	Interested	Proud	Angry	bored	None of the above
Joking	Normal	20_3	כן, זה קרה שוב	yes	Yes, it happened again	21		100		61.9048	0	28.5714	0	0	9.52381		4.55841e-07		54.2857	0	14.2857	0	0	0		-	-	-		Joking	Kind	Proud	Interested	Angry	None of the above
Joking	Normal	20_2	כן, זה קרה שוב	yes	Yes, it happened again	20		100		66.6667	9.52381	14.2857	4.7619	0	4.7619		1.79765e-07		60	0	0	0	0	0		-	-	-		Joking	Kind	Proud	Interested	Angry	None of the above
Joking	Normal	20_41	כן, זה קרה שוב	yes	Yes, it happened again	21		100		66.6667	0	12.5	8.33333	0	12.5		4.55841e-07		60	0	0	0	0	0		-	-	-		Joking	Interested	Proud	Angry	bored	None of the above
Joking	Normal	20_29	נראה אותך לוקח את זה	no	Let's see if you can take that	21		100		66.6667	0	28.5714	4.7619	0	0		4.55841e-07		60	0	14.2857	0	0	0		-	-	-		Joking	Interested	Proud	Angry	bored	None of the above
Joking	Normal	20_7	תן לי לעשות את זה	yes	Let me do that	21		100		70.8333	8.33333	4.16667	4.16667	0	12.5		4.17277e-08		65	0	0	0	0	0		-	-	-		Joking	Kind	Proud	Interested	Angry	None of the above
Joking	Normal	20_30	מה נעשה עכשיו?	yes	What shall we do now?	21		100		76.1905	14.2857	0	0	0	9.52381		1.7834e-10		71.4286	0	0	0	0	0		-	-	-		Joking	Interested	Proud	Angry	bored	None of the above
Joking	Normal	20_45	בטח לא ציפית לזה	yes	Surely you didn't expect that	20		100		77.7778	0	16.6667	0	5.55556	0		8.68528e-10		73.3333	0	0	0	0	0		-	-	-		Joking	Interested	Proud	Angry	bored	None of the above
Joking	Normal	20_11	כן, זה קרה שוב	yes	Yes, it happened again	21		100		80.9524	0	9.52381	0	0	9.52381		7.82263e-12		77.1429	0	0	0	0	0		-	-	-		Joking	Kind	Proud	Interested	Angry	None of the above
Joking	Normal	20_28	עבדתי עליך!	no	I fooled you!	21		100		80.9524	0	19.0476	0	0	0		7.82263e-12		77.1429	0	2.85714	0	0	0		-	-	-		Joking	Interested	Proud	Angry	bored	None of the above
Joking	Normal	20_21	נראה אותך לוקח את זה	no	Let's see if you can take that	21		100		81.8182	0	18.1818	0	0	0		7.82263e-12		78.1818	0	1.81816	0	0	0		-	-	-		Joking	Interested	Proud	Angry	bored	None of the above
Joking	Normal	20_46	כן, זה קרה שוב	yes	Yes, it happened again	20		100		85	0	10	0	0	5		1.32683e-12		82	0	0	0	0	0		-	-	-		Joking	Interested	Proud	Angry	bored	None of the above
Joking	Normal	20_1	כן, זה קרה שוב	yes	Yes, it happened again	21		100		88	0	12	0	0	0		2.44138e-13		85.6	0	0	0	0	0		-	-	-		Joking	Kind	Proud	Interested	Angry	None of the above
Joking	Normal	20_36	נראה אותך לוקח את זה	no	Let's see if you can take that	19		100		89.4737	0	5.26316	0	0	5.26316		1.57541e-13		87.3684	0	0	0	0	0		-	-	-		Joking	Kind	Proud	Interested	Angry	None of the above
Joking	Normal	20_4	עבדתי עליך!	no	I fooled you!	20		100		90.4762	0	9.52381	0	0	0		2.76446e-14		88.5714	0	0	0	0	0		-	-	-		Joking	Kind	Proud	Interested	Angry	None of the above
Joking	Normal	20_12	עבדתי עליך!	no	I fooled you!	21		100		90.4762	0	4.7619	0	0	4.7619		4.88498e-15		88.5714	0	0	0	0	0		-	-	-		Joking	Kind	Proud	Interested	Angry	None of the above
Joking	Normal	20_42	עבדתי עליך!	no	I fooled you!	20		100		94.4444	0	5.55556	0	0	0		2.76446e-14		93.3333	0	0	0	0	0		-	-	-		Joking	Interested	Proud	Angry	bored	None of the above
Joking	Normal	20_20	עבדתי עליך!	no	I fooled you!	21		100		95.2381	0	4.7619	0	0	0		4.88498e-15		94.2857	0	0	0	0	0		-	-	-		Joking	Interested	Proud	Angry	bored	None of the above
Joking	Normal	20_35	עבדתי עליך!	no	I fooled you!	20		100		100	0	0	0	0	0		0		100	0	0	0	0	0		-	-	-		Joking	Kind	Proud	Interested	Angry	None of the above
Kind	Normal	10_8	כן, זה קרה שוב	yes	Yes, it happened again	21		100		0	18.5185	0	3.7037	70.3704	7.40741		0.978263		0	2.22222	0	0	64.4444	0		-	-	-		Kind	Frustrated	Proud	Interested	Excited	None of the above
Kind	Normal	10_31	זה כמעט נגמר?	yes	Is it almost over?	21		100		0	4.7619	0	66.6667	19.0476	9.52381		0.978263		0	0	0	60	2.85714	0		-	-	-		Kind	Frustrated	Proud	Interested	Excited	None of the above
Kind	Normal	10_25	כן, זה קרה שוב	yes	Yes, it happened again	20		100		0	0	22.2222	0	72.2222	5.55556		0.973916		0	0	6.66667	0	66.6667	0		-	-	-		Kind	Frustrated	Proud	Surprised	Excited	None of the above
Kind	Normal	10_9	זה כמעט נגמר?	yes	Is it almost over?	23		100		0	4.54545	0	59.0909	18.1818	18.1818		0.984905		0	0	0	50.9091	1.81818	1.81818		-	-	-		Kind	Frustrated	Proud	Surprised	Excited	None of the above
Kind	Normal	10_7	מה נעשה עכשיו?	yes	What shall we do now?	21		100		4.54545	4.54545	4.54545	54.5455	18.1818	13.6364		0.978263		0	0	0	45.4545	1.81818	0		-	-	-		Kind	Frustrated	Proud	Interested	Excited	None of the above
Kind	Normal	10_33	מה אתה מתכוון לעשות?	yes	What do you intend to do?	22		100		4.54545	0	0	90.9091	0	4.54545		0.902185		0	0	0	89.0909	0	0		-	-	-		Kind	Frustrated	Proud	Interested	Excited	None of the above
Kind	Normal	10_37	מה נעשה עכשיו?	yes	What shall we do now?	20		100		10	25	0	0	20	45		0.671341		0	10	0	0	4	34		-	-	-		Kind	Frustrated	Proud	Surprised	Excited	None of the above
Kind	Normal	10_30	מה אתה מתכוון לעשות?	yes	What do you intend to do?	18		100		27.7778	5.55556	0	55.5556	5.55556	5.55556		0.0652651		13.3333	0	0	46.6667	0	0		-	-	-		Kind	Frustrated	Proud	Interested	Excited	None of the above
Kind	Normal	10_11	בטח לא ציפית לזה	yes	Surely you didn't expect that	23		100		30	0	50	0	10	10		0.0749175		16	0	40	0	0	0		-	-	-		Kind	Frustrated	Proud	Surprised	Excited	None of the above
Kind	Normal	10_20	בטח לא ציפית לזה	yes	Surely you didn't expect that	20		100		30	0	15	0	15	40		0.0371353		16	0	0	0	0	28		-	-	-		Kind	Frustrated	Proud	Surprised	Excited	None of the above
Kind	Normal	10_32	בטח לא ציפית לזה	yes	Surely you didn't expect that	22		100		31.8182	4.54545	13.6364	27.2727	4.54545	18.1818		0.0209591		18.1818	0	0	12.7273	0	1.81818		-	-	-		Kind	Frustrated	Proud	Interested	Excited	None of the above
Kind	Normal	10_5	חשבתי שתאהב את זה	no	I thought you would like it	21		100		36.3636	31.8182	4.54545	4.54545	22.7273	0		0.015567		23.6364	18.1818	0	0	7.27273	0		-	-	-		Kind	Frustrated	Proud	Interested	Excited	None of the above
Kind	Normal	10_23	חשבתי שתאהב את זה	no	I thought you would like it	20		100		36.8421	21.0526	0	10.5263	10.5263	21.0526		0.0112533		24.2105	5.26316	0	0	0	5.26316		-	-	-		Kind	Frustrated	Proud	Surprised	Excited	None of the above
Kind	Normal	10_24	מה אתה מתכוון לעשות?	yes	What do you intend to do?	20		100		38.8889	0	5.55556	0	50	5.55556		0.0112533		26.6667	0	0	0	40	0		-	-	-		Kind	Frustrated	Proud	Surprised	Excited	None of the above
Kind	Normal	10_2	מה אתה מתכוון לעשות?	yes	What do you intend to do?	21		100		45.4545	0	0	4.54545	40.9091	9.09091		0.000972356		34.5455	0	0	0	29.0909	0		-	-	-		Kind	Frustrated	Proud	Surprised	Excited	None of the above
Kind	Normal	10_1	תן לי לעשות את זה	yes	Let me do that	20		100		52.381	19.0476	4.7619	0	0	23.8095		0.000105019		42.8571	2.85714	0	0	0	8.57143		-	-	-		Kind	Frustrated	Proud	Interested	Excited	None of the above
Kind	Normal	10_29	חשבתי שתאהב את זה	no	I thought you would like it	19		100		52.6316	15.7895	5.26316	5.26316	10.5263	10.5263		0.000351762		43.1579	0	0	0	0	0		-	-	-		Kind	Frustrated	Proud	Interested	Excited	None of the above
Kind	Normal	10_6	מה אתה מתכוון לעשות?	yes	What do you intend to do?	21		100		54.5455	0	4.54545	0	9.09091	31.8182		3.0249e-05		45.4545	0	0	0	0	18.1818		-	-	-		Kind	Frustrated	Proud	Surprised	Excited	None of the above
Kind	Normal	10_36	מה אתה מתכוון לעשות?	yes	What do you intend to do?	19		100		60	5	0	0	0	35		7.21969e-06		52	0	0	0	0	22		-	-	-		Kind	Frustrated	Proud	Surprised	Excited	None of the above
Kind	Normal	10_26	תן לי לעשות את זה	yes	Let me do that	20		100		61.1111	0	22.2222	0	16.6667	0		1.83622e-06		53.3333	0	6.66667	0	0	0		-	-	-		Kind	Frustrated	Proud	Surprised	Excited	None of the above
Kind	Normal	10_28	תן לי לעזור לך	no	Let me help you	20		100		90	0	0	0	0	10		2.76446e-14		88	0	0	0	0	0		-	-	-		Kind	Frustrated	Proud	Interested	Excited	None of the above
Kind	Normal	10_3	תן לי לעשות את זה	yes	Let me do that	21		100		91.6667	0	0	0	8.33333	0		4.88498e-15		90	0	0	0	0	0		-	-	-		Kind	Frustrated	Proud	Surprised	Excited	None of the above
Kind	Normal	10_4	תן לי לעזור לך	no	Let me help you	20		100		95.8333	0	0	0	0	4.16667		0		95	0	0	0	0	0		-	-	-		Kind	Frustrated	Proud	Surprised	Excited	None of the above
Proud	Normal	8_12	מה נעשה עכשיו?	yes	What shall we do now?	21		100		0	8.33333	8.33333	4.16667	58.3333	20.8333		0.978263		0	0	0	0	50	5		-	-	-		Proud	Excited	Kind	Afraid	Interested	None of the above
Proud	Normal	8_20	מה נעשה עכשיו?	yes	What shall we do now?	18		100		0	30	0	20	45	0		0.962439		0	16	0	4	34	0		-	-	-		Proud	Excited	Kind	Afraid	Interested	None of the above
Proud	Normal	8_1	בטח לא ציפית לזה	yes	Surely you didn't expect that	21		100		28	12	20	0	0	40		0.123409		13.6	0	4	0	0	28		-	-	-		Proud	Excited	Kind	Afraid	Interested	None of the above
Proud	Normal	8_19	כן, זה קרה שוב	yes	Yes, it happened again	19		100		28.5714	42.8571	4.7619	0	0	23.8095		0.0824289		14.2857	31.4286	0	0	0	8.57143		-	-	-		Proud	Excited	Kind	Afraid	Interested	None of the above
Proud	Normal	8_13	בטח לא ציפית לזה	yes	Surely you didn't expect that	21		100		37.5	3.125	12.5	0	9.375	37.5		0.015567		25	0	0	0	0	25		-	-	-		Proud	Excited	Kind	Afraid	Interested	None of the above
Proud	Normal	8_22	בטח לא ציפית לזה	yes	Surely you didn't expect that	22		100		43.4783	8.69565	8.69565	0	13.0435	26.087		0.00151756		32.1739	0	0	0	0	11.3043		-	-	-		Proud	Excited	Kind	Afraid	Interested	None of the above
Proud	Normal	8_2	כן, זה קרה שוב	yes	Yes, it happened again	21		100		47.619	42.8571	0	0	0	9.52381		0.000972356		37.1429	31.4286	0	0	0	0		-	-	-		Proud	Excited	Kind	Afraid	Interested	None of the above
Proud	Normal	8_8	בטח לא ציפית לזה	yes	Surely you didn't expect that	21		100		54.1667	0	0	0	12.5	33.3333		3.0249e-05		45	0	0	0	0	20		-	-	-		Proud	Excited	Kind	Afraid	Interested	None of the above
Proud	Normal	8_24	כן, זה קרה שוב	yes	Yes, it happened again	21		100		55.5556	0	0	0	0	44.4444		3.0249e-05		46.6667	0	0	0	0	33.3333		-	-	-		Proud	Excited	Kind	Afraid	Interested	None of the above
Proud	Normal	8_5	כן, זה קרה שוב	yes	Yes, it happened again	20		100		60	24	0	0	4	12		1.83622e-06		52	8.8	0	0	0	0		-	-	-		Proud	Excited	Kind	Afraid	Interested	None of the above
Proud	Normal	8_23	ידעתי שאני יכול לעשות את זה	yes	I thought you would like it	22		100		62.5	4.16667	8.33333	0	4.16667	20.8333		1.05976e-06		55	0	0	0	0	5		-	-	-		Proud	Excited	Kind	Afraid	Interested	None of the above
Proud	Normal	8_11	כן, זה קרה שוב	yes	Yes, it happened again	27		100		62.963	14.8148	3.7037	0	11.1111	7.40741		9.86374e-09		55.5556	0	0	0	0	0		-	-	-		Proud	Excited	Kind	Afraid	Interested	None of the above
Proud	Normal	8_21	תן לי לעשות את זה	yes	Let me do that	21		100		63.6364	9.09091	18.1818	0	4.54545	4.54545		4.55841e-07		56.3636	0	1.81818	0	0	0		-	-	-		Proud	Excited	Kind	Afraid	Interested	None of the above
Proud	Normal	8_3	עבדתי על זה הרבה	no	I worked hard to get it done	20		100		90	10	0	0	0	0		2.76446e-14		88	0	0	0	0	0		-	-	-		Proud	Excited	Kind	Afraid	Interested	None of the above
Proud	Normal	8_10	ידעתי שאני יכול לעשות את זה	yes	I thought you would like it	27		100		90.625	6.25	0	0	0	3.125		0		88.75	0	0	0	0	0		-	-	-		Proud	Excited	Kind	Afraid	Interested	None of the above
Proud	Normal	8_18	ידעתי שאני יכול לעשות את זה	yes	I thought you would like it	20		100		95	5	0	0	0	0		0		94	0	0	0	0	0		-	-	-		Proud	Excited	Kind	Afraid	Interested	None of the above
Proud	Normal	8_9	עבדתי על זה הרבה	no	I worked hard to get it done	21		100		95.2381	0	0	0	0	4.7619		4.88498e-15		94.2857	0	0	0	0	0		-	-	-		Proud	Excited	Kind	Afraid	Interested	None of the above
Proud	Normal	8_4	ידעתי שאני יכול לעשות את זה	yes	I thought you would like it	20		100		100	0	0	0	0	0		0		100	0	0	0	0	0		-	-	-		Proud	Excited	Kind	Afraid	Interested	None of the above
Sad	Normal	21_17b	מה זה הדבר הזה?	yes	What is this thing?	20		100		0	0	10	65	15	10		0.973916		0	0	0	58	0	0		-	-	-		Sad	Jealous	Proud	Disgusted	Afraid	None of the above
Sad	Normal	21_32	ידעתי זאת מההתחלה	yes	I knew it from the start	24		100		5.26316	0	5.26316	21.0526	52.6316	15.7895		0.927041		0	0	0	5.26316	43.1579	0		-	-	-		Sad	Jealous	Proud	Disgusted	Afraid	None of the above
Sad	Normal	21_34	מה זה הדבר הזה?	yes	What is this thing?	24		100		5.55556	0	11.1111	22.2222	50	11.1111		0.927041		0	0	0	6.66667	40	0		-	-	-		Sad	Jealous	Proud	Disgusted	Afraid	None of the above
Sad	Normal	21_17	מה זה הדבר הזה?	yes	What is this thing?	27		100		13.5135	2.7027	8.10811	16.2162	0	59.4595		0.680863		0	0	0	0	0	51.3514		-	-	-		Sad	Jealous	Proud	Disgusted	Afraid	None of the above
Sad	Normal	21_14	זה באמת בשבילי?	yes	Is it really for me?	19		100		22.2222	3.7037	3.7037	3.7037	3.7037	62.963		0.198898		6.66667	0	0	0	0	55.5556		-	-	-		Sad	Jealous	Proud	Disgusted	Afraid	None of the above
Sad	Normal	21_53	מה זה הדבר הזה?	yes	What is this thing?	21		100		23.8095	9.52381	0	4.7619	14.2857	47.619		0.264951		8.57143	0	0	0	0	37.1429		-	-	-		Sad	Jealous	Proud	Disgusted	Afraid	None of the above
Sad	Normal	21_13	ידעתי זאת מההתחלה	yes	I knew it from the start	27		100		25.8065	16.129	22.5806	0	0	35.4839		0.150486		10.9677	0	7.09677	0	0	22.5806		-	-	-		Sad	Jealous	Proud	Disgusted	Afraid	None of the above
Sad	Normal	21_27	זה באמת בשבילי?	yes	Is it really for me?	21		100		29.0323	0	3.22581	19.3548	9.67742	38.7097		0.0479195		14.8387	0	0	3.22581	0	26.4516		-	-	-		Sad	Jealous	Proud	Disgusted	Afraid	None of the above
Sad	Normal	21_16	מה זה הדבר הזה?	yes	What is this thing?	27		100		34.375	6.25	0	21.875	6.25	31.25		0.00889915		21.25	0	0	6.25	0	17.5		-	-	-		Sad	Jealous	Proud	Disgusted	Afraid	None of the above
Sad	Normal	21_45	מה זה הדבר הזה?	yes	What is this thing?	21		100		35	0	0	40	10	15		0.015567		22	0	0	28	0	0		-	-	-		Sad	Jealous	Proud	Disgusted	Afraid	None of the above
Sad	Normal	21_44	זה באמת בשבילי?	yes	Is it really for me?	22		100		43.4783	0	0	0	13.0435	43.4783		0.00151756		32.1739	0	0	0	0	32.1739		-	-	-		Sad	Jealous	Proud	Disgusted	Afraid	None of the above
Sad	Normal	21_48	אני לא יכולה עם זה יותר	no	I can't take it anymore	20		100		55	0	0	0	5	40		1.52949e-05		46	0	0	0	0	28		-	-	-		Sad	Jealous	Proud	Disgusted	Afraid	None of the above
Sad	Normal	21_64	אוי, זה ממש לא טוב	yes	Oh, that is really not good	20		100		55	0	0	0	25	20		1.52949e-05		46	0	0	0	10	4		-	-	-		Sad	Jealous	Proud	Disgusted	Afraid	None of the above
Sad	Normal	21_9	אני לא יכולה עם זה יותר	no	I can't take it anymore	21		100		61.9048	9.52381	0	19.0476	0	9.52381		4.55841e-07		54.2857	0	0	2.85714	0	0		-	-	-		Sad	Jealous	Proud	Disgusted	Afraid	None of the above
Sad	Normal	21_42	ידעתי זאת מההתחלה	yes	I knew it from the start	21		100		72.7273	9.09091	4.54545	0	4.54545	9.09091		3.07713e-09		67.2727	0	0	0	0	0		-	-	-		Sad	Jealous	Proud	Disgusted	Afraid	None of the above
Sad	Normal	21_24	אני לא יכולה עם זה יותר	no	I can't take it anymore	21		100		73.3333	0	0	0	0	26.6667		3.07713e-09		68	0	0	0	0	12		-	-	-		Sad	Jealous	Proud	Disgusted	Afraid	None of the above
Sad	Normal	21_22	אני לא יודעת מה לעשות עכשיו	yes	I don’t know what to do now	21		100		76.1905	0	0	0	14.2857	9.52381		1.7834e-10		71.4286	0	0	0	0	0		-	-	-		Sad	Jealous	Proud	Disgusted	Afraid	None of the above
Sad	Normal	21_11	זה אבוד לי	no	It is lost for me	21		100		78.2609	0	0	0	8.69565	13.0435		1.7834e-10		73.913	0	0	0	0	0		-	-	-		Sad	Jealous	Proud	Disgusted	Afraid	None of the above
Sad	Normal	21_50	זה אבוד לי	no	It is lost for me	21		100		79.1667	0	0	0	4.16667	16.6667		1.7834e-10		75	0	0	0	0	0		-	-	-		Sad	Jealous	Proud	Disgusted	Afraid	None of the above
Sad	Normal	21_25	ידעתי זאת מההתחלה	yes	I knew it from the start	21		100		80.9524	0	0	0	9.52381	9.52381		7.82263e-12		77.1429	0	0	0	0	0		-	-	-		Sad	Jealous	Proud	Disgusted	Afraid	None of the above
Sad	Normal	21_23	זה אבוד לי	no	It is lost for me	21		100		82.6087	0	0	0	4.34783	13.0435		7.82263e-12		79.1304	0	0	0	0	0		-	-	-		Sad	Jealous	Proud	Disgusted	Afraid	None of the above
Sad	Normal	21_19	ידעתי שזה יקרה	yes	I knew it would happen	21		100		84	0	0	0	4	12		7.82263e-12		80.8	0	0	0	0	0		-	-	-		Sad	Jealous	Proud	Disgusted	Afraid	None of the above
Sad	Normal	21_65	אין פה יותר כאלה	no	There are no more like this here	20		100		85	5	0	0	5	5		1.32683e-12		82	0	0	0	0	0		-	-	-		Sad	Jealous	Proud	Disgusted	Afraid	None of the above
Sad	Normal	21_67	נזכרתי ביום ההוא	yes	I remember that day	20		100		85	0	0	0	15	0		1.32683e-12		82	0	0	0	0	0		-	-	-		Sad	Jealous	Proud	Disgusted	Afraid	None of the above
Sad	Normal	21_10	זה אבוד לי	no	It is lost for me	21		100		85.7143	0	0	0	4.7619	9.52381		7.82263e-12		82.8571	0	0	0	0	0		-	-	-		Sad	Jealous	Proud	Disgusted	Afraid	None of the above
Sad	Normal	21_46	זה תמיד היה ככה	yes	It was always like that	21		100		87.5	0	0	0	0	12.5		2.44138e-13		85	0	0	0	0	0		-	-	-		Sad	Jealous	Proud	Disgusted	Afraid	None of the above
Sad	Normal	21_26	ידעתי זאת מההתחלה	yes	I knew it from the start	21		100		88.8889	3.7037	0	0	7.40741	0		2.44138e-13		86.6667	0	0	0	0	0		-	-	-		Sad	Jealous	Proud	Disgusted	Afraid	None of the above
Sad	Normal	21_41	זה אבוד לי	no	It is lost for me	18		100		88.8889	0	0	0	5.55556	5.55556		8.9595e-13		86.6667	0	0	0	0	0		-	-	-		Sad	Jealous	Proud	Disgusted	Afraid	None of the above
Sad	Normal	21_40	זה אבוד לי	no	It is lost for me	19		100		89.4737	0	0	0	5.26316	5.26316		1.57541e-13		87.3684	0	0	0	0	0		-	-	-		Sad	Jealous	Proud	Disgusted	Afraid	None of the above
Sad	Normal	21_39	אני לא יכולה עם זה יותר	no	I can't take it anymore	20		100		90	0	0	0	0	10		2.76446e-14		88	0	0	0	0	0		-	-	-		Sad	Jealous	Proud	Disgusted	Afraid	None of the above
Sad	Normal	21_72	למה לא אמרתם לי?	yes	Why didn't you tell me?	20		100		90	0	0	0	0	10		2.76446e-14		88	0	0	0	0	0		-	-	-		Sad	Jealous	Proud	Disgusted	Afraid	None of the above
Sad	Normal	21_71	שאלתי אתכם כל כך הרבה פעמים	yes	I asked you so many times	20		100		90	0	0	0	0	10		2.76446e-14		88	0	0	0	0	0		-	-	-		Sad	Jealous	Proud	Disgusted	Afraid	None of the above
Sad	Normal	21_69	הלוואי שזה לא היה קורה	no	I wish it wouldn't have happened	20		100		90	10	0	0	0	10		2.76446e-14		88	0	0	0	0	0		-	-	-		Sad	Jealous	Proud	Disgusted	Afraid	None of the above
Sad	Normal	21_8	זה תמיד היה ככה	yes	It was always like that	20		100		90.4762	4.7619	0	0	4.7619	0		2.76446e-14		88.5714	0	0	0	0	0		-	-	-		Sad	Jealous	Proud	Disgusted	Afraid	None of the above
Sad	Normal	21_12	ידעתי זאת מההתחלה	yes	I knew it from the start	21		100		91.6667	0	4.16667	0	0	4.16667		4.88498e-15		90	0	0	0	0	0		-	-	-		Sad	Jealous	Proud	Disgusted	Afraid	None of the above
Sad	Normal	21_47	ידעתי שזה יקרה	yes	I knew it would happen	21		100		95.4545	0	0	4.54545	0	0		0		94.5455	0	0	0	0	0		-	-	-		Sad	Jealous	Proud	Disgusted	Afraid	None of the above
Sad	Normal	21_43	ידעתי זאת מההתחלה	yes	I knew it from the start	22		100		95.6522	0	0	0	4.34783	0		0		94.7826	0	0	0	0	0		-	-	-		Sad	Jealous	Proud	Disgusted	Afraid	None of the above
Sad	Normal	21_35	זה תמיד היה ככה	yes	It was always like that	24		100		100	0	0	0	0	0		0		100	0	0	0	0	0		-	-	-		Sad	Jealous	Proud	Disgusted	Afraid	None of the above
Sad	Normal	21_36	זה תמיד היה ככה	yes	It was always like that	24		100		100	0	0	0	0	0		0		100	0	0	0	0	0		-	-	-		Sad	Jealous	Proud	Disgusted	Afraid	None of the above
Sad	Normal	21_31	זה אבוד לי	no	It is lost for me	20		100		100	0	0	0	0	0		0		100	0	0	0	0	0		-	-	-		Sad	Jealous	Proud	Disgusted	Afraid	None of the above
Sad	Normal	21_68	הוא אף פעם לא רוצה להיפגש איתי	no	He never wants to meet me	20		100		100	0	0	0	0	0		0		100	0	0	0	0	0		-	-	-		Sad	Jealous	Proud	Disgusted	Afraid	None of the above
Sneaky	Normal	11_3	מה אתה מתכוון לעשות?	yes	What do you intend to do?	27		100		6.89655	24.1379	10.3448	13.7931	0	44.8276		0.953411		0	0	0	0	0	33.7931		-	-	-		Sneaky	Kind	Disappointed	Ashamed	Angry	None of the above
Sneaky	Normal	11_5	זה לא נראה טוב	yes	This doesn't look good	27		100		27.027	0	35.1351	0	5.40541	0		0.0677403		12.4324	0	22.1622	0	0	0		-	-	-		Sneaky	Kind	Disappointed	Ashamed	Angry	None of the above
Sneaky	Normal	11_17	מה אתה מתכוון לעשות?	yes	What do you intend to do?	18		100		50	0	11.1111	5.55556	5.55556	27.7778		0.000195924		40	0	0	0	0	13.3333		-	-	-		Sneaky	Kind	Disappointed	Ashamed	Angry	None of the above
Sneaky	Normal	11_4	מה נעשה עכשיו?	yes	What shall we do now?	27		100		54.8387	22.5806	6.45161	3.22581	0	12.9032		4.85906e-06		45.8065	7.09677	0	0	0	0		-	-	-		Sneaky	Kind	Disappointed	Ashamed	Angry	None of the above
Sneaky	Normal	11_18	מה נעשה עכשיו?	yes	What shall we do now?	21		100		66.6667	4.7619	14.2857	9.52381	0	4.7619		4.55841e-07		60	0	0	0	0	0		-	-	-		Sneaky	Kind	Disappointed	Ashamed	Angry	None of the above
Sneaky	Normal	11_19	זה לא נראה טוב	yes	This doesn't look good	22		100		68.1818	4.54545	4.54545	4.54545	4.54545	13.6364		1.10746e-07		61.8182	0	0	0	0	0		-	-	-		Sneaky	Kind	Disappointed	Ashamed	Angry	None of the above
Sneaky	Normal	11_2	אף אחד לא ימצא את זה כאן אף פעם	no	Nobody will ever find it here	27		100		70.3704	3.7037	7.40741	0	14.8148	3.7037		7.25616e-11		64.4444	0	0	0	0	0		-	-	-		Sneaky	Kind	Disappointed	Ashamed	Angry	None of the above
Sneaky	Normal	11_15	אני אעשה את זה כשאף אחד לא יסתכל	no	I’ll do it when nobody is watching	20		100		90	0	0	0	90	0		2.76446e-14		88	0	0	0	88	0		-	-	-		Sneaky	Kind	Disappointed	Ashamed	Angry	None of the above
Sneaky	Normal	11_20	אני אעשה את זה כשאף אחד לא יסתכל	no	I’ll do it when nobody is watching	22		100		90.9091	0	0	4.54545	4.54545	0		0		89.09	0	0	0	0	0		-	-	-		Sneaky	Kind	Disappointed	Ashamed	Angry	None of the above
Sneaky	Normal	11_7	אף אחד לא ימצא את זה כאן אף פעם	no	Nobody will ever find it here	21		100		92.5926	7.40741	0	0	0	0		4.88498e-15		91.1111	0	0	0	0	0		-	-	-		Sneaky	Kind	Disappointed	Ashamed	Angry	None of the above
Sneaky	Normal	11_6	אני אעשה את זה כשאף אחד לא יסתכל	no	I’ll do it when nobody is watching	21		100		95.2381	0	4.7619	0	0	0		4.88498e-15		94.2857	0	0	0	0	0		-	-	-		Sneaky	Kind	Disappointed	Ashamed	Angry	None of the above
Sneaky	Normal	11_16	אף אחד לא ימצא את זה כאן אף פעם	no	Nobody will ever find it here	19		100		95.2381	0	0	0	4.7619	0		0		94.2857	0	0	0	0	0		-	-	-		Sneaky	Kind	Disappointed	Ashamed	Angry	None of the above
Sneaky	Normal	11_1	אני אעשה את זה כשאף אחד לא יסתכל	no	I’ll do it when nobody is watching	21		100		100	0	0	0	0	0		0		100	0	0	0	0	0		-	-	-		Sneaky	Kind	Disappointed	Ashamed	Angry	None of the above
Surprise	Normal	2_12	הנה זה מתחיל שוב	yes	Here we go again	21		100		4.16667	16.6667	4.16667	29.1667	8.33333	37.5		0.978263		0	0	0	15	0	25		-	-	-		Surprised	Worried	Joking	Happy	Bored	None of the above
Surprise	Normal	2_42	הנה זה מתחיל שוב	yes	Here we go again	21		100		14.2857	19.0476	0	42.8571	0	23.8095		0.473102		0	2.85714	0	31.4286	0	8.57143		-	-	-		Surprised	Worried	Joking	Happy	Bored	None of the above
Surprise	Normal	2_81	מישהו השאיר פה את הכובע שלו	yes	Someone left his hat here	20		100		27.2727	36.3636	18.1818	0	0	18.1818		0.10184		12.7273	23.6364	1.81818	0	0	1.81818		-	-	-		Surprised	Worried	Joking	Happy	Bored	None of the above
Surprise	Normal	2_36	מה זה הדבר הזה?	yes	What is this thing?	20		100		30	40	0	5	0	25		0.0371353		16	28	0	0	0	10		-	-	-		Surprised	Worried	Joking	Happy	Bored	None of the above
Surprise	Normal	2_73	הנה אתם, איפה הייתם?	yes	There you are, where have you been?	20		100		30	70	0	0	0	0		0.0371353		16	64	0	0	0	0		-	-	-		Surprised	Worried	Joking	Happy	Bored	None of the above
Surprise	Normal	2_70	זה הכלבלב החדש שלי?	yes	Is this my new puppy?	20		100		35	0	0	65	0	0		0.0112533		22	0	0	58	0	0		-	-	-		Surprised	Worried	Joking	Happy	Bored	None of the above
Surprise	Normal	2_71	יש לי מתנה על המיטה	yes	I have a gift on my bed	20		100		35	5	5	40	5	10		0.0112533		22	0	0	28	0	0		-	-	-		Surprised	Worried	Joking	Happy	Bored	None of the above
Surprise	Normal	2_11	הנה זה מתחיל שוב	yes	Here we go again	27		100		35.1351	24.3243	13.5135	8.10811	2.7027	16.2162		0.00889915		22.1622	9.18919	0	0	0	0		-	-	-		Surprised	Worried	Joking	Happy	Bored	None of the above
Surprise	Normal	2_80	היא קראה לי לחדר שלה	yes	She called me to her room	20		100		40	20	0	40	0	0		0.00284162		28	4	0	28	0	0		-	-	-		Surprised	Worried	Joking	Happy	Bored	None of the above
Surprise	Normal	2_77	איפה מצאתם את זה?	yes	Where did you find this?	20		100		40	25	0	5	0	30		0.00284162		28	10	0	0	0	16		-	-	-		Surprised	Worried	Joking	Happy	Bored	None of the above
Surprise	Normal	2_72	כמה זמן לא ראיתי אתכם?	yes	How long since I last saw you?	20		100		45	5	0	25	10	15		0.000598504		34	0	0	10	0	0		-	-	-		Surprised	Worried	Joking	Happy	Bored	None of the above
Surprise	Normal	2_15	מה זה הדבר הזה?	yes	What is this thing?	21		100		47.8261	30.4348	0	4.34783	0	17.3913		0.000187267		37.3913	16.5217	0	0	0	0.869565		-	-	-		Surprised	Worried	Joking	Happy	Bored	None of the above
Surprise	Normal	2_37	זה באמת בשבילי?	no	Is it really for me?	20		100		50	0	0	40	0	10		0.000105019		40	0	0	28	0	0		-	-	-		Surprised	Worried	Joking	Happy	Bored	None of the above
Surprise	Normal	2_16	מה זה הדבר הזה?	yes	What is this thing?	21		100		52.381	33.3333	4.7619	0	0	9.52381		3.0249e-05		42.8571	20	0	0	0	0		-	-	-		Surprised	Worried	Joking	Happy	Bored	None of the above
Surprise	Normal	2_2	זה באמת בשבילי?	no	Is it really for me?	21		100		55	0	0	40	0	5		3.0249e-05		46	0	0	28	0	0		-	-	-		Surprised	Worried	Joking	Happy	Bored	None of the above
Surprise	Normal	2_38	אוי, אלוהים	yes	Oh my goodness	20		100		60	35	0	0	0	5		1.83622e-06		52	22	0	0	0	0		-	-	-		Surprised	Worried	Joking	Happy	Bored	None of the above
Surprise	Normal	2_75	מאיפה אתם יודעים איך קוראים לי?	yes	How do you know my name?	21		100		61.9048	19.0476	0	4.7619	0	14.2857		4.55841e-07		54.2857	2.85714	0	0	0	0		-	-	-		Surprised	Worried	Joking	Happy	Bored	None of the above
Surprise	Normal	2_10	האם זה באמת קרה?	no	Did that really happen?	27		100		62.963	3.7037	0	22.2222	0	11.1111		9.86374e-09		55.5556	0	0	6.66667	0	0		-	-	-		Surprised	Worried	Joking	Happy	Bored	None of the above
Surprise	Normal	2_3	מה זה הדבר הזה?	yes	What is this thing?	20		100		65.2174	13.0435	4.34783	0	0	17.3913		1.79765e-07		58.2609	0	0	0	0	0.869565		-	-	-		Surprised	Worried	Joking	Happy	Bored	None of the above
Surprise	Normal	2_44	מה זה הדבר הזה?	yes	What is this thing?	22		100		68.1818	22.7273	0	0	0	9.09091		1.10746e-07		61.8182	7.27273	0	0	0	0		-	-	-		Surprised	Worried	Joking	Happy	Bored	None of the above
Surprise	Normal	2_1	זה באמת בשבילי?	no	Is it really for me?	21		100		70	0	0	30	0	0		4.17277e-08		64	0	0	16	0	0		-	-	-		Surprised	Worried	Joking	Happy	Bored	None of the above
Surprise	Normal	2_7	זה באמת בשבילי?	no	Is it really for me?	21		100		70.8333	8.33333	0	16.6667	0	4.16667		4.17277e-08		65	0	0	0	0	0		-	-	-		Surprised	Worried	Joking	Happy	Bored	None of the above
Surprise	Normal	2_6	מה זה הדבר הזה?	yes	What is this thing?	21		100		72	12	4	0	0	12		3.07713e-09		66.4	0	0	0	0	0		-	-	-		Surprised	Worried	Joking	Happy	Bored	None of the above
Surprise	Normal	2_5	זה תמיד היה ככה?	yes	Was it always like that?	21		100		75	10	5	5	0	5		3.07713e-09		70	0	0	0	0	0		-	-	-		Surprised	Worried	Joking	Happy	Bored	None of the above
Surprise	Normal	2_17	זה באמת בשבילי?	no	Is it really for me?	21		100		76.1905	0	0	23.8095	0	0		1.7834e-10		71.4286	0	0	8.57143	0	0		-	-	-		Surprised	Worried	Joking	Happy	Bored	None of the above
Surprise	Normal	2_4	זה תמיד היה ככה?	yes	Was it always like that?	21		100		77.2727	9.09091	4.54545	4.54545	0	4.54545		1.7834e-10		72.7273	0	0	0	0	0		-	-	-		Surprised	Worried	Joking	Happy	Bored	None of the above
Surprise	Normal	2_83	אה, מה זה הריח הזה?	yes	Oh, what is this smell?	20		100		77.7778	22.2222	0	0	0	0		8.68528e-10		73.3333	6.66667	0	0	0	0		-	-	-		Surprised	Worried	Joking	Happy	Bored	None of the above
Surprise	Normal	2_14	זה תמיד היה ככה?	yes	Was it always like that?	21		100		79.3103	6.89655	10.3448	0	0	3.44828		1.7834e-10		75.1724	0	0	0	0	0		-	-	-		Surprised	Worried	Joking	Happy	Bored	None of the above
Surprise	Normal	2_8	לא חשבתי שאתה תהיה כאן	no	I didn't think you'll be here	20		100		80	5	0	15	0	0		4.03022e-11		76	0	0	0	0	0		-	-	-		Surprised	Worried	Joking	Happy	Bored	None of the above
Surprise	Normal	2_69	אה, מה זה הריח הזה?	yes	Oh, what is this smell?	20		100		80	5	0	15	0	0		4.03022e-11		76	0	0	0	0	0		-	-	-		Surprised	Worried	Joking	Happy	Bored	None of the above
Surprise	Normal	2_46	זה באמת בשבילי?	no	Is it really for me?	20		100		80	0	0	20	0	0		4.03022e-11		76	0	0	4	0	0		-	-	-		Surprised	Worried	Joking	Happy	Bored	None of the above
Surprise	Normal	2_18	זה באמת בשבילי?	no	Is it really for me?	21		100		82.7586	3.44828	3.44828	3.44828	0	6.89655		7.82263e-12		79.3103	0	0	0	0	0		-	-	-		Surprised	Worried	Joking	Happy	Bored	None of the above
Surprise	Normal	2_45	זה באמת בשבילי?	no	Is it really for me?	21		100		83.3333	0	0	12.5	0	4.16667		7.82263e-12		80	0	0	0	0	0		-	-	-		Surprised	Worried	Joking	Happy	Bored	None of the above
Surprise	Normal	2_82	אף פעם לא ראיתי דבר כזה	yes	I have never seen something like that	20		100		84.2105	10.5263	0	5.26316	0	0		4.03022e-11		81.0526	0	0	0	0	0		-	-	-		Surprised	Worried	Joking	Happy	Bored	None of the above
Surprise	Normal	2_40	לא חשבתי שאתה תהיה כאן	no	I didn't think you'll be here	19		100		89.4737	0	5.26316	0	0	5.26316		1.57541e-13		87.3684	0	0	0	0	0		-	-	-		Surprised	Worried	Joking	Happy	Bored	None of the above
Surprise	Normal	2_9	לא חשבתי שאתה תהיה כאן	no	I didn't think you'll be here	27		100		90	0	0	6.66667	0	3.33333		0		88	0	0	0	0	0		-	-	-		Surprised	Worried	Joking	Happy	Bored	None of the above
Surprise	Normal	2_39	לא חשבתי שאתה תהיה כאן	no	I didn't think you'll be here	20		100		90	0	0	10	0	0		2.76446e-14		88	0	0	0	0	0		-	-	-		Surprised	Worried	Joking	Happy	Bored	None of the above
Surprise	Normal	2_41	האם זה באמת קרה?	no	Did that really happen?	18		100		90	5	0	0	0	5		8.9595e-13		88	0	0	0	0	0		-	-	-		Surprised	Worried	Joking	Happy	Bored	None of the above
Surprise	Normal	2_79	מתי הם באו אלינו?	yes	When did they come to us?	21		100		90	0	0	5	0	5		2.44138e-13		88	0	0	0	0	0		-	-	-		Surprised	Worried	Joking	Happy	Bored	None of the above
Surprise	Normal	2_13	זה תמיד היה ככה?	yes	Was it always like that?	21		100		90.4762	0	0	9.52381	0	0		4.88498e-15		88.5714	0	0	0	0	0		-	-	-		Surprised	Worried	Joking	Happy	Bored	None of the above
Surprise	Normal	2_62	איפה מצאתם את זה?	yes	Where did you find this?	21		100		90.9091	0	0	4.54545	0	4.54545		4.88498e-15		89.0909	0	0	0	0	0		-	-	-		Surprised	Worried	Joking	Happy	Bored	None of the above
Surprise	Normal	2_43	זה תמיד היה ככה?	yes	Was it always like that?	22		100		100	0	0	0	0	0		0		100	0	0	0	0	0		-	-	-		Surprised	Worried	Joking	Happy	Bored	None of the above
Unfriendly	Normal	40_23	מה נעשה עכשיו?	yes	What shall we do now?	22		100		18.1818	4.54545	0	72.7273	0	4.54545		0.299643		1.81818	0	0	67.2727	0	0		-	-	-		Unfriendly	Bored	Surprised	Frustrated	Hurt	None of the above
Unfriendly	Normal	40_8	מה נעשה עכשיו?	yes	What shall we do now?	21		100		23.8095	23.8095	0	47.619	4.7619	0		0.264951		8.57143	8.57143	0	37.1429	0	0		-	-	-		Unfriendly	Bored	Surprised	Frustrated	Hurt	None of the above
Unfriendly	Normal	40_20	זה כמעט נגמר?	yes	Is it almost over?	18		100		33.3333	5.55556	11.1111	38.8889	0	11.1111		0.0652651		20	0	0	26.6667	0	0		-	-	-		Unfriendly	Bored	Surprised	Frustrated	Hurt	None of the above
Unfriendly	Normal	40_19	אני יכול לעשות מה שאני רוצה	no	I can do whatever I want	19		100		36.8421	0	0	5.26316	52.6316	5.26316		0.0280766		24.2105	0	0	0	43.1579	0		-	-	-		Unfriendly	Bored	Surprised	Frustrated	Hurt	None of the above
Unfriendly	Normal	40_4	אני יכול לעשות מה שאני רוצה	no	I can do whatever I want	21		100		47.619	4.7619	33.3333	0	4.7619	9.52381		0.000972356		37.1429	0	20	0	0	0		-	-	-		Unfriendly	Bored	Surprised	Frustrated	Hurt	None of the above
Unfriendly	Normal	40_25	מה אתה מתכוון לעשות?	yes	What do you intend to do?	20		100		50	5.55556	11.1111	0	0	33.3333		0.000105019		40	0	0	0	0	20		-	-	-		Unfriendly	Bored	Surprised	Frustrated	Hurt	None of the above
Unfriendly	Normal	40_5	זה כמעט נגמר?	yes	Is it almost over?	21		100		51.7241	3.44828	0	6.89655	0	37.931		0.000187267		42.069	0	0	0	0	25.5172		-	-	-		Unfriendly	Bored	Surprised	Frustrated	Hurt	None of the above
Unfriendly	Normal	40_7	תן לי לעשות את זה	yes	Let me do that	21		100		51.7241	3.44828	0	6.89655	0	37.931		0.000187267		42.069	0	0	0	0	25.5172		-	-	-		Unfriendly	Bored	Surprised	Frustrated	Hurt	None of the above
Unfriendly	Normal	40_6	מה אתה מתכוון לעשות?	yes	What do you intend to do?	21		100		52.1739	0	0	13.0435	21.7391	13.0435		0.000187267		42.6087	0	0	0	6.08696	0		-	-	-		Unfriendly	Bored	Surprised	Frustrated	Hurt	None of the above
Unfriendly	Normal	40_22	תן לי לעשות את זה	yes	Let me do that	22		100		54.5455	0	0	18.1818	9.09091	18.1818		5.64186e-05		45.4545	0	0	1.81818	0	1.81818		-	-	-		Unfriendly	Bored	Surprised	Frustrated	Hurt	None of the above
Unfriendly	Normal	40_1	מה אתה מתכוון לעשות?	yes	What do you intend to do?	21		100		57.1429	0	0	19.0476	0	23.8095		4.07933e-06		48.5714	0	0	2.85714	0	8.57143		-	-	-		Unfriendly	Bored	Surprised	Frustrated	Hurt	None of the above
Unfriendly	Normal	40_3	מה אתם עושים כאן?	no	What are you doing here?	20		100		60	0	40	0	0	0		1.83622e-06		52	0	28	0	0	0		-	-	-		Unfriendly	Bored	Surprised	Frustrated	Hurt	None of the above
Unfriendly	Normal	40_9	זה לא נראה טוב	yes	This doesn't look good	21		100		60.8696	0	0	4.34783	4.34783	30.4348		4.07933e-06		53.0435	0	0	0	0	16.5217		-	-	-		Unfriendly	Bored	Surprised	Frustrated	Hurt	None of the above
Unfriendly	Normal	40_29	זה כמעט נגמר?	yes	Is it almost over?	20		100		60.8696	13.0435	4.34783	17.3913	0	4.34783		1.83622e-06		53.0435	0	0	0.869565	0	0		-	-	-		Unfriendly	Bored	Surprised	Frustrated	Hurt	None of the above
Unfriendly	Normal	40_2	זה כמעט נגמר?	yes	Is it almost over?	20		100		62.5	0	8.33333	8.33333	4.16667	16.6667		1.83622e-06		55	0	0	0	0	0		-	-	-		Unfriendly	Bored	Surprised	Frustrated	Hurt	None of the above
Unfriendly	Normal	40_18	מה אתם עושים כאן?	no	What are you doing here?	20		100		65	0	25	10	0	0		1.79765e-07		58	0	10	0	0	0		-	-	-		Unfriendly	Bored	Surprised	Frustrated	Hurt	None of the above
Unfriendly	Normal	40_10	אני יכול לעשות מה שאני רוצה	no	I can do whatever I want	21		100		67.8571	3.57143	0	0	21.4286	7.14286		4.17277e-08		61.4286	0	0	0	5.71429	0		-	-	-		Unfriendly	Bored	Surprised	Frustrated	Hurt	None of the above
Unfriendly	Normal	40_21	מה אתה מתכוון לעשות?	yes	What do you intend to do?	21		100		71.4286	0	0	19.0476	9.52381	0		3.07713e-09		65.7143	0	0	2.85714	0	0		-	-	-		Unfriendly	Bored	Surprised	Frustrated	Hurt	None of the above
Unfriendly	Normal	40_30	מה אתם עושים כאן?	no	What are you doing here?	20		100		72.7273	4.54545	9.09091	4.54545	0	9.09091		1.41201e-08		67.2727	0	0	0	0	0		-	-	-		Unfriendly	Bored	Surprised	Frustrated	Hurt	None of the above
Unfriendly	Normal	40_26	תן לי לעשות את זה	yes	Let me do that	20		100		83.3333	0	0	5.55556	0	11.1111		4.03022e-11		80	0	0	0	0	0		-	-	-		Unfriendly	Bored	Surprised	Frustrated	Hurt	None of the above
Unfriendly	Normal	40_31	מה אתה מתכוון לעשות?	yes	What do you intend to do?	20		100		84.2105	0	0	5.26316	0	10.5263		4.03022e-11		81.0526	0	0	0	0	0		-	-	-		Unfriendly	Bored	Surprised	Frustrated	Hurt	None of the above
Unfriendly	Normal	40_28	מה אתם עושים כאן?	no	What are you doing here?	20		100		88.8889	0	5.55556	0	5.55556	0		1.32683e-12		86.6667	0	0	0	0	0		-	-	-		Unfriendly	Bored	Surprised	Frustrated	Hurt	None of the above
Unfriendly	Normal	40_24	זה לא נראה טוב	yes	This doesn't look good	21		100		89.4737	0	0	10.5263	0	0		2.44138e-13		87.3684	0	0	0	0	0		-	-	-		Unfriendly	Bored	Surprised	Frustrated	Hurt	None of the above
Worried	Normal	5_17	נראה לי שאבדתי את זה	no	I think I’ve lost it	20		100		25	70	0	0	0	5		0.10184		10	64	0	0	0	0		-	-	-		Worried	Disappointed	Angry	Happy	Disgusted	None of the above
Worried	Normal	5_6	זה לא נראה טוב	yes	This doesn't look good	21		100		36.3636	4.54545	45.4545	0	4.54545	9.09091		0.015567		23.6364	0	34.5455	0	0	0		-	-	-		Worried	Disappointed	Angry	Happy	Disgusted	None of the above
Worried	Normal	5_1	זה לא נראה טוב	yes	This doesn't look good	20		100		52.1739	34.7826	4.34783	0	0	8.69565		0.000105019		42.6087	21.7391	0	0	0	0		-	-	-		Worried	Disappointed	Angry	Happy	Disgusted	None of the above
Worried	Normal	5_8	נראה לי שאבדתי את זה	no	I think I’ve lost it	27		100		61.2903	38.7097	0	0	0	0		9.03585e-08		53.5484	26.4516	0	0	0	0		-	-	-		Worried	Disappointed	Angry	Happy	Disgusted	None of the above
Worried	Normal	5_4	נראה לי שאבדתי את זה	no	I think I’ve lost it	20		100		75	15	0	0	0	10		8.68528e-10		70	0	0	0	0	0		-	-	-		Worried	Disappointed	Angry	Happy	Disgusted	None of the above
Worried	Normal	5_10	זה לא נראה טוב	yes	This doesn't look good	21		100		76	12	4	0	8	0		3.07713e-09		71.2	0	0	0	0	0		-	-	-		Worried	Disappointed	Angry	Happy	Disgusted	None of the above
Worried	Normal	5_11	מה נעשה עכשיו?	yes	What will we do now?	21		100		76.1905	4.7619	14.2857	0	0	4.7619		1.7834e-10		71.4286	0	0	0	0	0		-	-	-		Worried	Disappointed	Angry	Happy	Disgusted	None of the above
Worried	Normal	5_19	זה לא נראה טוב	yes	This doesn't look good	18		100		77.7778	22.2222	0	0	0	0		1.04289e-09		73.3333	6.66667	0	0	0	0		-	-	-		Worried	Disappointed	Angry	Happy	Disgusted	None of the above
Worried	Normal	5_18	אוי לא, אני חושבת שזה שבור	no	Oh no, I think it's broken!	19		100		78.9474	15.7895	0	0	0	5.26316		2.05947e-10		74.7368	0	0	0	0	0		-	-	-		Worried	Disappointed	Angry	Happy	Disgusted	None of the above
Worried	Normal	5_20	מה נעשה עכשיו?	yes	What shall we do now?	21		100		81.8182	9.09091	4.54545	0	0	4.54545		7.82263e-12		78.1818	0	0	0	0	0		-	-	-		Worried	Disappointed	Angry	Happy	Disgusted	None of the above
Worried	Normal	5_5	אוי לא, אני חושבת שזה שבור	no	Oh no, I think it's broken!	20		100		88.4615	7.69231	0	0	0	3.84615		1.32683e-12		86.1538	0	0	0	0	0		-	-	-		Worried	Disappointed	Angry	Happy	Disgusted	None of the above
Worried	Normal	5_2	מה נעשה עכשיו?	yes	What shall we do now?	21		100		92	4	4	0	0	0		4.88498e-15		90.4	0	0	0	0	0		-	-	-		Worried	Disappointed	Angry	Happy	Disgusted	None of the above
Worried	Normal	5_9	אוי לא, אני חושבת שזה שבור	no	Oh no, I think it's broken!	27		100		92.5926	3.7037	3.7037	0	0	0		0		91.1111	0	0	0	0	0		-	-	-		Worried	Disappointed	Angry	Happy	Disgusted	None of the above
Worried	Normal	5_7	מה נעשה עכשיו?	yes	What shall we do now?	21		100		95.2381	0	0	0	0	4.7619		4.88498e-15		94.2857	0	0	0	0	0		-	-	-		Worried	Disappointed	Angry	Happy	Disgusted	None of the above
Worried	Normal	5_3	זה לא נראה טוב	no	This doesn't look good	21		100		95.6522	0	0	0	0	4.34783		0		94.7826	0	0	0	0	0		-	-	-		Worried	Disappointed	Angry	Happy	Disgusted	None of the above
Worried	Normal	5_21	זה לא נראה טוב	no	This doesn't look good	22		100		100	0	0	0	0	0		0		100	0	0	0	0	0		-	-	-		Worried	Disappointed	Angry	Happy	Disgusted	None of the above
Worried	Normal	5_22	מה נעשה עכשיו?	yes	What shall we do now?	22		100		100	0	0	0	0	0		0		100	0	0	0	0	0		-	-	-		Worried	Disappointed	Angry	Happy	Disgusted	None of the above
