# Supplementary material for: The EU-Emotion Voice Database
Source: Behav Res Methods. 2018 Apr 30;51(2):493–506. doi: 10.3758/s13428-018-1048-1 (PMC6478635; doi:10.3758/s13428-018-1048-1)
Supplement: Supplementary file 6 — Summary of the validation data including mean, range and median chancecorrected recognition rates (CCR) as well as mean valence, arousal and intensity (when applicable) for all emotions (per intensity of expression when applicable, and separately depending on whether the sentence was semantically meaningful or semantically neutral) for each site (tabulation 1: UK, tabulation 2: Sweden, tabulation 3: Israel). SD refers to standard deviation. (XLSX 65 kb) [file 13428_2018_1048_MOESM6_ESM.xlsx]

## Sheet: UK
Emotion	Expressed Intensity	Semantically	N stimuli	N respondents	Chance corrected accuracy (%)			Mean emotional ratings
					Mean (SD)	Range	Median	Intensity (SD)	Valence (SD)	Arousal (SD)
Afraid	Low	neutral	8	171	16 (22)	0-51	3	3.25	2.31	2.95
		emotional	2	42	52 (52)	16-89	52	3.57	1.7	3.3
	High	neutral	22	468	19 (24)	0-71	8	3.4	2.28	3.17
		emotional	8	174	57 (28)	16-94	54	3.62	2.04	3.41
Angry	Low	neutral	7	149	12 (14)	0-34	8	3.16	2.43	3
		emotional	3	62	24 (23)	2-48	22	2.98	2.51	3.05
	High	neutral	26	557	32 (27)	0-88	33	3.53	2.36	3.2
		emotional	9	193	64 (21)	34-95	71	3.65	2.08	3.36
Ashamed	High	neutral	19	402	3 (7)	0-28	0	3.04	2.31	2.94
		emotional	10	210	59 (24)	7-88	61	3.31	2.18	3.13
Bored	High	neutral	21	448	26 (26)	0-84	20	3.17	2.35	2.94
		emotional	12	256	60 (17)	16-78	61	3.4	2.25	3.09
Disappointed	High	neutral	11	239	25 (24)	0-64	20	3.16	2.43	2.97
		emotional	13	279	76 (18)	34-95	78	3.28	2.24	3.13
Disgusted	Low	neutral	1	20	0 (NA)	NA	NA	3.6	1.7	2.75
		emotional	7	148	67 (17)	37-88	71	3.46	2.26	3.12
	High	neutral	17	357	23 (27)	0-77	10	3.44	2.43	3.13
		emotional	12	263	75 (16)	50-94	82	3.6	2.08	3.44
Excited	High	neutral	24	509	38 (28)	0-95	43	3.6	3.54	3.27
		emotional	11	238	77 (13)	54-94	77	3.75	4.15	3.57
Frustrated	High	neutral	17	364	51 (26)	0-94	57	3.51	2.35	3.12
		emotional	10	214	75 (18)	50-100	73	3.7	2.3	3.32
Happy	Low	neutral	3	70	21 (28)	0-53	11	2.86	3.47	2.75
		emotional	1	20	34 (NA)	NA	NA	3.4	3.9	2.95
	High	neutral	35	739	8 (14)	0-54	0	3.31	3.28	3.04
		emotional	7	151	61 (18)	34-89	66	3.76	4.26	3.56
Hurt	High	neutral	15	315	22 (24)	0-70	8	3.26	2.37	3.12
		emotional	11	240	73 (13)	58-94	73	3.42	2.25	3.35
Interested	High	neutral	21	441	31 (28)	0-82	31	3.09	3.27	2.82
		emotional	13	283	70 (21)	25-100	77	3.42	3.58	3.11
Jealous	High	neutral	12	256	0 (1)	0-2	0	3.42	2.18	3.13
		emotional	13	281	32 (24)	4-71	29	3.57	2.1	3.27
Joking	High	neutral	23	488	34 (29)	0-88	31	3.25	3.52	3.01
		emotional	7	145	73 (19)	34-89	77	3.34	3.73	3.15
Kind	High	neutral	25	539	16 (24)	0-82	4	2.9	3.47	2.85
		emotional	11	231	38 (32)	0-77	40	2.99	3.79	3.06
Proud	High	neutral	21	450	17 (21)	0-60	8	3.06	3.42	2.89
		emotional	14	297	73 (18)	46-100	74	3.31	3.98	3.24
Sad	Low	neutral	6	127	17 (21)	0-34	16	3.08	2.67	2.87
		emotional	4	85	71 (12)	63-88	65	3.17	2.01	3.05
	High	neutral	23	484	35 (25)	0-78	34	2.96	2.46	2.87
		emotional	8	178	64 (21)	27-90	68	3.42	2.37	3.31
Sneaky	High	neutral	12	251	20 (22)	0-65	15	2.81	2.77	2.74
		emotional	11	236	70 (18)	51-100	66	3.05	2.78	2.8
Surprised	Low	neutral	4	86	64 (15)	43-77	67	3.14	3.58	3.06
		emotional	8	169	63 (20)	29-82	72	3.22	3.32	2.92
	High	neutral	17	368	42 (25)	0-76	45	3.56	3.27	3.23
		emotional	7	148	55 (21)	28-89	56	3.65	3.59	3.46
Unfriendly	High	neutral	19	406	15 (21)	0-76	1	2.99	2.52	2.8
		emotional	13	275	39 (17)	10-71	40	3.24	2.25	3.22
Worried	High	neutral	7	154	69 (26)	15-94	76	3.84	2.22	3.56
		emotional	21	451	66 (16)	34-89	70	3.45	2.3	3.14
Neutral	High	neutral	33	709	33 (20)	0-70	29	2.45	2.72	2.43

## Sheet: Sweden
Emotion	Expressed Intensity	Semantically	N stimuli	N respondents	Chance corrected accuracy (%)			Mean emotional ratings
					Mean (SD)	Range	Median	Intensity (SD)	Valence (SD)	Arousal (SD)
Afraid	Low	neutral	32	677	19.78 (27.16)	0-95	0.92	2.84	2.35	2.7
		emotional	7	147	47.51 (17.03)	0-88	46	2.92143	2.24286	2.87286
	High	neutral	32	685	11.46 (17.88)	0-71	0	2.85594	2.18781	2.68875
		emotional	15	318	33.70 (28.25)	0-84	40	2.98867	2.28	2.822
Angry	Low	neutral	39	810	39.64 (27.03)	0-100	40	3.13	2.21	2.79
		emotional	13	282	55.29 (29.61)	0-88	61.6	2.99	2.22	2.84
	High	neutral	47	997	56.09 (29.83)	0-100	58	3.37319	2.22872	3.00021
		emotional	15	324	70.71 (19.53)	29-94	76	3.502	2.11467	3.14067
Ashamed	High	neutral	13	294	5.76 (6.01)	0-14	5.32	2.53846	2.32923	2.59923
		emotional	16	331	57.21 (23.14)	0-84	65.26	2.79938	2.38063	2.76438
Bored	High	neutral	24	524	56.84 (20.82)	10-89	58.42	2.6	2.19542	2.5125
		emotional	15	317	66.59 (18.35)	31-94	72.76	2.67	2.23	2.57
Disappointed	High	neutral	7	145	41.19 (23.03)	0-64	48.52	2.69857	2.43571	2.66714
		emotional	16	339	70.56 (16.16)	38-95	73	2.71625	2.36563	2.58188
Disgusted	Low	neutral	20	444	4.92 (9.97)	0-34	0	2.74	2.32	2.59
		emotional	15	327	66.44 (16.28)	28-89	68.68	2.914	2.256	2.65067
	High	neutral	30	631	4.83 (10.88)	0-43	0	2.908	2.37367	2.68167
		emotional	16	333	79.65 (18.59)	40-100	83.68	3.23062	2.23687	2.895
Excited	High	neutral	29	665	42.36 (21.55)	0-84	45.4	3.4	3.26	2.89
		emotional	16	342	49.32 (19.59)	16-84	49	3.47875	3.59812	2.955
Frustrated	High	neutral	14	294	55.13 (26.71)	7-89	63.76	2.9	2.24	2.64
		emotional	7	653	71.57 (14.90)	46-94	76	3.40305	2.98738	2.83469
Happy	Low	neutral	29	639	2.99 (5.51)	0-18	0	2.88	3.03	2.64
		emotional	12	253	46.64 (25.29)	0-70	57.28	3.0925	3.55917	2.85083
	High	neutral	37	770	6.46 (14.10)	0-64	0	3.16	3.13	2.89
		emotional	15	316	51.60 (28.93)	4-95	52	3.28267	3.784	2.98867
Hurt	High	neutral	15	315	22.80 (27.63)	0-77	1.84	2.76	2.37	2.73
		emotional	14	291	79.98 (8.00)	64-95	81.52	2.85071	2.21357	2.89
Interested	High	neutral	14	286	30.73 (21.62)	0-58	34	2.99	3.05	2.63
		emotional	11	237	60.05 (14.85)	34-84	61.84	3.12636	3.53727	2.79909
Jealous	High	neutral	11	233	0.91 (2.26)	0-7	0	2.67	2.27	2.59
		emotional	15	320	30.51 (28.67)	0-74	25.72	3.03467	2.20067	2.72933
Joking	High	neutral	30	620	12.08 (16.71)	0-64	4	2.95	3.15	2.68
		emotional	14	310	46.39 (29.84)	0-82	52.66	2.95357	3.26	2.71357
Kind	High	neutral	35	737	10.57 (13.80)	0-46	2.8	2.7	3.25	2.64
		emotional	9	187	45.45 (25.19)	0-76	48.52	2.86556	3.65333	2.85222
Proud	High	neutral	15	322	16.60 (20.35)	0-66	10	2.68	2.92	2.5
		emotional	13	287	58.76 (18.75)	27-89	54.28	3.19154	3.54231	2.90462
Sad	Low	neutral	35	737	50.13	0-89	56.32	2.67	2.24	2.69
		emotional	16	345	44.78 (23.98)	13-89	49.06	2.83813	2.28125	2.86875
	High	neutral	35	744	52.70 (29.13)	0-94	58	2.82	2.2	2.78
		emotional	13	264	55.61 (25.27)	4-88	58	3.03	1.98	2.91
Surprised	Low	neutral	17	355	38.64 (34.04)	0-83	40	2.92	3.13	2.7
		emotional	10	217	43.67 (16.97)	7-66	48.64	2.853	3.158	2.673
	High	neutral	23	470	41.73 (31.94)	0-90	48.52	3.08	3.22	2.82
		emotional	14	280	54.98 (14.01)	5-82	54.28	3.10462	3.20231	2.83077
Unfriendly	High	neutral	37	787	19.84 (21.60)	0-70	13.6	2.89	2.26	2.7
		emotional	16	332	43.14 (26.97)	0-84	47.74	3.05	2.29	2.92
Worried	High	neutral	13	267	60.80 (16.27)	28-89	58	2.88	2.4	2.71
		emotional	15	347	48.35 (22.64)	0-84	46	2.81467	2.41	2.63267
Neutral	High	neutral	39	850	13.41 (13.11)	0-49	12.76	2.47	2.53	2.45

## Sheet: Israel
Emotion	Semantically	N stimuli	N respondents	Chance corrected accuracy (%)
				Mean (SD)	Range	Median
Afraid	neutral	36	757	47.65 (33.59)	0-100	56.52
	emotional	2	40	39.09 (9.78)	32-46	39.087
Angry	neutral	28	605	66.45 (26.54)	0-100	76
	emotional	13	262	81.85 (15.92)	48-100	84.35
Ashamed	neutral	8	177	35.43 (33.13)	0-82	34.61
	emotional	2	40	72.05 (14.07)	62-82	72.05
Bored	neutral	8	165	43.81 (33.01)	0-90	43.93
	emotional	2	40	7.14 (10.10)	0-14	7.14
Disappointed	neutral	3	62	32.89 (34.95)	4-71	21.74
	emotional	3	61	88.69 (14.22)	73-100	93.33
Disgusted	neutral	41	845	43.01 (35.61)	0-100	40
	emotional	6	123	76.29 (30.75)	23-100	85.71
Excited	neutral	8	185	52.65 (25.12)	14-77	63.41
	emotional	2	40	97.00 (4.24)	94-100	97
Frustrated	neutral	12	260	55.82 (30.34)	0-87	65.43
	emotional	4	82	94.14 (4.46)	89-100	94.34
Happy	neutral	34	710	27.77 (28.90)	0-94	15.14
	emotional	6	122	68.96 (35.08)	15-100	76.39
Hurt	neutral	9	192	14.58 (21.93)	0-66	0.69
	emotional	3	64	82.86 (4.95)	80-89	80
Interested	neutral	11	229	39.00 (32.21)	0-94	46
	emotional	5	101	92.59 (5.29)	86-100	93.68
Joking	neutral	19	393	51.15 (22.86)	9-86	53.33
	emotional	11	226	70.68 (34.26)	0-100	87.37
Kind	neutral	18	373	22.69 (25.68)	0-90	16
	emotional	5	100	54.80 (34.50)	24-95	43.16
Proud	neutral	16	342	44.72 (30.92)	0-100	45.83
	emotional	2	41	91.14 (4.44)	88-94	91.14
Sad	neutral	27	591	53.95 (38.67)	0-100	71.43
	emotional	14	283	79.37 (15.34)	46-100	82.43
Sneaky	neutral	6	142	36.68 (25.31)	0-62	42.9
	emotional	7	151	88.75 (11.44)	64-100	91.11
Surprised	neutral	28	583	49.57 (29.61)	0-100	53.14
	emotional	14	297	71.76 (15.78)	40-88	76
Unfriendly	neutral	16	330	47.90 (23.64)	2-87	24.11
	emotional	7	141	55.25 (20.33)	24-87	58
Worried	neutral	9	186	71.67 (24.65)	24-100	73.33
	emotional	8	176	72.54 (29.43)	10-100	80.45
