# Supplementary material for: The EU-Emotion Voice Database
Source: Behav Res Methods. 2018 Apr 30;51(2):493–506. doi: 10.3758/s13428-018-1048-1 (PMC6478635; doi:10.3758/s13428-018-1048-1)
Supplement: Supplementary file 7 — Average duration of the emotional voice stimuli per emotion category in the UK (left) and in Sweden (right). SD refers to standard deviation. (XLSX 36 kb) [file 13428_2018_1048_MOESM7_ESM.xlsx]

## Sheet: Sheet1
UK						Sweden
Target Emotion	Mean Duration	SD Duration	Minimum Duration	Maximum Duration		Target Emotion	Mean Duration	SD Duration	Minimum Duration	Maximum Duration
ALL	2.15	0.62	1.5	5.5		ALL	1.79	0.73	0.5	4.5
Afraid	2	0.55	1.5	3.5		Afraid	1.77	0.71	0.5	3.5
Angry	1.94	0.5	1.5	2.5		Angry	1.64	0.66	0.5	3.5
Ashamed	2.53	0.63	1.5	4.5		Ashamed	2.19	0.71	1.5	3.5
Bored	2.59	0.46	1.5	4.5		Bored	2.14	0.67	1.5	3.5
Disappointed	2.67	0.48	1.5	3.5		Disappointed	2.2	0.7	1.5	3.5
Disgusted	2.74	0.72	1.5	5.5		Disgusted	2.15	0.88	1.5	4.5
Excited	2.04	0.56	1.5	3.5		Excited	1.86	0.86	0.5	4.5
Frustrated	2.09	0.57	1.5	3.5		Frustrated	1.68	0.5	0.5	2.5
Happy	2.13	0.57	1.5	3.5		Happy	1.81	0.69	0.5	3.5
Hurt	2.27	0.51	1.5	3.5		Hurt	2.16	0.9	0.5	4.5
Interested	1.76	0.45	1.5	2.5		Interested	1.22	0.74	0.5	2.5
Jealous	2.62	0.6	1.5	3.5		Jealous	2.35	0.78	0.5	3.5
Joking	2.27	0.57	1.5	3.5		Joking	1.93	0.55	1.5	3.5
Kind	1.78	0.45	1.5	2.5		Kind	1.48	0.55	0.5	2.5
Neutral	1.59	0.29	1.5	2.5		Neutral	1.55	0.69	0.5	2.5
Proud	2.24	0.51	1.5	3.5		Proud	1.82	0.55	0.5	2.5
Sad	2.15	0.62	1.5	3.5		Sad	1.64	0.67	0.5	2.5
Sneaky	2.37	0.55	1.5	3.5		Surprised	1.53	0.71	0.5	3.5
Surprised	1.83	0.48	1.5	2.5		Unfriendly	1.59	0.45	0.5	2.5
Unfriendly	1.81	0.47	1.5	2.5		Worried	1.71	0.57	0.5	2.5
Worried	2.29	0.57	1.5	3.5
